# Supplementary material for: Gene copy number variation and pediatric mental health/neurodevelopment in a general population
Source: Hum Mol Genet. 2023 May 8;32(15):2411–21. doi: 10.1093/hmg/ddad074 (PMC10360394; doi:10.1093/hmg/ddad074)
Supplement: Supplementary_Table_S2_updated_ddad074 [file supplementary_table_s2_updated_ddad074.xlsx]

## Sheet: Participants Information
sample	mode	ethnicity	gender_reported_March25	sex_genetic	age	genotyping platform	family_id	In_chi_square	MH/ND Reported Diagnosis (Y/N)	MH/ND High Trait (Y/N)	MH/ND Reported Diagnosis or High Trait (Y/N)	Significant CNV	Susceptibility CNV	Significant or Susceptibility CNV	swan_mf_tscores	swan_ia_mf_tscores	swan_hi_mf_tscores	tocs_mf_tscores	anxiety_tscore	aq_tot_tscores	itssrt_mf_tscores	crtsdt_mf_tscores	mcrtt_mf_tscores	PCA1	PCA2	PCA3	PCA4	PCA5	PCA6	PCA7	PCA8	PCA9	PCA10	PCA11	PCA12	PCA13	PCA14	PCA15	PCA16	PCA17	PCA18	PCA19	PCA20
OSC0001	EUR-Spit1	EUR	Male	Male	14.2	HumanCoreExome	1	Yes	0	1	1	0	0	0	56.7006	49.214	62.1561	37.7027	58	.	37.0735	44.2254	45.4	0.0045	0.0224	-0.0044	-0.0077	0.0054	0.0192	0.0189	0.0096	0.0212	0.0022	-0.002	-0.0044	-0.0153	-0.0122	0.0043	0.0041	0.0146	0.0179	0.0069	0.0134
OSC0002	EUR-Spit1	EUR	Male	Male	16.1	HumanCoreExome	8	Yes	0	0	0	0	0	0	47.1395	48.7102	45.5183	49.8562	61	.	52.6686	42.4278	39.7792	0.0049	0.0021	-0.0078	0.0153	-0.0142	0.0091	-0.0309	-0.0167	-0.0229	-0.0056	-0.0188	0.0072	0.0104	-0.0255	0.0185	-0.0036	-0.0165	-0.0067	0.0194	0.0209
OSC0003	EUR-Spit1	EUR	Male	Male	12.3	HumanCoreExome	10	Yes	0	1	1	0	0	0	63.3514	71.5294	51.7464	25.8941	60	.	37.4331	50.9389	44.3746	0.007	-0.0034	0.012	-0.0076	-0.0117	0.0215	0.0037	0.0118	0.0159	-0.0102	-0.0024	0.0041	0.0073	0.021	-0.0029	-0.0025	0.0174	-0.0024	0.0099	-0.0161
OSC0004	EUR-Spit1	EUR	Male	Male	10.4	HumanCoreExome	14	Yes	0	1	1	0	0	0	71.2286	74.3216	64.778	37.4657	65	.	64.6498	59.1498	47.4709	0.0023	-0.0018	0.009	-0.0128	-0.0027	0.0119	0.0051	-0.0187	-0.0063	-0.0255	0.0011	0.0018	-0.0077	-0.0014	0.0051	-0.0051	0.0115	0.0125	-0.0234	0.0149
OSC0005	EUR-Spit1	EUR	Male	Male	7.3	HumanCoreExome	15	Yes	0	0	0	0	0	0	31.3508	33.1659	32.2556	32.812	52	.	NA	NA	NA	-0.0312	0.016	0.0058	0.0218	0.0146	0.0193	-0.0049	-0.0093	-0.0067	-0.0101	-0.0031	-0.0236	0.0106	-0.0214	0.0038	-0.0063	0.0063	-0.0009	-0.0166	0.005
OSC0006	EUR-Spit1	EUR	Female	Female	10.9	HumanCoreExome	17	Yes	0	0	0	0	0	0	56.8934	54.8085	58.0573	49.0286	52	.	33.1147	53.9466	54.9791	0.0035	0.011	0.007	-0.0137	0	0.0267	-0.0015	-0.0154	-0.0036	-0.0083	0.0186	0.0004	0.0009	0.0212	-0.003	0.0236	0.0091	-0.0159	0.0082	0.0068
OSC0007	EUR-Spit1	EUR	Male	Male	7.1	HumanCoreExome	18	Yes	0	0	0	0	0	0	50.1816	50.5261	49.9168	60.4675	51	.	32.3614	33.0297	41.5035	-0.0041	0.0009	-0.0266	0.0133	-0.0078	-0.0083	-0.0174	-0.018	-0.0015	0.0016	-0.0063	-0.0312	-0.0013	-0.0045	-0.0204	-0.0003	-0.0003	-0.0072	-0.0321	-0.0089
OSC0009	EUR-Spit1	EUR	Female	Female	7	HumanCoreExome	20	Yes	0	0	0	0	0	0	50.3556	51.2326	49.0479	55.5913	69	.	NA	NA	NA	0.0106	0.0048	-0.0184	0.0155	-0.0014	-0.0009	0.0127	-0.0099	0.018	0.0181	-0.011	0.0081	-0.0114	-0.0011	0.0033	0.0263	-0.0005	-0.0036	-0.0006	0.0232
OSC4819	EAS-Spit1	EAS	Female	Female	6.6	HumanCoreExome	22	Yes	0	0	0	0	0	0	NA	NA	NA	NA	50	.	21.689	28.8958	17.9519	-0.0008	-0.0105	0.0475	-0.0249	0.0281	0.0185	-0.0334	-0.0492	-0.0025	0.0144	0.0146	-0.0266	0.0043	0.0258	-0.0116	0.0007	0.0325	-0.0097	0.0258	0.0117
OSC4820	EAS-Spit1	EAS	Male	Male	7.4	HumanCoreExome	23	Yes	0	0	0	0	0	0	NA	NA	NA	NA	63	.	27.458	29.0192	41.0789	0.0192	0.0051	-0.0056	-0.0114	-0.0095	0.0098	-0.0153	0.0018	-0.0245	-0.0001	-0.0039	0.0045	-0.0322	-0.0298	0.0315	-0.0315	0.0289	-0.044	0.0122	-0.0086
OSC0010	EUR-Spit1	EUR	Male	Male	8	HumanCoreExome	25	Yes	0	1	1	0	0	0	74.6428	68.3293	77.105	60.3986	67	.	30.3951	48.7699	43.5432	0.0088	0.0029	-0.0127	0.0258	-0.0033	0.0121	-0.0195	-0.0179	-0.0139	-0.0064	-0.005	0.0039	-0.0051	0.0521	0.0073	-0.0049	-0.0105	0.0003	0.0107	-0.0062
OSC0011	EUR-Spit1	EUR	Female	Female	13.1	HumanCoreExome	32	Yes	0	0	0	0	0	0	54.5031	52.5457	56.3284	53.3264	55	.	55.3112	49.4208	51.8468	0.0124	-0.0089	0.0022	0.0126	-0.0043	0.0056	0.018	0.0132	-0.0019	-0.0214	0.0146	0.0149	0.0253	0.0038	0.001	-0.0035	0.0144	0.011	-0.0076	-0.0152
OSC0012	EUR-Spit1	EUR	Female	Female	9.4	HumanCoreExome	33	Yes	0	0	0	0	0	0	54.8669	53.7529	55.0923	30.8915	50	.	57.0108	44.911	44.0385	0.0065	-0.0092	-0.0194	0.0164	0.008	-0.0132	0.0058	0.0065	-0.0068	0.0042	-0.0108	-0.0349	-0.0107	0.0254	-0.01	-0.0135	0.0076	0.0019	-0.0133	0.0129
OSC0013	EUR-Spit1	EUR	Female	Female	11.3	HumanCoreExome	34	Yes	0	0	0	0	0	0	44.9119	50.3039	40.7122	57.3313	60	.	38.0117	33.5736	42.4921	0.0018	-0.0157	0.0157	-0.0094	0.0245	-0.02	0.0107	-0.0229	0.0132	0.0071	-0.0096	0.0072	0.0032	-0.0114	0.0001	0.0088	-0.0017	0.0044	-0.0103	0.0062
OSC4821	EAS-Spit1	EAS	Female	Female	17.6	HumanCoreExome	38	Yes	0	0	0	0	0	0	55.507	56.8083	53.1825	50.5103	53	.	56.5422	51.7971	55.8542	0.0268	0.0245	-0.0311	-0.0075	0.0088	0.003	-0.0053	0.0245	0.0085	0.0244	-0.0041	0.0181	0.0183	0.0246	0.0246	0.0056	0.0106	-0.0215	0.0503	-0.012
OSC4822	EAS-Spit1	EAS	Female	Female	17.8	HumanCoreExome	41	Yes	0	0	0	0	0	0	40.4543	47.6897	36.0122	51.3455	51	.	50.5636	67.2345	73.4529	0.023	0.0139	-0.0023	-0.0504	0.0294	-0.0104	0.0517	-0.0256	0.0007	-0.0242	0.0618	0.0143	-0.0348	0.0035	0.0136	-0.0083	-0.029	0.0506	0.003	0.0025
OSC4823	EAS-Spit1	EAS	Female	Female	8.2	HumanCoreExome	44	Yes	0	0	0	0	0	0	49.2394	44.444	54.6652	49.0646	60	.	35.4678	42.746	45.9079	-0.0027	-0.0246	-0.0158	-0.0124	-0.0316	-0.0124	0.028	0.0329	-0.0068	0.0492	-0.0102	-0.0066	-0.0016	0.0008	0.0217	-0.0596	-0.0345	0.0459	0.0142	-0.0104
OSC0015	EUR-Spit1	EUR	Female	Female	9	HumanCoreExome	47	Yes	0	0	0	0	0	0	50.761	58.692	43.6011	48.1906	50	.	37.1875	56.8037	57.2683	0.0095	-0.0134	-0.0017	0.0096	-0.0041	-0.0027	0.0209	0.0122	-0.0123	0.006	0.0033	-0.0121	0.0087	-0.0213	0.0086	0.0048	-0.0175	0.0025	-0.0389	-0.0014
OSC4824	EAS-Spit1	EAS	Female	Female	17.5	HumanCoreExome	49	Yes	0	1	1	0	1	1	35.722	35.03	37.8964	67.9686	64	.	40.2207	43.9438	47.7273	0.0215	0.0098	-0.0057	-0.017	-0.0139	-0.0157	0.0086	0.0144	-0.006	-0.0053	-0.0427	0.0146	0.0272	0.0002	-0.0093	0.0061	0.0118	-0.0462	0.009	-0.0088
OSC0016	EUR-Spit1	EUR	Male	Male	12.1	HumanCoreExome	5053	Yes	1	0	1	1	0	1	52.8444	53.0845	51.8371	60.0975	53	.	36.0448	52.2675	63.5621	0.0065	0.0137	0.0093	0.0021	-0.0022	-0.0009	0.0069	0.0195	0.0131	0.0017	0.0014	-0.0018	-0.0252	-0.0165	-0.0054	0.0157	-0.0194	-0.0177	0.0104	0.0068
OSC0017	EUR-Spit1	EUR	Female	Female	9.5	HumanCoreExome	5054	Yes	0	0	0	0	0	0	54.8733	53.7468	55.1272	39.1005	56	.	69.9121	59.3692	49.5117	0.0068	-0.0076	0.0011	0.0037	0.0007	0.0114	-0.0025	-0.0089	-0.0253	-0.0145	-0.0359	-0.0143	-0.0055	0.0053	-0.0025	-0.0004	0.0103	-0.0096	0.0084	0.0047
OSC0018	EUR-Spit1	EUR	Female	Female	10.4	HumanCoreExome	55	Yes	0	0	0	0	0	0	NA	NA	NA	NA	50	.	51.8426	44.1153	47.8864	0.0055	-0.0125	0.0088	-0.0164	-0.0104	-0.0006	-0.0134	0.021	-0.0116	0.0264	0.0079	0.0099	0.0048	0.0048	0.0012	-0.0147	0.0035	0.0166	-0.0164	-0.0034
OSC0019	EUR-Spit1	EUR	Female	Female	12.7	HumanCoreExome	57	Yes	0	0	0	0	0	0	52.0185	53.6065	50.2309	43.3152	51	.	59.1305	39.1915	36.3898	0.0052	0.0196	-0.0012	-0.0007	0.0002	0.0001	0.0077	0.0014	-0.0055	0.0091	-0.0029	0.0138	0.0044	0.0033	-0.0004	0.0002	0.0093	-0.0125	0.0101	0.0029
OSC0020	EUR-Spit1	EUR	Male	Male	8.5	HumanCoreExome	58	Yes	0	0	0	0	0	0	53.617	55.035	51.6378	34.4866	51	.	55.739	61.7386	51.7442	0.012	-0.0043	-0.0149	0.0189	-0.0017	0.0169	0.0039	-0.0096	0.0092	-0.0026	0.0009	-0.0013	0.02	0.0144	-0.0048	0.0045	-0.0089	0.0063	-0.0143	-0.0055
OSC0021	EUR-Spit1	EUR	Female	Female	9.4	HumanCoreExome	5056	Yes	0	0	0	0	0	0	51.5083	51.3395	51.3333	42.9963	52	.	46.2686	41.2734	26.5791	0.0061	-0.0033	0.014	0.0064	-0.0049	-0.0014	0.0062	0.0008	0.0028	0.0103	0.0005	0.0138	-0.0008	-0.0003	-0.0095	0.0194	0.0156	0.0113	0.0107	-0.019
OSC0022	EUR-Spit1	EUR	Female	Female	8.6	HumanCoreExome	60	Yes	0	0	0	0	0	0	48.7414	42.3344	56.0778	59.5106	60	.	49.6287	51.0372	45.4138	0.0063	-0.0098	0.0002	0.0027	-0.0077	-0.0179	0.0077	-0.0041	0.0115	-0.0064	0.0027	0.0061	-0.0029	-0.0009	-0.0094	0.0089	0.0046	0.0135	-0.0043	0.0152
OSC0023	EUR-Spit1	EUR	Female	Female	8.8	HumanCoreExome	59	Yes	0	0	0	0	0	0	38.9843	44.5681	35.2337	47.3312	64	.	76.3812	69.3262	66.0913	-0.0161	0.0022	0.01	0.0227	0.0029	-0.0284	-0.0113	-0.0036	0.0006	0.0258	0.0092	-0.0168	0.0109	-0.0157	0.0021	0.0059	-0.0045	-0.0137	-0.0117	0.013
OSC0024	EUR-Spit1	EUR	Male	Male	7.3	HumanCoreExome	63	Yes	0	0	0	0	0	0	53.4815	51.7261	54.7078	56.1652	50	.	NA	NA	NA	0.0049	-0.0062	0.017	-0.0099	0.0073	-0.0237	-0.0138	-0.0188	-0.0003	-0.0219	-0.0027	-0.013	0.0012	0	0.0149	0.0006	-0.0088	0.0117	-0.0257	0.0145
OSC0026	EUR-Spit1	EUR	Male	Male	7.3	HumanCoreExome	5063	Yes	0	0	0	0	0	0	56.7394	59.0917	53.5304	47.322	54	.	NA	NA	NA	0.0025	-0.0135	0.0126	-0.017	0.023	0.0131	0.021	-0.0027	-0.015	0.0322	0.0012	0.0076	0.0049	-0.014	-0.0123	0.0145	0.0069	-0.0157	0.0152	-0.0037
OSC0027	EUR-Spit1	EUR	Male	Male	11.1	HumanCoreExome	66	Yes	0	0	0	0	0	0	31.3358	32.7023	32.8572	47.6854	51	.	31.708	47.7721	55.0045	0.0104	-0.015	0.001	0.0029	0.0078	-0.025	0.0174	-0.0108	0.0171	-0.0089	-0.0073	-0.0044	0.0032	-0.0012	-0.0059	0.0042	0.0037	-0.0014	0.0076	0.0001
OSC0029	EUR-Spit1	EUR	Male	Male	10.1	HumanCoreExome	68	Yes	0	0	0	0	0	0	50.7673	50.1562	51.0975	60.2418	52	.	31.278	49.3228	54.173	-0.0228	0.0301	-0.0069	0.0065	0.0033	-0.0113	0.0012	0.0209	0.0114	-0.0029	0.0056	0.0023	-0.0007	0.0088	0.0232	0.0037	-0.0194	-0.0034	-0.0003	-0.003
OSC0030	EUR-Spit1	EUR	Male	Male	11.2	HumanCoreExome	5065	Yes	0	0	0	0	0	0	30.3093	34.7753	29.0679	33.8468	52	.	46.3349	58.1719	59.2923	0.0065	0.0026	-0.0028	-0.001	0.0092	0.0031	-0.0091	0.0109	-0.0241	0.0077	-0.0115	0.0039	-0.0177	0.0127	-0.0212	-0.016	0.0117	-0.0027	-0.0012	-0.009
OSC0031	EUR-Spit1	EUR	Male	Male	8.3	HumanCoreExome	70	Yes	0	0	0	0	0	0	54.8619	52.7309	56.2083	44.6522	54	.	31.6862	41.0134	48.6774	0.005	-0.0042	-0.002	-0.0015	-0.0005	-0.0276	0.0003	0.0184	-0.0119	0.0292	0.0037	-0.0002	0.0141	0.0092	0.0119	0.0052	0.0183	0.0122	-0.0173	0.0203
OSC0032	EUR-Spit1	EUR	Male	Male	8	HumanCoreExome	71	Yes	1	1	1	0	0	0	43.359	43.6234	44.0336	71.3081	52	.	74.3428	69.1346	64.0394	0.0112	-0.0171	-0.0167	0.0193	-0.0006	0.0074	0.0194	0.0223	0.0117	0.0184	0.0036	0.0016	0.0048	-0.0129	0.0023	0.0063	-0.0023	0.0007	-0.0268	0.0066
OSC0033	EUR-Spit1	EUR	Female	Female	7.7	HumanCoreExome	72	Yes	1	0	1	1	0	1	42.6328	48.8021	37.6664	57.5681	56	.	75.4592	72.2438	69.9189	0.0033	-0.0065	0.0057	0.0049	-0.0038	0.0036	-0.0044	0.0012	0.0037	0.0066	-0.016	0.0108	-0.0212	-0.014	-0.0016	0.047	0.0027	0.0044	0.015	-0.0044
OSC0034	EUR-Spit1	EUR	Male	Male	7.3	HumanCoreExome	75	Yes	0	0	0	0	0	0	50.8752	50.4986	51.1758	40.2868	51	.	50.8326	43.7043	43.4972	0.0018	-0.0123	-0.0011	0.0074	-0.0093	-0.0137	-0.0027	-0.0073	0.0184	0.0232	0.0073	-0.0137	-0.0048	0.0052	0.0002	-0.0086	0.004	0.0229	0.0136	0.0105
OSC0035	EUR-Spit1	EUR	Female	Female	10.3	HumanCoreExome	77	Yes	0	0	0	0	0	0	57.5413	58.3501	55.4037	52.443	67	.	45.6275	51.6406	46.1092	-0.0431	0.014	0.0232	0.0152	-0.0024	0.0106	-0.0036	-0.0029	-0.0057	-0.0023	0.002	-0.0173	0.0025	-0.0012	0.0008	-0.02	-0.0028	0.0112	-0.0002	0.0044
OSC0036	EUR-Spit1	EUR	Male	Male	10.8	HumanCoreExome	79	Yes	0	0	0	0	0	0	50.8922	50.081	51.3604	40.1155	52	.	56.2904	51.7781	49.7536	-0.0434	0.0049	0.0047	0.0149	-0.0028	-0.0095	0.0089	-0.0037	-0.0055	-0.0223	0.0213	0.0161	-0.0089	0.0067	-0.0009	0.0197	-0.0098	-0.014	0.0009	0.0002
OSC4825	EAS-Spit1	EAS	Male	Male	11.3	HumanCoreExome	87	Yes	0	0	0	0	0	0	50.3916	51.099	49.333	46.3417	51	.	59.941	44.0602	40.4906	0.0059	-0.0141	-0.0276	0.0037	0.0087	-0.007	-0.0295	0.0239	-0.0389	0.0099	-0.0109	0.02	-0.0187	0.0114	-0.0115	-0.0168	0.0572	0.0393	0.0006	-0.0003
OSC4827	EAS-Spit1	EAS	Female	Female	11.1	HumanCoreExome	91	Yes	0	0	0	0	0	0	55.617	53.665	56.8959	45.9808	56	.	46.1402	36.3134	41.0899	0.0323	0.0345	0.0788	0.0419	-0.0124	0.0062	-0.0451	0.0088	-0.0313	-0.0319	-0.0163	0.0288	-0.0169	-0.0541	0.0052	-0.0025	0.0333	0.013	-0.0197	-0.0197
OSC0037	EUR-Spit1	EUR	Male	Male	13.9	HumanCoreExome	96	Yes	1	1	1	0	0	0	75.8078	73.6578	74.1539	57.2204	88	.	33.9093	46.4012	62.7737	0.0011	-0.013	-0.0093	-0.0008	-0.011	-0.0172	0.0024	-0.002	0.0041	0.0025	-0.0157	0.0307	0.0141	-0.0002	0.006	-0.0006	0.0195	0.0039	0.0035	-0.03
OSC0039	EUR-Spit1	EUR	Male	Male	11.3	HumanCoreExome	97	Yes	0	0	0	0	0	0	46.5573	46.9745	46.4482	32.0533	51	.	49.8073	42.3026	50.0068	0.0083	0.009	0.0204	-0.0015	-0.0053	0.0065	-0.0424	0.007	-0.0228	0.0052	-0.0107	-0.0164	0.0014	0.0153	0.0266	0.0004	-0.0276	-0.0092	0.0335	0.0156
OSC0040	EUR-Spit1	EUR	Female	Female	12.1	HumanCoreExome	98	Yes	0	1	1	0	1	1	48.3586	46.2205	51.1895	54.3433	73	.	56.2714	40.6361	40.4339	0.0102	-0.0094	-0.0001	0.0125	-0.0076	-0.0201	-0.0032	-0.0181	0.0154	0.012	0.0104	-0.0057	-0.0013	0.0109	-0.0203	0.0149	-0.0054	0.013	0.0187	-0.0126
OSC0041	EUR-Spit1	EUR	Female	Female	9.7	HumanCoreExome	100	Yes	0	0	0	0	0	0	58.2145	59.6911	55.1969	41.6873	64	.	43.1772	42.8905	43.0444	0.0067	0.0209	0.007	-0.0132	0.0141	-0.0045	-0.0009	0.0178	0.0147	-0.0067	-0.0109	-0.0172	0.0157	-0.0057	0.0105	0.0202	-0.0023	0.0011	-0.0209	-0.0081
OSC0043	EUR-Spit1	EUR	Female	Female	11.2	HumanCoreExome	103	Yes	0	0	0	0	0	0	54.9841	53.6607	55.7079	31.1821	50	.	24.5696	55.0849	50.2682	-0.0024	0.0121	-0.0091	-0.021	0.0058	0.0024	0.0117	0.0074	0.0169	-0.0003	0.0021	0.0055	0.0287	-0.0155	0	0.0007	-0.0098	-0.0139	-0.0014	0.007
OSC4828	EAS-Spit1	EAS	Female	Female	10.5	HumanCoreExome	106	Yes	0	0	0	0	0	0	51.6867	53.6925	49.3104	47.7318	51	.	34.1258	36.8161	38.0712	0.0275	0.0261	-0.0138	-0.0138	0.0305	0.0146	-0.0205	0.0397	-0.0437	0.0106	-0.0288	-0.0113	0.0107	0.0222	0.0284	0.0462	-0.022	0.0353	0.0073	0.0226
OSC0044	EUR-Spit1	EUR	Female	Female	7.9	HumanCoreExome	107	Yes	0	1	1	0	0	0	54.0673	55.1564	51.9903	53.0264	85	.	48.0939	53.3012	61.0324	0.0045	0.0144	0.0006	0.01	-0.0062	-0.0143	0.0137	0.0185	-0.0092	-0.0056	-0.0005	-0.0005	0.0121	0.0011	-0.0184	-0.0088	-0.0032	0.0163	-0.0008	-0.0243
OSC0045	EUR-Spit1	EUR	Female	Female	7.1	HumanCoreExome	5070	Yes	0	0	0	0	0	0	48.409	48.7262	48.0131	55.5858	60	.	NA	NA	NA	-0.0204	-0.0041	-0.025	0.0046	0.0105	-0.0128	-0.0116	0.0173	-0.0109	-0.0016	-0.0105	0.0002	0.0084	0.0052	-0.01	-0.0223	-0.0079	-0.0022	-0.0106	0.0356
OSC0046	EUR-Spit1	EUR	Female	Female	6.8	HumanCoreExome	5071	Yes	1	0	1	0	0	0	48.3394	46.4135	50.2293	41.3741	51	.	36.5629	49.171	44.6218	-0.0031	0.0297	0.0072	-0.0065	-0.0078	0.004	0.0159	-0.0002	0.002	-0.0005	0.0093	-0.0093	0.0157	0.011	0.0224	-0.0013	0.0128	-0.0009	0.0182	-0.0079
OSC0049	EUR-Spit1	EUR	Male	Male	9.4	HumanCoreExome	5075	Yes	1	1	1	0	0	0	51.8693	49.1361	54.2653	64.5273	65	.	41.7469	36.411	57.0838	0.0077	-0.0102	-0.0013	0.0004	-0.0049	0.0074	0.0279	0.0219	0.0039	-0.0041	0.0048	-0.0157	-0.0007	-0.0135	0.0095	-0.0067	-0.0108	0.0096	0.0038	0.0071
OSC0050	EUR-Spit1	EUR	Male	Male	10.6	HumanCoreExome	5076	Yes	0	1	1	0	0	0	49.6652	50.1021	49.0913	59.271	70	.	55.2545	44.7889	42.6757	-0.0215	-0.0055	-0.0117	-0.0114	0.0226	0.0022	-0.013	-0.0154	-0.0095	-0.0352	0.0185	0.0097	0.0028	0.0086	0.0131	0.0131	-0.0023	-0.0007	-0.0001	0.0244
OSC4829	EAS-Spit1	EAS	Female	Female	8.4	HumanCoreExome	5077	Yes	0	0	0	0	0	0	32.993	43.3851	25.5843	60.0281	60	.	51.5972	40.4888	51.3955	-0.0115	-0.0318	-0.0143	0.0229	0.0078	0.0128	-0.0037	-0.0165	-0.0204	0.0046	0.0202	-0.0178	-0.0231	0.0319	0.0068	-0.001	-0.0255	0.013	0.0273	0.0063
OSC4830	EAS-Spit1	EAS	Male	Male	13.8	HumanCoreExome	5078	Yes	0	0	0	0	0	0	45.7702	52.8246	41.0823	43.4243	54	.	56.4868	37.4739	34.114	0.0312	0.0217	-0.0044	-0.0463	0.0591	-0.0064	0.0595	-0.0362	-0.0089	0.0072	-0.0164	0.0173	-0.0297	0.0325	0.0519	-0.0043	0.012	-0.0172	-0.0622	-0.0018
OSC0051	EUR-Spit1	EUR	Female	Female	13.3	HumanCoreExome	5079	Yes	0	0	0	0	0	0	43.3403	42.3742	45.4776	52.3471	50	.	39.4551	25.7006	33.6851	0.0032	0.0014	0.0034	0.0013	-0.0036	-0.0231	-0.0182	-0.0123	-0.0015	-0.0061	0.0205	-0.0013	-0.0073	0.0158	0.0174	0.0173	-0.001	-0.0036	-0.0088	0.0013
OSC0052	EUR-Spit1	EUR	Female	Female	15	HumanCoreExome	5080	Yes	1	1	1	0	0	0	60.2367	69.4898	48.362	42.3298	53	.	53.972	44.1652	28.512	0.0047	-0.0109	-0.0055	-0.0004	-0.012	0.0131	0.0029	-0.0168	-0.0215	-0.0072	-0.0182	0.0163	0.0169	-0.0136	0.0148	0.0178	0.0009	-0.003	0.0212	-0.0057
OSC4831	EAS-Spit1	EAS	Female	Female	12.2	HumanCoreExome	109	Yes	0	0	0	0	0	0	38.1763	42.1297	36.3232	37.2174	52	.	49.662	56.2081	62.8173	0.0232	0.0269	0.0135	-0.0709	0.1674	-0.0173	0.0817	-0.0262	-0.0176	-0.0198	-0.0437	0.0097	0.0105	0.0341	0.0037	0.0257	-0.0432	0.0692	0.0249	-0.0105
OSC0053	EUR-Spit1	EUR	Male	Male	8.3	HumanCoreExome	5085	Yes	1	1	1	0	0	0	78.3051	78.7277	73.6327	43.7695	58	.	48.1277	28.8504	38.5322	0.005	0.0005	0.0157	-0.0013	-0.0237	0.001	-0.01	-0.0114	0.0219	0.0117	-0.0236	-0.0069	-0.0103	-0.0152	-0.005	0.0165	0.0142	0.0014	0.0015	0.0036
OSC4832	EAS-Spit1	EAS	Female	Female	7.5	HumanCoreExome	5086	Yes	0	0	0	0	0	0	52.6045	56.5403	48.1733	52.537	60	.	57.1512	59.051	60.1227	0.0205	-0.0032	-0.0178	-0.0149	-0.0084	-0.0226	0.0015	0.0048	-0.0207	-0.0105	-0.0224	-0.0279	-0.0303	-0.0019	-0.023	-0.005	-0.0114	-0.0148	0.0051	0.0222
OSC4834	EAS-Spit1	EAS	Male	Male	13.7	HumanCoreExome	5087	Yes	0	0	0	0	0	0	53.0428	53.8016	51.3179	49.4347	61	.	41.5024	38.3937	37.8615	-0.0532	0.0395	-0.0181	0.0159	0.0241	0.0278	-0.0133	-0.0171	0.0108	0.0044	0.0304	0.0273	0.0309	-0.0005	0.0083	0.0121	0.0235	0.0305	0.0724	0.0029
OSC0054	EUR-Spit1	EUR	Male	Male	9.3	HumanCoreExome	113	Yes	0	0	0	0	0	0	46.6013	45.9139	47.6263	57.4767	58	.	52.7419	42.6836	23.7014	0.0063	-0.0033	0.0073	0.0014	0.0078	-0.0069	-0.0059	-0.0113	0.0055	-0.0189	0.0155	-0.0073	0.0208	0.0004	0.015	0.0129	0.0005	-0.0208	-0.0091	0.0254
OSC0055	EUR-Spit1	EUR	Female	Female	17	HumanCoreExome	117	Yes	0	0	0	0	0	0	51.5699	56.3244	47.0381	52.7496	61	.	41.2354	49.2964	56.0572	0.0001	0	-0.0015	-0.004	-0.0077	-0.0109	-0.0168	-0.0074	-0.0108	-0.0008	0.003	0.0002	-0.0056	0.0177	-0.0189	0.026	-0.0135	-0.0189	-0.0128	-0.0088
OSC0056	EUR-Spit1	EUR	Male	Male	7.6	HumanCoreExome	121	Yes	0	0	0	0	1	1	46.7248	45.8563	47.9769	42.0332	52	.	NA	NA	NA	0.0031	-0.0111	-0.008	0.0023	0.0254	-0.013	-0.0166	0.018	-0.0215	-0.0004	-0.0086	-0.0064	0.0123	0.0176	-0.0013	0.0074	-0.022	-0.0068	-0.0227	0.0156
OSC0057	EUR-Spit1	EUR	Male	Male	10.8	HumanCoreExome	122	Yes	0	0	0	0	0	0	50.8922	50.081	51.3604	56.9244	51	.	NA	NA	NA	0.0076	0.0088	0.0107	-0.0104	-0.0038	-0.0048	-0.0108	0.0058	0.0021	0.0011	-0.019	0.0299	-0.0156	0.0191	-0.0008	0.0104	0.0079	0.0029	-0.0308	-0.0011
OSC4835	EAS-Spit1	EAS	Female	Female	13.3	HumanCoreExome	125	Yes	0	0	0	0	0	0	42.9612	41.359	46.496	42.7724	59	.	39.2954	34.7187	44.038	0.02	0.0108	-0.031	-0.0154	-0.0167	0.0112	-0.0062	0.0186	-0.0035	-0.013	-0.0297	0.023	0.0083	0.0167	-0.0278	-0.0167	-0.0194	0.0135	-0.0137	-0.0079
OSC0058	EUR-Spit1	EUR	Female	Female	7.3	HumanCoreExome	127	Yes	0	0	0	0	0	0	47.8579	49.9108	45.9576	43.928	51	.	44.7682	41.5401	48.8826	0.0032	-0.0137	0.0137	-0.0138	-0.0109	0.0035	0.011	0.0157	-0.0048	-0.004	-0.0039	0.0002	-0.0074	-0.0079	0.0215	-0.0135	0.0079	-0.0081	0.0098	-0.0169
OSC0059	EUR-Spit1	EUR	Female	Female	6.7	HumanCoreExome	130	Yes	0	0	0	0	0	0	49.5555	47.535	51.4935	37.9533	56	.	NA	NA	NA	-0.0185	0.0016	0.0174	0.0195	0.0164	-0.0049	-0.0178	-0.0272	0.0389	0.0089	0.0005	-0.019	0.0003	-0.024	-0.0053	-0.0093	-0.0026	-0.0007	0.0131	0.0011
OSC0060	EUR-Spit1	EUR	Male	Male	8.3	HumanCoreExome	131	Yes	0	0	0	0	0	0	41.1616	40.3194	43.1557	49.9592	51	.	38.5978	29.2462	40.2534	0.01	0.0059	0.0058	-0.0067	-0.013	0.0008	0.0218	-0.0154	-0.0129	-0.0025	-0.0013	0.0056	0.0289	0.018	-0.0012	-0.0074	0.0083	-0.0086	-0.0274	-0.0021
OSC0061	EUR-Spit1	EUR	Male	Male	11.6	HumanCoreExome	133	Yes	1	1	1	0	0	0	57.4471	47.9767	66.1368	61.5266	73	.	38.2949	51.019	43.4252	0.0055	-0.0113	0.0108	0.0103	-0.0062	-0.0011	-0.0144	-0.0095	-0.0051	0.0028	-0.0172	0.0207	0.003	0.0167	-0.0092	-0.0053	0.0215	-0.0145	-0.0066	0.0136
OSC0062	EUR-Spit1	EUR	Female	Female	13.8	HumanCoreExome	134	Yes	0	0	0	0	0	0	52.3975	52.2832	51.643	38.6912	52	.	19.8372	47.5272	48.8073	0.0087	-0.0045	0.0089	0.0164	-0.0104	0.0093	-0.0006	-0.0085	-0.0065	0.0257	0.0014	-0.0006	-0.0144	-0.0027	-0.0215	-0.0147	0	0.0164	0.0187	-0.0085
OSC0063	EUR-Spit1	EUR	Male	Male	12.2	HumanCoreExome	5098	Yes	0	0	0	0	0	0	45.1845	53.0659	38.2795	34.22	50	.	NA	NA	NA	0.0039	-0.0056	0.016	-0.0056	-0.0079	-0.0027	0.0051	-0.017	-0.0097	0.0068	-0.011	0.0056	-0.0128	-0.0152	0.0163	0.0235	-0.002	-0.0009	0.0065	-0.0169
OSC0064	EUR-Spit1	EUR	Female	Female	14.1	HumanCoreExome	5099	Yes	0	1	1	0	0	0	33.8433	39.3413	33.397	68.8685	56	.	54.6668	59.4496	44.4902	0.0111	-0.0105	-0.0102	0.0275	-0.0166	-0.0225	0.0093	0.011	0.0057	-0.0034	-0.0021	-0.0022	-0.0078	-0.0105	-0.001	0.0135	0.0191	0.0113	0.0183	0.0013
OSC4836	EAS-Spit1	EAS	Female	Female	12.8	HumanCoreExome	142	Yes	0	0	0	0	0	0	60.2461	61.0452	55.3179	57.7458	53	.	27.4206	53.3164	47.3783	0.0216	0.0084	0.0613	-0.0512	-0.0233	0.0243	-0.0229	0.0161	0.0457	0.0168	0.029	-0.0015	0.0477	0.015	0.0199	0.0029	0.0088	0.0503	-0.0181	-0.0062
OSC4837	EAS-Spit1	EAS	Female	Female	13	HumanCoreExome	5103	Yes	0	0	0	0	0	0	48.5307	54.3262	44.0447	56.1925	52	.	49.4424	74.3274	63.3669	0.017	0.0037	-0.01	-0.0278	0.0364	-0.0153	0.0554	-0.0482	0.0066	-0.0213	-0.0011	-0.0193	-0.0335	0.0007	0.0217	-0.0048	-0.0163	0.0333	0.0463	0.0075
OSC0065	EUR-Spit1	EUR	Female	Female	8	HumanCoreExome	5105	Yes	0	1	1	0	0	0	44.5019	48.8394	41.0077	65.0896	51	.	69.8172	55.3707	38.5101	0.0082	0.0262	-0.0106	-0.0045	0.0145	-0.0027	0.0112	0.009	-0.0081	0.0006	0.0033	0.0007	-0.0169	0.0042	0.0177	-0.0004	-0.0097	0.0145	-0.0279	0.0068
OSC4838	EAS-Spit1	EAS	Female	Female	14.3	HumanCoreExome	144	Yes	0	0	0	0	0	0	50.3447	52.7198	48.0728	47.5754	56	.	51.7902	49.992	39.2338	0.0161	0.0059	0.0029	-0.0182	0.0217	0.028	0.0139	0.0259	-0.0326	0.0519	0.0002	-0.0087	-0.0244	-0.0533	0.0069	-0.008	-0.0137	-0.0018	-0.0453	-0.017
OSC0066	EUR-Spit1	EUR	Female	Female	13.8	HumanCoreExome	146	Yes	0	1	1	0	0	0	26.3269	27.3837	32.0284	65.2496	50	.	53.7115	48.0331	42.4142	-0.0447	-0.001	0.0118	0.0248	0.0105	-0.0081	-0.0031	0.0149	-0.0109	-0.0005	0.0042	0.0004	-0.0088	0.0051	-0.005	-0.0055	-0.0168	-0.0266	0.0066	0.0415
OSC0067	EUR-Spit1	EUR	Female	Female	13.7	HumanCoreExome	5109	Yes	1	0	1	0	0	0	55.6214	50.83	58.3433	51.5682	53	.	44.1565	29.7571	50.3089	0.0094	-0.0018	0.0048	0.0146	-0.0086	0.0093	0.0166	0.0111	0.0046	0.0007	-0.0119	-0.0294	-0.0114	0.0097	-0.0255	-0.0105	-0.0324	-0.001	-0.0084	0.0326
OSC0068	EUR-Spit1	EUR	Female	Female	13.2	HumanCoreExome	5114	Yes	1	0	1	0	0	0	47.961	50.3808	46.4486	47.5969	52	.	NA	NA	NA	0.0058	-0.0068	0.0084	-0.0102	-0.0028	-0.0115	-0.0191	0.0111	-0.0161	-0.0003	0.018	0.0143	-0.0034	0.0077	0.0068	0.0047	0.0071	-0.0262	0.02	0.0064
OSC0070	EUR-Spit1	EUR	Male	Male	9.8	HumanCoreExome	5120	Yes	0	1	1	0	0	0	51.931	52.4326	50.9835	38.8333	73	.	59.0546	48.3288	57.6541	0.0065	0.0023	-0.0085	0.003	-0.0028	-0.013	0.0052	0.008	-0.0028	-0.0152	0.03	0.0179	0.0039	-0.004	-0.0085	-0.001	-0.0294	-0.0135	-0.0042	-0.0149
OSC0071	EUR-Spit1	EUR	Female	Female	12.5	HumanCoreExome	5123	Yes	0	0	0	0	0	0	45.1335	39.4871	52.4495	54.4151	64	.	47.0226	43.897	40.17	0.0061	-0.0009	-0.0024	0.0037	-0.004	0.0016	0.0104	0.0091	0.0041	0.0036	0.0104	-0.0149	0.0029	-0.0205	0.0011	-0.0079	0.0082	-0.0142	0.0033	-0.0182
OSC0073	EUR-Spit1	EUR	Male	Male	10.2	HumanCoreExome	5128	Yes	0	0	0	0	0	0	38.0008	35.4685	42.0803	61.6392	52	.	40.6087	49.7284	48.5039	-0.0134	0	-0.0051	-0.0158	-0.0012	-0.0003	-0.0131	-0.0083	-0.0109	-0.0116	0.0438	-0.0026	-0.0131	-0.0093	0.0009	-0.0076	0.0012	-0.0298	0.0036	0.0089
OSC0074	EUR-Spit1	EUR	Female	Female	12.3	HumanCoreExome	5133	Yes	0	0	0	0	0	0	33.3929	29.8535	39.2773	50.9117	52	.	45.536	53.958	61.2932	-0.0105	-0.0073	0.0022	-0.0188	-0.0156	-0.0077	-0.0071	0.0077	0.0045	-0.0125	-0.0108	0.026	0.0303	-0.0073	0.0055	-0.0079	-0.0103	-0.004	0.0016	0.0291
OSC0075	EUR-Spit1	EUR	Male	Male	11.3	HumanCoreExome	151	Yes	0	0	0	0	0	0	49.2558	46.9745	51.5455	48.5743	58	.	38.9087	36.7849	38.0945	-0.0156	-0.0142	-0.0246	-0.0114	-0.0166	-0.0365	0.0049	-0.0207	0.0087	-0.0005	-0.0062	0.0067	0.0087	-0.0208	-0.0152	-0.0103	-0.0029	0.0149	0.0118	-0.0138
OSC0076	EUR-Spit1	EUR	Male	Male	7.5	HumanCoreExome	155	Yes	0	0	0	0	0	0	34.4037	30.9775	39.6514	46.8776	50	.	NA	NA	NA	0.0006	-0.0087	-0.0181	0.011	-0.0088	0.01	0.0041	0.032	0.0008	-0.0271	-0.0118	-0.0231	0.0009	-0.0138	0.0261	0.0201	-0.0024	0.0047	0	0.014
OSC0077	EUR-Spit1	EUR	Male	Male	6.7	HumanCoreExome	156	Yes	0	0	0	0	0	0	46.4764	48.1743	45.5068	58.5863	50	.	NA	NA	NA	0.0093	-0.0162	0.0197	-0.0051	-0.0086	-0.0099	0.0064	-0.0018	-0.0065	-0.0039	-0.0108	0.0235	-0.002	0.0077	-0.0021	-0.0092	-0.0037	0.0248	0.0043	0.0049
OSC0078	EUR-Spit1	EUR	Female	Female	8	HumanCoreExome	5134	Yes	0	0	0	0	0	0	50.5644	49.9895	50.75	51.0116	52	.	46.4537	52.0294	52.9063	0.0076	0.0221	0.016	-0.0141	-0.0039	0.0108	-0.0081	-0.0071	-0.0075	0.0064	-0.013	-0.0029	-0.0249	-0.0109	0.0392	-0.0035	-0.0058	0.0078	0.0025	0.0175
OSC0079	EUR-Spit1	EUR	Male	Male	8.2	HumanCoreExome	5135	Yes	0	0	0	0	0	0	41.6988	35.8313	48.2109	55.172	52	.	48.3625	49.5914	52.9164	0.0038	-0.012	-0.0129	0.0137	0.0401	0.0091	-0.0053	0.0101	-0.0153	-0.012	-0.0036	-0.0108	-0.0052	-0.0075	-0.0232	-0.0084	-0.0213	-0.0041	-0.0119	-0.0229
OSC0080	EUR-Spit1	EUR	Female	Female	7.8	HumanCoreExome	5137	Yes	0	0	0	0	0	0	37.3606	39.9038	36.6725	49.0699	52	.	52.7162	65.5339	69.1826	-0.0046	-0.0011	-0.0047	0.0391	-0.006	0.0031	0.0004	0.0076	-0.003	-0.0077	-0.015	0.012	0.0111	0.0149	0.0106	0.0096	0.0107	-0.0028	-0.0063	-0.0117
OSC0082	EUR-Spit1	EUR	Female	Female	13	HumanCoreExome	165	Yes	0	0	0	0	0	0	52.6509	54.3262	49.9283	44.0955	50	.	50.8417	74.8474	75.3844	0.0037	-0.0101	-0.0023	0.0068	0.0047	0.0007	0.022	0.0045	-0.0067	-0.0128	0.0139	0.0115	0.0026	-0.0159	0.007	0.0223	-0.0188	-0.0012	0.027	-0.0026
OSC0083	EUR-Spit1	EUR	Male	Male	10.6	HumanCoreExome	170	Yes	0	0	0	0	0	0	33.2455	33.5326	35.454	38.7896	51	.	53.3536	52.7344	51.6222	0.0072	0.0047	0.0019	-0.0021	-0.0114	-0.0128	0.0163	-0.0031	-0.0072	-0.0063	-0.0081	-0.0054	-0.021	0.0025	0.0037	-0.0155	0.001	-0.0047	-0.0018	-0.0127
OSC0084	EUR-Spit1	EUR	Male	Male	8.3	HumanCoreExome	174	Yes	0	0	0	0	0	0	49.7931	49.2202	50.4002	34.5007	51	.	44.5267	33.349	48.8909	-0.0058	0.0019	-0.006	-0.0129	0.0353	0.0196	-0.0151	-0.0213	0.0032	-0.0148	0.0081	-0.0075	-0.009	-0.0239	-0.0016	-0.0116	-0.0009	-0.0209	0.0087	0.0148
OSC4839	EAS-Spit1	EAS	Female	Female	12.8	HumanCoreExome	175	Yes	0	0	0	0	0	0	42.661	42.2645	44.3192	48.5651	68	.	NA	NA	NA	-0.0098	-0.0355	-0.0191	0.0319	0.0055	-0.0254	0.0062	0.0064	-0.0356	0.0157	0.0074	0.0245	0.0317	-0.0242	0.0186	0.0284	0.0041	-0.0042	-0.0323	0.0042
OSC0085	EUR-Spit1	EUR	Male	Male	9	HumanCoreExome	176	Yes	1	0	1	0	1	1	38.0324	41.5572	36.4599	49.9496	61	.	44.4778	53.0082	60.7665	-0.0406	0.0068	0.0052	0.0214	0.0053	-0.0072	-0.013	-0.0185	-0.0078	-0.0152	0.0169	-0.0015	0.0023	-0.0237	-0.0073	-0.0118	0.0099	-0.0111	-0.005	0.0175
OSC0086	EUR-Spit1	EUR	Female	Female	11.4	HumanCoreExome	177	Yes	0	0	0	0	0	0	51.1919	52.5391	49.6939	47.7154	50	.	48.1368	32.6636	22.7614	0.0108	0.0197	0.0121	-0.0183	-0.0001	-0.0144	0.0013	0.0161	-0.0099	0.03	0.0018	-0.0003	0.0008	-0.0042	0.0043	0.0006	0.0057	0.0031	-0.0169	-0.0065
OSC0087	EUR-Spit1	EUR	Male	Male	10.8	HumanCoreExome	178	Yes	1	1	1	0	0	0	60.9975	66.3737	53.6103	51.7917	58	.	47.3084	41.9936	54.7169	0.0061	-0.0077	0.0013	0.0089	-0.0114	0.0036	0.0039	0.0218	-0.0005	-0.0348	0.0011	0.0027	0.0113	-0.023	0.002	-0.001	-0.0065	0.019	0.0005	0.0007
OSC0088	EUR-Spit1	EUR	Male	Male	6.8	HumanCoreExome	180	Yes	0	1	1	0	0	0	47.695	51.8211	44.5011	49.0881	70	.	NA	NA	NA	0.0083	-0.0088	-0.0056	0.0021	-0.0009	-0.0278	0.0146	-0.017	-0.0008	0.0073	-0.0089	0.0128	-0.0086	-0.0084	0.0075	0.0154	-0.0288	0.0189	-0.0102	-0.0238
OSC0089	EUR-Spit1	EUR	Female	Female	7.3	HumanCoreExome	182	Yes	0	1	1	0	0	0	54.7351	59.2581	49.1616	58.6057	76	.	45.4512	50.4179	52.5223	0.0048	-0.0118	-0.0201	0.0048	-0.0048	0.001	-0.0316	0.0211	0.0032	0.0215	0.0019	0.007	0.0157	0.0094	0.0305	0.0115	0.0102	0.0042	0.0062	0.0113
OSC0090	EUR-Spit1	EUR	Male	Male	13.3	HumanCoreExome	186	Yes	1	1	1	0	0	0	59.7349	63.9865	53.3561	43.5896	50	.	37.1515	43.0432	43.0226	0.0103	0.0209	-0.0212	0.0105	0.0109	-0.0072	-0.007	0.0065	0.0019	-0.0047	-0.0045	0.0084	-0.0009	0.0206	0.0121	0.0234	0.005	-0.0029	-0.0057	0.0111
OSC0091	EUR-Spit1	EUR	Female	Female	8.3	HumanCoreExome	187	Yes	0	0	0	0	0	0	51.32	45.5677	57.2508	59.5347	51	.	53.9985	41.9007	40.7458	0.0122	0.0271	0.0006	-0.0024	0.0101	-0.0052	0.0122	0.0152	-0.0037	0.0019	-0.0102	0.0018	-0.0004	0.0203	-0.0177	-0.0059	-0.0097	0.0004	-0.0057	-0.0113
OSC0092	EUR-Spit1	EUR	Male	Male	8.7	HumanCoreExome	188	Yes	0	1	1	0	0	0	66.8021	64.2944	66.7352	53.7326	51	.	NA	NA	NA	0.0074	-0.0063	-0.0162	0.0139	0.0132	0.0104	-0.0002	-0.0086	-0.0138	0.0054	0.0119	-0.0017	-0.0086	0.0148	0.0057	-0.0011	0.0016	-0.0142	-0.0038	-0.028
OSC0093	EUR-Spit1	EUR	Male	Male	13.6	HumanCoreExome	191	Yes	1	1	1	0	0	0	61.9613	71.8676	49.1624	54.4809	57	.	47.1613	37.8522	33.0741	0.0064	-0.0058	0.0044	0.0061	-0.0036	0.0166	-0.0134	0.0054	0.0194	-0.0123	-0.0018	0.0138	-0.0068	0.0072	0.0019	-0.0182	0.0237	-0.0107	-0.006	0.0111
OSC0094	EUR-Spit1	EUR	Male	Male	10.5	HumanCoreExome	192	Yes	1	0	1	0	0	0	39.7744	38.6815	42.2249	62.0823	65	.	51.4658	56.8513	64.543	0.0074	0.0069	0.0005	0.0078	0.0003	0.0129	0.0114	-0.0015	-0.0174	-0.0047	0.0026	-0.0147	0.0393	-0.0229	-0.0028	0.0046	-0.0049	-0.0286	0.0058	0.0266
OSC0095	EUR-Spit1	EUR	Female	Female	10.8	HumanCoreExome	193	Yes	0	0	0	0	0	0	55.6026	60.5128	49.4393	43.8155	56	.	27.7782	36.4095	39.6691	0.0018	-0.0041	-0.0006	-0.0008	-0.0053	0.0089	0.001	0.0003	-0.0035	0.0113	0.0162	-0.0089	-0.013	0.0073	-0.0059	-0.0035	0.023	-0.0315	0.0279	0.0014
OSC0096	EUR-Spit1	EUR	Male	Male	14	HumanCoreExome	202	Yes	1	0	1	0	0	0	50.8444	56.8549	45.5699	48.6231	52	.	53.1352	56.9614	46.4727	0.0069	0.0034	0.0034	0.0114	-0.0132	0.0076	0.0227	-0.0075	0.0122	0.0067	-0.0078	-0.0161	0.0201	-0.0086	-0.0142	-0.0042	0.0021	-0.0064	0.0104	0.0024
OSC0097	EUR-Spit1	EUR	Male	Male	14.4	HumanCoreExome	203	Yes	0	0	0	0	0	0	43.5336	50.5919	39.2621	47.1541	60	.	59.0896	51.5061	62.7572	0.0038	-0.009	-0.0053	-0.0004	0.0053	-0.0108	-0.0018	0.0271	-0.0078	-0.011	0.0002	0.005	-0.0268	-0.0111	-0.0116	0.0198	0.0033	0.0014	-0.0099	-0.0126
OSC0098	EUR-Spit1	EUR	Male	Male	10.1	HumanCoreExome	204	Yes	1	0	1	0	0	0	51.9766	54.5984	48.9147	57.8993	51	.	54.236	62.3359	56.1176	0.0067	-0.0093	0.0069	0.0178	-0.0141	0.0028	0.0024	0.0165	0.0297	-0.0021	-0.0014	0.0018	-0.0042	-0.0135	0.0011	-0.002	0.0089	-0.0151	-0.015	0.0037
OSC0099	EUR-Spit1	EUR	Female	Female	17.5	HumanCoreExome	211	Yes	1	1	1	0	0	0	33.811	24.0123	43.0894	78.4862	70	.	65.0448	51.9199	44.834	-0.0168	-0.0106	0.0102	0.0222	0.0421	-0.0008	0.0141	0.0118	0.0055	-0.0189	-0.018	-0.0006	0.0078	0.0187	-0.006	0.0194	-0.0095	-0.0169	0.0138	0.0044
OSC0102	EUR-Spit1	EUR	Female	Female	12.8	HumanCoreExome	214	Yes	1	1	1	0	0	0	59.3701	69.4978	47.1897	54.3125	58	.	69.0015	39.9963	37.9107	0.0043	0.02	0.0063	-0.0145	-0.0125	0.0159	0.0086	0.0098	0.0111	-0.0015	-0.0094	-0.0088	-0.0042	0.0058	0.0036	0.0269	0.0052	-0.0017	-0.0043	0.0053
OSC0103	EUR-Spit1	EUR	Male	Male	13.5	HumanCoreExome	216	Yes	0	1	1	0	0	0	64.3947	59.161	65.646	43.1559	52	.	50.919	30.7818	34.9868	0.0042	-0.0066	-0.0046	-0.0001	-0.0075	0.0067	0.0097	0.0059	0.0003	0.0041	-0.0101	-0.0162	0.0049	0.0195	-0.0347	-0.0101	-0.0016	-0.01	0.0113	0.0131
OSC0104	EUR-Spit1	EUR	Male	Male	11.8	HumanCoreExome	218	Yes	0	0	0	0	1	1	48.283	47.9691	48.549	55.4793	61	.	NA	NA	NA	0	-0.0058	-0.0013	0.0003	0.005	0.0099	0.0105	0.0078	-0.0115	0.0071	0.0097	0.0043	-0.0244	-0.0052	0.0052	-0.0144	0.014	-0.0044	-0.0026	-0.009
OSC0105	EUR-Spit1	EUR	Female	Female	7.1	HumanCoreExome	223	Yes	0	0	0	0	0	0	57.6202	60.686	52.961	38.3608	52	.	57.8216	78.7364	70.7389	0.0057	-0.0079	0.0017	0.0053	-0.0026	-0.0177	-0.0058	0.0061	-0.0034	0.0173	0.0007	-0.0075	0.0018	-0.0109	0.0034	0.0307	0.014	-0.0083	0.0017	0.013
OSC0106	EUR-Spit1	EUR	Male	Male	7.5	HumanCoreExome	226	Yes	0	0	0	0	0	0	45.5269	38.987	52.4279	47.7577	52	.	NA	NA	NA	0.0068	-0.0089	0.0022	0.0058	-0.0019	0.0117	-0.0127	0.0195	0.0131	0.0038	-0.0056	-0.0085	0.0101	0.0151	0.0041	0.0014	-0.002	-0.015	0.0193	-0.0034
OSC4840	EAS-Spit1	EAS	Male	Male	10.6	HumanCoreExome	227	Yes	1	1	1	0	0	0	68.776	57.753	77.2246	48.5862	51	.	40.3398	51.0338	42.4479	-0.0145	-0.035	0.0316	-0.0029	0.0007	0.0192	-0.0087	0.0131	-0.0078	0.0305	0.0182	-0.0149	0.0085	-0.0079	0.009	-0.0106	0.0019	0.0223	0.0175	-0.012
OSC0107	EUR-Spit1	EUR	Male	Male	7.2	HumanCoreExome	228	Yes	0	0	0	0	0	0	53.47	54.2097	52.3156	34.5777	51	.	41.3362	56.7707	58.5572	-0.021	-0.0024	-0.0111	-0.0336	-0.0038	0.0046	-0.0007	-0.0035	0.0071	-0.0181	-0.0032	-0.0145	-0.0015	-0.02	-0.0133	0.001	0.0001	0.0099	-0.0066	0.0023
OSC0108	EUR-Spit1	EUR	Female	Female	8	HumanCoreExome	230	Yes	0	0	0	0	0	0	54.7782	53.8535	54.5926	36.5937	51	.	44.5915	58.2484	59.0504	0.0079	-0.0082	0.0007	0.0039	-0.0038	-0.0043	0.0015	0.0131	-0.0147	0.0142	0.0086	0.0211	-0.0011	0.015	-0.0094	0.0039	0.0089	0.0034	0.0091	0.0031
OSC0109	EUR-Spit1	EUR	Female	Female	8.1	HumanCoreExome	232	Yes	1	0	1	0	0	0	54.7844	53.8453	54.6289	40.4604	56	.	56.714	51.5185	56.9316	-0.0103	-0.0109	-0.0122	-0.0003	-0.0022	-0.016	0.0001	-0.0114	0.0015	-0.002	-0.0053	0.0006	-0.0136	0.0008	0.0018	0.0003	0.0148	-0.0068	0.0071	-0.0086
OSC0110	EUR-Spit1	EUR	Male	Male	8.8	HumanCoreExome	233	Yes	1	1	1	0	0	0	56.1507	51.4666	59.8292	49.9523	76	.	36.1278	55.2218	60.7364	0.0106	0.0213	0.013	-0.0098	-0.0021	-0.0287	0.0054	0.0239	0.0144	0.001	0.0035	0.0253	0.0134	-0.0066	-0.012	0.0221	-0.0175	-0.0062	-0.0151	-0.0222
OSC0111	EUR-Spit1	EUR	Male	Male	17	HumanCoreExome	234	Yes	1	0	1	0	0	0	53.448	48.4425	57.0092	59.8365	63	.	51.4886	36.2525	31.5828	0.0134	-0.0239	0.0074	0.0098	0.049	-0.0177	-0.0019	-0.0151	0.0291	-0.011	-0.0068	0.0008	0.0023	-0.0012	0.0193	-0.0177	-0.008	-0.0188	-0.008	-0.0188
OSC4841	EAS-Spit1	EAS	Female	Female	9.4	HumanCoreExome	236	Yes	0	1	1	0	0	0	64.9426	63.4066	63.8632	46.8871	51	.	44.2849	31.5698	37.4032	-0.0005	-0.0153	0.0014	-0.0014	0.0108	0.0229	0.0115	-0.015	0.0158	0.0077	-0.0356	0.0262	-0.0172	0.0083	-0.0468	0.0179	0.0174	-0.0212	0.0337	0.0405
OSC4842	EAS-Spit1	EAS	Male	Male	13.1	HumanCoreExome	239	Yes	0	1	1	0	0	0	63.1243	60.0169	64.2296	42.6976	61	.	68.5485	74.3288	53.4426	0.0163	0.0184	0.0428	-0.0345	0.0112	0.0274	-0.0263	-0.002	0.005	0.0092	-0.0061	0.0062	0.0335	0.0191	0.0033	-0.0159	-0.0124	0.0485	-0.0102	0.0227
OSC4843	EAS-Spit1	EAS	Female	Female	14.7	HumanCoreExome	241	Yes	0	0	0	0	0	0	55.3918	54.4172	54.675	42.0751	50	.	40.2443	45.143	46.672	-0.011	-0.029	-0.0097	0.0026	-0.0137	0.0091	0.0206	0.0224	0.0039	-0.013	0.0243	0.0053	0.0044	0.0217	-0.0281	0.0145	0.0346	-0.0085	0.0164	0.0031
OSC4844	EAS-Spit1	EAS	Male	Male	9.9	HumanCoreExome	243	Yes	0	0	0	0	0	0	49.5312	49.0995	49.8838	57.4422	61	.	41.4025	52.8586	47.5915	0.027	0.0518	0.0239	0.115	0.0174	0.0106	0.0125	-0.0165	0.0134	-0.0305	0.0417	0.0369	-0.0239	0.0182	-0.016	-0.0161	-0.0322	0.001	0.0082	0.0115
OSC0113	EUR-Spit1	EUR	Female	Female	17.9	HumanCoreExome	246	Yes	0	1	1	0	0	0	56.3664	47.7785	63.3591	46.7561	56	.	40.8392	50.5467	46.261	0.0041	0.0002	0.0167	-0.0084	0.0015	0.0165	0.0159	-0.0063	-0.0108	-0.0053	0.0081	-0.0051	-0.0066	0.0055	0.0079	-0.0029	-0.0155	-0.0036	-0.0109	0.0017
OSC4845	EAS-Spit1	EAS	Female	Female	12.4	HumanCoreExome	250	Yes	0	0	0	0	0	0	56.2989	54.6902	57.302	43.3257	58	.	39.6916	35.9854	40.5762	-0.0147	-0.0358	-0.0045	0.0156	0.045	0.0087	-0.0127	0.0568	0.0252	-0.0164	0.024	0.0339	-0.0342	0.0178	0.0035	-0.0404	-0.0247	0.0061	-0.0052	0.0494
OSC0115	EUR-Spit1	EUR	Female	Female	9.2	HumanCoreExome	258	Yes	0	1	1	0	0	0	65.6675	57.4177	71.3612	59.9616	67	.	56.9345	34.2676	42.2412	0.0072	-0.0028	0.009	0.0102	0.008	0.0054	0.0038	-0.0026	-0.0023	0.0041	0.0059	0.0092	-0.0146	0.0103	0.0119	0.008	0.0163	0.004	0.0124	-0.0087
OSC0116	EUR-Spit1	EUR	Female	Female	9.6	HumanCoreExome	259	Yes	0	0	0	0	0	0	58.8857	59.7224	56.4113	35.6345	51	.	NA	NA	NA	0.0086	-0.0012	-0.0109	0.0237	-0.017	0.0232	-0.0042	-0.0027	0.0168	0.0031	0.005	-0.0011	0.0074	-0.0076	-0.0125	-0.0223	-0.003	0.0026	0.0212	0.0085
OSC0117	EUR-Spit1	EUR	Male	Male	14.1	HumanCoreExome	262	Yes	0	0	0	0	0	0	49.7768	48.825	50.3801	40.851	50	.	38.7308	40.8374	46.9303	0.0038	-0.0016	0.0189	-0.0093	0.0031	0.0056	-0.0103	0.0188	-0.0042	0.0197	0.0073	0.0008	-0.0095	-0.0138	-0.007	0.0037	0	0.0031	0.0254	0.0001
OSC4848	EAS-Spit1	EAS	Male	Male	14.3	HumanCoreExome	266	Yes	0	0	0	0	0	0	24.863	30.1069	28.3481	59.7267	51	.	47.6702	59.0089	63.3277	0.0101	-0.0133	0.0335	-0.0348	-0.0468	0.0041	-0.0358	-0.0189	-0.005	0.0288	0.0264	-0.0369	-0.0111	0.0065	0.033	0.0353	-0.0027	0.0377	-0.0002	0.0178
OSC4849	EAS-Spit1	EAS	Female	Female	7.5	HumanCoreExome	274	Yes	0	0	0	0	0	0	56.8901	53.8977	58.2832	37.0521	52	.	NA	NA	NA	0.0126	-0.0005	-0.0009	-0.0159	-0.0013	0.0019	-0.0379	-0.0287	-0.0068	0.015	0.0044	0.071	0.0069	0.0054	-0.0146	0.0131	-0.001	-0.013	-0.0324	0.0981
OSC4850	EAS-Spit1	EAS	Female	Female	13.3	HumanCoreExome	278	Yes	0	0	0	0	0	0	53.9156	49.4294	58.76	53.8049	52	.	54.0394	44.9085	45.9687	0.0145	0.0011	-0.0101	-0.0127	-0.0261	0.0304	-0.0163	0.0022	0.0013	-0.0152	-0.0482	-0.0205	-0.0166	-0.023	-0.0153	0.0186	-0.0633	-0.0225	-0.0336	-0.0495
OSC4851	EAS-Spit1	EAS	Female	Female	13	HumanCoreExome	279	Yes	0	0	0	0	0	0	53.2782	54.6501	51.5409	47.2477	58	.	51.6161	67.9608	61.848	-0.0125	-0.0292	-0.009	0.0032	-0.0176	-0.006	-0.0173	-0.0124	-0.0006	0.0305	-0.0371	0.0224	0.0012	-0.0302	0.0316	-0.0203	0.0111	-0.0124	0.0008	-0.0191
OSC0118	EUR-Spit1	EUR	Female	Female	9.2	HumanCoreExome	282	Yes	0	1	1	1	0	1	43.1544	48.9838	38.5696	62.4557	60	.	NA	NA	NA	0.0073	-0.0087	-0.0077	0.0116	0.0107	-0.0106	0.0271	-0.0042	-0.0033	-0.0134	0	0.0007	-0.0013	0.0111	0.0006	0.0054	0.014	0.0007	-0.002	0.0201
OSC0119	EUR-Spit1	EUR	Female	Female	14.3	HumanCoreExome	284	Yes	0	0	0	0	0	0	53.4213	59.6241	46.8015	42.3784	58	.	47.7211	47.7646	53.827	-0.0446	0.0081	0.0129	0.033	0.0061	0.0085	-0.0012	-0.0059	-0.0014	0.0069	0.014	-0.0007	-0.0003	-0.0035	0.0197	0.0067	-0.0179	0.003	0.0177	0.0076
OSC4852	EAS-Spit1	EAS	Male	Male	7.3	HumanCoreExome	287	Yes	0	0	0	0	1	1	51.5267	54.1813	48.8977	57.1179	54	.	49.0501	61.5592	63.6195	0.0176	0.0071	-0.0308	0.002	-0.0262	-0.0112	0.0098	0.0066	0.0269	-0.0217	-0.002	0.0171	0.0334	-0.0056	-0.0357	0.0279	0.0086	-0.0096	0.0403	-0.0123
OSC0121	EUR-Spit1	EUR	Female	Female	13.4	HumanCoreExome	292	Yes	0	1	1	0	0	0	39.1705	35.3523	44.5707	63.0275	51	.	NA	NA	NA	-0.0242	-0.0028	-0.02	-0.0174	-0.0143	0.0057	-0.016	-0.0018	-0.0123	0.0346	0.0006	-0.0101	0.0046	-0.0253	-0.0077	-0.0185	0.0098	-0.0005	-0.0123	0.0057
OSC0122	EUR-Spit1	EUR	Female	Female	16.8	HumanCoreExome	296	Yes	0	0	0	0	0	0	57.2515	56.1618	56.7126	38.3666	56	.	51.0439	47.9467	50.0407	0.0054	0.0192	0.0112	-0.0206	0.0143	-0.014	0.0137	-0.0072	0.0096	0.0125	-0.0078	0.0069	0.0032	-0.0037	-0.0018	-0.0057	0.0155	-0.012	0.0016	0.0017
OSC0123	EUR-Spit1	EUR	Female	Female	8.2	HumanCoreExome	298	Yes	0	1	1	0	0	0	48.6551	52.5618	45.3053	57.0322	85	.	NA	NA	NA	0.0089	-0.0135	-0.0127	0.0181	0.0011	0.0068	0.003	0.0257	-0.0033	0.008	0.0008	0.0069	-0.0114	0.0061	-0.0043	-0.0039	-0.0004	0.0261	-0.0137	0.008
OSC0124	EUR-Spit1	EUR	Male	Male	9.1	HumanCoreExome	305	Yes	0	0	0	0	0	0	60.5056	61.7544	57.6111	52.7757	65	.	49.3668	45.8306	42.9503	-0.0436	0.0051	0.0272	0.0134	0.0003	-0.0085	-0.0122	-0.0009	0.0069	0.007	0.0165	0.0169	-0.0115	-0.0105	0.0149	-0.0025	0.0176	-0.0021	0.0205	-0.0051
OSC0125	EUR-Spit1	EUR	Female	Female	9.6	HumanCoreExome	306	Yes	0	0	0	0	0	0	51.5414	53.7409	48.9694	41.2587	50	.	NA	NA	NA	0.0065	-0.0004	0.017	-0.0024	-0.0076	-0.0082	-0.0112	-0.002	-0.0125	-0.0056	-0.0108	0.0034	-0.0051	-0.0219	-0.0207	-0.0197	-0.0138	-0.0249	0.01	0.0029
OSC0126	EUR-Spit1	EUR	Male	Male	11.3	HumanCoreExome	310	Yes	0	0	0	0	0	0	51.5665	50.0293	52.6635	61.5505	50	.	46.8795	54.6655	56.0521	-0.0296	-0.0103	-0.0104	-0.0371	-0.0223	0.0085	0.0033	-0.0052	-0.0075	0.0043	-0.0187	-0.0221	-0.0075	0.0117	-0.0196	-0.0013	0.0093	-0.0085	-0.0055	0.0083
OSC0128	EUR-Spit1	EUR	Male	Male	11.3	HumanCoreExome	317	Yes	0	0	0	0	0	0	54.5036	54.3082	53.7816	58.7588	67	.	38.0188	39.1627	52.876	-0.0073	0.0296	-0.0162	-0.0189	0.0059	-0.0017	-0.0169	-0.0049	0.0069	0.0057	-0.017	-0.014	0.0018	0.0156	0.02	-0.0236	0.0105	0.0042	0.0056	-0.0212
OSC0129	EUR-Spit1	EUR	Female	Female	7.4	HumanCoreExome	324	Yes	0	0	0	0	0	0	31.21	37.5351	27.8864	33.6242	50	.	51.6194	56.5954	64.9197	0.0081	0.0035	-0.007	-0.0014	0.0062	-0.0087	0.0126	-0.0004	-0.0174	-0.025	0.0082	0.0055	-0.0004	0.0057	0.0006	0.0041	0.0082	0.0014	-0.0003	0.0143
OSC0130	EUR-Spit1	EUR	Female	Female	8.7	HumanCoreExome	326	Yes	0	0	0	0	0	0	38.9411	41.265	38.2761	57.0003	64	.	55.7654	48.3733	52.1519	0.0076	-0.009	0	0.0158	-0.0081	-0.0113	0.0011	-0.0191	-0.0025	-0.0048	0.0031	0.0069	-0.016	0.001	-0.0145	0.011	0.0078	0.0244	0.0235	-0.0025
OSC0131	EUR-Spit1	EUR	Female	Female	11.3	HumanCoreExome	329	Yes	0	0	0	0	0	0	54.9907	58.1268	50.8697	39.881	51	.	NA	NA	NA	0.0043	0.0162	0	-0.0116	0.0072	-0.0176	0.0105	0.015	-0.0122	-0.0209	-0.001	0.0031	0.0172	0.0105	-0.019	-0.0052	-0.0073	0.0152	-0.0376	-0.0037
OSC0132	EUR-Spit1	EUR	Male	Male	8.9	HumanCoreExome	331	Yes	0	1	1	0	0	0	43.6601	43.721	44.4506	65.9924	73	.	69.3107	47.4926	49.3868	-0.0436	0.0113	0.0061	0.0187	0.006	0.0077	-0.0025	-0.0011	0.0026	-0.0089	-0.0011	0.0031	-0.0262	0.0024	-0.0061	0.0013	0.01	0.0304	0.0186	0.0024
OSC0133	EUR-Spit1	EUR	Male	Male	9.6	HumanCoreExome	334	Yes	0	0	0	0	0	0	45.0022	50.2122	40.7926	32.6341	51	.	NA	NA	NA	0.0029	-0.0061	-0.0193	0.0218	-0.0176	0.0235	-0.0038	-0.0038	0.0061	-0.0042	0.0196	0.0002	0.0042	0.0029	-0.0205	-0.002	-0.0143	0.0074	0.0231	0.0033
OSC4854	EAS-Spit1	EAS	Female	Female	16.5	HumanCoreExome	338	Yes	0	0	0	0	0	0	46.4388	47.916	45.7665	58.7584	51	.	62.1758	80.5537	58.4697	0.0148	0.0052	-0.0105	-0.0011	0.0042	0.0257	-0.0009	-0.0176	-0.0061	-0.0096	-0.0436	-0.0079	0.0275	0.021	-0.0144	-0.0006	-0.0068	0.0091	-0.0318	0.0412
OSC4855	EAS-Spit1	EAS	Female	Female	16.1	HumanCoreExome	339	Yes	0	0	0	0	0	0	53.1773	52.9235	52.5963	42.9064	56	.	33.8589	53.8739	66.6897	0.0273	0.019	0.0068	-0.0313	0.055	0.0283	0.0699	-0.0076	-0.0589	-0.0201	-0.024	0.021	0.0034	0.0077	-0.036	0.0138	-0.0397	0.0042	0.0375	0.0012
OSC4856	EAS-Spit1	EAS	Female	Female	14.3	HumanCoreExome	343	Yes	0	1	1	0	0	0	67.1943	67.6455	61.1977	35.1989	50	.	42.3937	39.9475	40.1076	0.0055	-0.0082	0.0298	-0.0234	0.012	0.0065	-0.0182	0.0372	0.0125	-0.0195	0.0276	-0.0168	0.0109	-0.0578	-0.0289	-0.0031	0.0161	-0.0194	-0.0327	0.0547
OSC4857	EAS-Spit1	EAS	Female	Female	13.5	HumanCoreExome	346	Yes	0	1	1	0	0	0	58.832	50.6508	63.6949	43.6426	51	.	NA	NA	NA	-0.012	-0.034	-0.0051	0.0128	-0.0063	-0.0341	0.0239	-0.0104	-0.0283	0.0204	-0.0013	0.0134	-0.0146	0.0052	-0.0251	0.0251	0.0364	0.0009	0.0047	0.0348
OSC4858	EAS-Spit1	EAS	Female	Female	13.9	HumanCoreExome	348	Yes	0	0	0	0	0	0	57.3695	59.1835	53.0299	44.3249	59	.	53.2354	24.3341	24.4552	-0.0129	-0.0427	-0.0057	0.0304	0.0125	0.0175	-0.0418	-0.0064	-0.0074	-0.0181	0.0026	-0.0074	-0.0106	0.0167	-0.0062	0.0192	-0.0285	0.0197	0.0161	0.0138
OSC4859	EAS-Spit1	EAS	Female	Female	13.8	HumanCoreExome	349	Yes	0	0	0	0	0	0	33.4599	32.602	38.8133	45.4563	53	.	27.1442	43.7414	45.8693	-0.0149	-0.0353	-0.014	0.0332	-0.0097	-0.0344	0.0004	0.0135	-0.0012	-0.0156	0.0354	0.0166	-0.0399	0.0544	-0.0217	0.0004	-0.0069	0.0349	-0.0184	0.0439
OSC0134	EUR-Spit1	EUR	Male	Male	14.8	HumanCoreExome	358	Yes	0	0	0	0	0	0	43.2172	36.4114	51.5206	53.6951	52	.	52.2244	54.7542	58.9673	-0.0096	0.0247	-0.0033	-0.0206	-0.0284	-0.0008	-0.0217	0.009	0.0138	0.0047	-0.0059	0.0162	0.0008	0.0126	-0.0243	0.0118	-0.0251	0.0156	-0.0016	-0.0057
OSC0135	EUR-Spit1	EUR	Female	Female	16.8	HumanCoreExome	359	Yes	0	0	0	0	1	1	48.6169	48.1791	49.0632	42.3182	53	.	47.4383	57.4946	44.7184	-0.0249	0.0026	-0.026	-0.0213	-0.0161	0.0213	-0.0096	-0.0177	-0.007	-0.005	-0.0128	-0.0126	0.0055	0.0032	-0.0166	0.0037	-0.0046	-0.003	-0.0107	0.0327
OSC0136	EUR-Spit1	EUR	Male	Male	17.1	HumanCoreExome	362	Yes	0	0	0	0	0	0	45.1625	52.2574	39.7921	49.7266	63	.	51.6872	27.5409	35.0138	-0.0124	-0.0066	-0.0118	-0.0233	0.0276	0.0048	-0.0007	-0.0111	-0.0125	0.0081	0.0071	0.0137	0.0053	-0.0354	0.0089	-0.0023	-0.0124	-0.0082	-0.0124	0.0101
OSC0137	EUR-Spit1	EUR	Male	Male	16.9	HumanCoreExome	363	Yes	0	0	0	0	0	0	50.1119	49.5699	49.9948	44.8244	60	.	45.238	53.4191	38.1276	0.0046	0.0022	-0.0029	-0.0016	-0.011	-0.0034	0.0044	0.0064	0.0014	-0.0123	-0.0188	0.0199	0.0339	-0.0132	-0.0002	-0.0189	0.0104	-0.0076	-0.0238	-0.0013
OSC0138	EUR-Spit1	EUR	Male	Male	7.4	HumanCoreExome	364	Yes	0	0	0	0	0	0	48.431	52.9305	44.7837	32.3645	51	.	42.2123	51.1336	44.2914	-0.0405	-0.0023	0.0124	0.023	0.0075	0.0074	0.0149	0.0021	0.0205	-0.0004	-0.006	0.0085	-0.0023	-0.007	0.0005	0.0301	0.0032	-0.0025	-0.0087	0.0144
OSC0139	EUR-Spit1	EUR	Male	Male	11.2	HumanCoreExome	366	Yes	1	0	1	1	0	1	43.8286	49.0088	39.6651	38.7565	54	.	50.3177	56.4843	50.5453	-0.0414	0.0171	0.0109	0.0267	0.0161	-0.0259	0.0008	0.0179	0.0222	-0.0044	0.011	0.0164	0.0204	0.0003	0.0027	0.0185	-0.0201	-0.0066	-0.0095	-0.0131
OSC0140	EUR-Spit1	EUR	Female	Female	11.4	HumanCoreExome	371	Yes	0	0	0	0	0	0	56.2658	53.6525	58.2068	53.3909	51	.	59.5182	49.6092	46.9614	0.0086	0.0252	0.0099	-0.015	-0.001	0.0016	0.0159	0.015	-0.0179	-0.0019	-0.0117	-0.0028	-0.0018	0.0133	-0.032	-0.0025	-0.0043	-0.0041	-0.0139	0.0167
OSC0141	EUR-Spit1	EUR	Male	Male	11.5	HumanCoreExome	372	Yes	0	0	0	0	0	0	45.5314	42.94	48.4428	49.0178	51	.	50.702	54.1588	58.4353	0.0064	0.0219	-0.0052	0.0003	0.0035	-0.0013	0.0002	-0.0074	0.0029	0.0206	-0.0166	0.0156	-0.0084	-0.0046	0.0025	0.0086	-0.0024	-0.0165	-0.0139	-0.0092
OSC0142	EUR-Spit1	EUR	Female	Female	15.8	HumanCoreExome	374	Yes	0	0	0	0	0	0	58.1394	56.4372	59.455	36.5635	55	.	40.1258	54.8148	64.4303	0.0105	-0.0145	0.0022	0.005	-0.0023	-0.0456	0.0022	-0.0286	0.0125	0.0021	-0.0121	-0.009	-0.006	0.0108	0.0206	0.0195	-0.0037	0.0084	0.0072	0.0033
OSC0143	EUR-Spit1	EUR	Male	Male	12.5	HumanCoreExome	375	Yes	0	0	0	0	0	0	50.0369	51.9778	47.8508	59.1449	57	.	44.0971	35.8228	46.5121	0.0045	-0.012	0.0089	-0.0083	-0.0041	0.007	0.002	0.0111	-0.0063	-0.0135	-0.0167	-0.0016	-0.0309	0.0188	-0.0006	-0.009	-0.0199	0.0173	-0.0088	0.0203
OSC0144	EUR-Spit1	EUR	Male	Male	15	HumanCoreExome	376	Yes	0	0	0	0	0	0	52.1124	50.6578	52.8509	47.1511	50	.	45.758	52.7573	57.019	-0.0079	0.0198	-0.0067	-0.0284	-0.0076	-0.0104	0.0056	0.0033	-0.0074	-0.0077	-0.0199	0.0037	0.0073	0.0051	-0.0117	-0.0064	-0.0128	-0.012	-0.0069	0.0337
OSC0146	EUR-Spit1	EUR	Female	Female	15.9	HumanCoreExome	380	Yes	0	0	0	0	0	0	32.6297	35.2977	33.6612	51.8278	52	.	NA	NA	NA	0.0047	0.0007	0.0019	-0.0057	0.0064	-0.0034	-0.0079	0.0031	-0.0057	-0.0062	0.0176	0.0113	-0.0068	0.0053	0.0164	-0.0226	-0.0039	0.0046	0.0001	-0.0045
OSC0149	EUR-Spit1	EUR	Male	Male	11.8	HumanCoreExome	388	Yes	0	0	0	0	0	0	34.9217	29.9734	41.8778	61.0467	69	.	46.6149	42.5924	40.4635	-0.041	0.0185	0.0229	0.0069	-0.0001	0.0072	-0.0179	-0.0016	-0.0026	0.0218	-0.0229	-0.0396	0.0234	-0.0165	-0.0057	-0.0256	-0.0103	0.0285	-0.0167	-0.0175
OSC4860	EAS-Spit1	EAS	Male	Male	16.3	HumanCoreExome	390	Yes	1	0	1	0	0	0	41.9266	37.3495	47.6434	60.7306	66	.	40.127	37.9667	38.6521	0.0308	0.0351	0.0281	0.063	0.0322	0.004	-0.0185	-0.0314	-0.0236	-0.0485	-0.0432	-0.0193	-0.0222	0.0138	-0.0257	-0.0194	-0.0253	0.0307	0.0127	-0.0075
OSC4861	EAS-Spit1	EAS	Male	Male	15.5	HumanCoreExome	391	Yes	0	0	0	0	0	0	49.1443	45.1931	52.9791	47.1492	51	.	NA	NA	NA	0.003	-0.0099	-0.0188	0.0026	-0.0027	0.0551	0.0079	0.0196	0.034	0.0004	-0.0005	-0.0114	0.0051	0.0272	0.01	0.0015	0.0234	0.0389	-0.0346	-0.0231
OSC0150	EUR-Spit1	EUR	Male	Male	10.5	HumanCoreExome	397	Yes	1	1	1	0	0	0	60.4192	53.4021	65.9277	45.9171	61	.	46.1623	37.6242	50.1991	-0.0429	0.0013	0.0056	0.0377	0.0001	-0.0009	0.0013	-0.0064	-0.0149	0.0161	0.0077	0.0297	0.0099	-0.0181	-0.0007	-0.0021	0.0089	-0.0136	0.0051	0.0043
OSC0151	EUR-Spit1	EUR	Female	Female	17.8	HumanCoreExome	403	Yes	0	0	0	0	0	0	34.7677	38.0041	33.9481	47.3311	52	.	63.9074	60.4129	57.631	-0.0474	0.0058	0.0331	0.0223	0.0003	-0.0005	-0.011	0.0002	-0.0133	0.0266	-0.014	0.024	-0.013	-0.0156	0.0027	0.0149	0.009	-0.002	-0.0099	-0.0182
OSC0153	EUR-Spit1	EUR	Female	Female	8.9	HumanCoreExome	406	Yes	0	0	0	0	0	0	44.7789	47.8583	42.5214	57.9872	56	.	49.9788	49.7898	59.0376	0.0075	-0.0144	0.0176	0.0021	-0.0043	-0.0152	-0.0022	0.015	0.0064	0.0058	0.0007	0.0067	0.0071	0.0241	0.021	0.0066	-0.0089	0.0089	-0.0081	-0.0076
OSC0154	EUR-Spit1	EUR	Female	Female	7.8	HumanCoreExome	407	Yes	0	1	1	0	0	0	61.8359	61.6766	59.6597	43.0525	60	.	NA	NA	NA	0.0076	-0.0041	-0.0005	-0.0066	0.0143	0.0276	-0.0269	-0.0158	0.0053	0.0144	0.0104	-0.0143	0.0215	0.0073	0.0242	-0.0176	0.0018	0.0124	0.0157	-0.0196
OSC0155	EUR-Spit1	EUR	Female	Female	6.9	HumanCoreExome	408	Yes	1	0	1	0	0	0	47.76	53.9578	42.5434	47.3679	50	.	48.1785	53.1044	60.6231	-0.0022	0.011	0.0127	-0.0097	0.0183	0.009	0.001	-0.0228	0.0051	0.0201	-0.0201	0.0002	-0.0061	-0.0189	-0.0112	0.0205	0.0107	-0.0021	0.0025	0.0008
OSC0156	EUR-Spit1	EUR	Male	Male	9.8	HumanCoreExome	411	Yes	0	0	0	0	0	0	45.6167	50.1895	41.8845	48.1557	54	.	NA	NA	NA	0.0078	-0.012	-0.0017	0.0091	-0.009	0.0253	-0.0006	0.0021	0.0198	-0.0164	0.0076	0.0178	-0.0078	0.0155	0.0023	-0.0273	-0.0004	0.0109	-0.0236	0.0186
OSC4862	EAS-Spit1	EAS	Female	Female	10.9	HumanCoreExome	413	Yes	0	0	0	0	0	0	40.3908	42.8752	39.5163	49.9568	56	.	42.5219	53.0474	60.8509	0.0171	0.002	0.027	-0.0208	-0.0161	-0.03	-0.0246	-0.0134	0.0109	-0.007	-0.0137	-0.0018	-0.0002	0.0279	-0.0247	-0.0227	-0.0027	-0.0336	0.0444	-0.0199
OSC0157	EUR-Spit1	EUR	Male	Male	6.4	HumanCoreExome	414	Yes	0	0	0	0	0	0	52.7075	53.1743	52.0116	60.0429	50	.	34.753	45.9869	50.1298	0.0037	-0.0066	-0.0052	-0.0058	0.003	-0.0105	-0.0159	0.0308	-0.0122	0.0011	0.0067	-0.0163	0.0053	0.0044	0.0113	0.0045	-0.0192	0.0126	0.0121	-0.0042
OSC0158	EUR-Spit1	EUR	Female	Female	15	HumanCoreExome	415	Yes	0	1	1	0	0	0	57.1206	56.018	56.1046	50.0326	72	.	59.1274	59.7564	60.6799	0.0057	-0.0137	-0.0021	0.0023	-0.0025	0.0086	0.0053	0.0011	-0.0063	0.0042	0.0155	0.0213	-0.0129	0.0035	-0.0102	0.0072	-0.0158	0.0077	-0.0049	0.0012
OSC0159	EUR-Spit1	EUR	Male	Male	7.4	HumanCoreExome	418	Yes	0	0	0	0	0	0	46.0838	44.6998	47.8975	45.5604	50	.	57.8365	69.0779	87.0725	0.0047	0.0144	-0.0024	0.0078	-0.0043	0.0049	-0.0146	0.0024	-0.0038	-0.0069	-0.0025	-0.0038	0.0198	-0.0191	-0.0147	0.0144	-0.0165	-0.0022	0.0121	-0.0101
OSC0160	EUR-Spit1	EUR	Female	Female	7.7	HumanCoreExome	420	Yes	0	0	0	0	0	0	48.5449	45.4538	51.9088	52.5302	51	.	53.2103	31.4225	42.3444	0.0097	-0.0094	0.0039	-0.002	0.0207	-0.023	-0.0041	-0.0081	0.0071	-0.0155	-0.0064	-0.0206	0.0155	0.0082	0.0197	0.0044	0.0318	0.0084	0.0001	0.0105
OSC0161	EUR-Spit1	EUR	Male	Male	10.7	HumanCoreExome	421	Yes	0	0	0	0	0	0	46.953	49.043	45.2371	35.2203	50	.	48.5811	60.4816	67.134	0.0061	-0.0129	0.0135	-0.0139	0.0572	-0.0011	0.013	-0.001	0.005	0.0086	-0.0081	-0.0132	0.0011	-0.0092	-0.0073	-0.0055	-0.0259	-0.0028	-0.003	-0.0135
OSC4863	EAS-Spit1	EAS	Male	Male	7	HumanCoreExome	423	Yes	0	0	0	0	0	0	45.9682	48.1616	44.5962	50.4545	58	.	NA	NA	NA	0.0249	0.0167	-0.0064	-0.0311	0.0037	-0.0126	0.0041	0.0224	-0.0188	-0.0541	0.0238	0.0034	-0.0452	-0.056	0.0115	-0.0058	-0.0108	0.0259	0.0368	-0.042
OSC0162	EUR-Spit1	EUR	Female	Female	7.5	HumanCoreExome	426	Yes	0	0	0	0	0	0	57.6044	57.8615	55.7006	38.7695	56	.	45.3216	46.5062	51.856	0.0098	0.0124	-0.0153	0.0246	-0.0128	0.029	0.0053	-0.0189	-0.0115	-0.0163	0.0226	-0.0043	0.0063	-0.0006	0.0073	-0.0134	0.0003	0.0126	-0.0185	0.0225
OSC4864	EAS-Spit1	EAS	Male	Male	9	HumanCoreExome	428	Yes	1	1	1	0	0	0	48.2209	43.7312	52.9772	65.5101	70	.	NA	NA	NA	-0.0003	-0.019	0.064	-0.0387	-0.0376	-0.0196	-0.0296	0.0019	-0.0025	0.0284	-0.0206	-0.0048	0.0161	0.0276	-0.0532	0.0284	-0.004	-0.0188	0.0202	-0.0097
OSC0163	EUR-Spit1	EUR	Male	Male	11.2	HumanCoreExome	429	Yes	0	0	0	0	0	0	51.5506	53.2584	49.2989	38.7565	52	.	NA	NA	NA	-0.0459	0.0143	0.0263	0.0191	-0.0058	0.0129	0.0184	-0.0116	0.0156	0.0127	0.0087	0.0096	-0.0093	0.001	0.0118	0.0081	-0.0051	-0.002	0.0068	0.0128
OSC4865	EAS-Spit1	EAS	Female	Female	12.5	HumanCoreExome	430	Yes	1	1	1	0	0	0	59.999	58.9652	59.7271	42.8849	70	.	31.8312	45.5095	41.8764	0.0294	0.0199	0.0264	-0.0373	-0.0165	-0.0051	0.0114	0.0731	0.0503	-0.0151	-0.0107	0.0083	0.0368	0.0444	0.0237	-0.0245	0.008	0.0409	0.0133	-0.0436
OSC4866	EAS-Spit1	EAS	Male	Male	7.6	HumanCoreExome	431	Yes	0	1	1	0	0	0	76.7729	73.51	75.9162	39.392	50	.	44.6064	52.3288	62.2402	-0.0219	-0.0369	0.0079	0.03	0.0395	0.0218	0.0295	0.101	0.0349	-0.0068	0.0088	0.0198	0.0338	-0.008	-0.0216	0.0152	0.0203	-0.0479	-0.0234	0.0312
OSC0164	EUR-Spit1	EUR	Male	Male	9.1	HumanCoreExome	439	Yes	0	0	0	0	0	0	45.9843	42.6578	49.5645	54.6608	58	.	53.3721	44.5123	48.4627	0.0055	0.0216	-0.0131	-0.0185	0.0166	0.0036	0.018	0.0078	0.0066	0.0018	-0.0101	-0.0003	-0.026	-0.0047	0.0083	-0.0118	0.0022	0.0055	0.0012	-0.0091
OSC4867	EAS-Spit1	EAS	Female	Female	16.7	HumanCoreExome	441	Yes	0	0	0	0	0	0	45.2894	42.6492	47.9691	52.5536	56	.	NA	NA	NA	-0.0071	-0.0329	-0.0068	-0.002	0.002	0.0516	-0.0048	0.0352	-0.0424	0.0006	0.0376	0.0207	-0.0131	0.0111	-0.0346	0.0011	0.0495	-0.0013	0.0122	-0.0069
OSC4868	EAS-Spit1	EAS	Female	Female	12.7	HumanCoreExome	442	Yes	0	0	0	0	0	0	36.2478	39.1883	35.6497	41.1271	55	.	51.8026	46.8555	41.9222	0.029	0.0214	0.0058	-0.043	0.0351	-0.0265	0.0334	0.0205	0.0209	-0.0109	-0.0477	0.0328	-0.0232	-0.0066	-0.0384	-0.0011	-0.0244	0.041	0.0477	0.0521
OSC4869	EAS-Spit1	EAS	Male	Male	13	HumanCoreExome	443	Yes	0	0	0	0	0	0	45.3955	47.9237	43.3627	32.8124	50	.	NA	NA	NA	0.018	0.0043	-0.0284	-0.0013	-0.015	0.0164	-0.0413	-0.0055	-0.0023	-0.0298	-0.015	-0.0055	0.021	-0.0081	0.0155	0.0024	-0.0099	0.0026	0.0088	0.01
OSC0165	EUR-Spit1	EUR	Female	Female	7	HumanCoreExome	446	Yes	0	0	0	0	0	0	55.4438	53.9472	55.5254	55.0851	64	.	NA	NA	NA	-0.0076	-0.0063	0.009	-0.0118	0.0079	0.0102	-0.0144	-0.0091	-0.0122	0.013	-0.0244	0.0084	-0.0029	0.0073	-0.0208	-0.0005	-0.0063	-0.0086	-0.0002	0.0037
OSC4870	EAS-Spit1	EAS	Female	Female	14.9	HumanCoreExome	448	Yes	0	0	0	0	0	0	50.8125	47.8761	53.4285	42.4153	52	.	38.6892	55.208	51.5965	0.0098	-0.0057	-0.0108	0.0044	0.0042	-0.0153	-0.0025	0.0018	-0.0353	-0.019	0.0356	0.0036	0.0262	-0.0165	-0.0163	0.0035	0.0159	-0.0059	-0.0212	-0.0099
OSC0166	EUR-Spit1	EUR	Female	Female	7.3	HumanCoreExome	454	Yes	0	0	0	0	0	0	38.905	42.0003	37.4134	43.0699	50	.	47.7262	45.4538	55.7223	0.0044	-0.0016	-0.0091	0.0091	-0.0024	-0.0214	0.011	-0.006	-0.0066	0.0063	-0.004	0.0027	0.0214	-0.002	-0.0066	-0.0137	0.0122	-0.0038	-0.0054	-0.0215
OSC0167	EUR-Spit1	EUR	Female	Female	7.8	HumanCoreExome	459	Yes	0	0	0	0	0	0	52.6447	45.4731	59.6597	58.0648	51	.	53.3919	59.7331	40.5704	-0.0087	0.0293	0.0015	0.0099	-0.001	0.0069	0.0045	-0.0001	0.0149	-0.0053	-0.007	0.0164	0.0079	-0.0028	-0.0045	0.0177	0.0019	-0.0222	-0.0156	0.0224
OSC0168	EUR-Spit1	EUR	Male	Male	9.6	HumanCoreExome	461	Yes	1	0	1	0	0	0	53.7372	58.1153	48.7346	33.0777	58	.	60.4834	58.1877	53.5833	-0.0017	-0.0028	-0.001	0.0008	-0.0054	-0.0077	-0.0094	-0.0002	-0.0074	0.0229	0.0114	0.0084	0.0136	0.0245	-0.0136	0.0055	0.0066	0.0306	0.0152	0.0126
OSC4871	EAS-Spit1	EAS	Female	Female	9.4	HumanCoreExome	465	Yes	0	0	0	0	0	0	46.065	44.6886	47.8754	46.8871	50	.	NA	NA	NA	0.013	0.0031	0.0102	-0.0255	0.0088	-0.0361	0.0127	-0.0112	-0.012	0.0179	0.032	0.0204	-0.0221	0.0145	-0.0031	-0.0138	0.0086	-0.0036	0.0436	0.0181
OSC4872	EAS-Spit1	EAS	Male	Male	12.7	HumanCoreExome	466	Yes	0	0	0	0	0	0	46.368	43.0555	49.8536	54.9775	51	.	44.9074	50.3401	64.6475	0.0176	0.0116	-0.0046	-0.0238	0.0175	0.0249	-0.0229	0.0096	0.0034	-0.0359	0.0197	0.0396	-0.0016	0.0202	-0.0269	0.004	-0.0185	0.0411	-0.0303	-0.0205
OSC4873	EAS-Spit1	EAS	Female	Female	14.1	HumanCoreExome	472	Yes	0	0	0	0	0	0	42.3161	36.7212	49.1106	41.0393	50	.	NA	NA	NA	0.0282	0.0159	0.0001	-0.0233	0.0329	0.0093	0.0215	0.0315	0.0148	-0.0687	0.0286	-0.0285	-0.0324	0.0095	0.0054	-0.0177	0.0265	0.0262	-0.013	-0.0186
OSC0170	EUR-Spit1	EUR	Female	Female	11.1	HumanCoreExome	476	Yes	0	1	1	0	0	0	50.5013	49.1987	52.0101	63.7493	82	.	37.0508	55.9637	55.5431	0.0065	-0.0152	0.0205	-0.0111	0.0049	0.0046	0.0342	0.0108	-0.0031	0.0171	0.0026	-0.0081	-0.0008	0.0148	0.0234	-0.0176	0.0218	-0.0001	-0.0044	-0.0115
OSC4874	EAS-Spit1	EAS	Female	Female	8.5	HumanCoreExome	477	Yes	0	1	1	0	0	0	49.9732	51.2998	48.5614	61.022	73	.	36.8842	40.132	50.6559	0.0267	0.0131	-0.0116	-0.0062	-0.0051	0.0075	0.0166	-0.0097	0.038	0	0.0125	-0.0285	0.0764	0.0353	-0.0519	-0.0425	0.0008	-0.0385	-0.0075	-0.0348
OSC0172	EUR-Spit1	EUR	Male	Male	9.3	HumanCoreExome	478	Yes	1	0	1	0	0	0	54.3218	51.3872	56.5242	60.3009	50	.	NA	NA	NA	-0.043	0.0013	0.0196	0.0298	0.0163	-0.0056	0.0023	0.0087	-0.0168	-0.0119	0.0194	-0.016	-0.0006	0.0151	-0.0134	0.0023	0.0021	-0.0252	0.0136	-0.0186
OSC4875	EAS-Spit1	EAS	Female	Female	13.1	HumanCoreExome	479	Yes	0	1	1	0	0	0	41.17	36.2633	47.3009	66.949	58	.	40.3099	49.656	50.9105	-0.0633	0.0358	0.0032	0.0034	0.0011	-0.0216	0.0162	0.0211	0.002	-0.0176	-0.0059	0.0317	0.0042	-0.0113	-0.0305	-0.0661	0.0406	0.0611	0.025	0.0571
OSC0173	EUR-Spit1	EUR	Female	Female	6.4	HumanCoreExome	482	Yes	0	0	0	0	0	0	42.7533	40.6086	45.5451	60.707	67	.	NA	NA	NA	-0.047	0.0011	0.0153	0.0269	0.0033	0.0073	-0.0014	-0.0017	-0.0085	0.0229	0.011	0.0003	-0.009	0.0164	0.0351	0.0032	0.0076	0.0012	-0.0009	-0.0325
OSC0174	EUR-Spit1	EUR	Male	Male	11.9	HumanCoreExome	483	Yes	0	0	0	0	0	0	52.2395	49.9694	53.9845	58.7206	61	.	45.6044	48.3194	64.1515	0.0029	-0.0092	-0.0228	0.0072	-0.0028	0.0099	0.0201	0.0028	-0.0179	-0.0121	0.02	0.0075	0.0061	0.0219	-0.0029	0.0039	0.011	0.0117	-0.0046	0.0084
OSC0175	EUR-Spit1	EUR	Male	Male	9.5	HumanCoreExome	486	Yes	1	1	1	0	0	0	53.7264	53.622	53.1558	41.5101	76	.	47.4692	47.0597	41.1717	0.0049	-0.0081	-0.0154	0.0148	0.0051	-0.0022	0.0008	0.014	-0.0224	0.012	-0.0014	-0.0146	0.0101	0.0063	-0.0357	-0.0165	0.0046	0.0218	-0.0104	-0.0031
OSC0176	EUR-Spit1	EUR	Female	Female	10.3	HumanCoreExome	488	Yes	0	0	0	0	0	0	35.1411	39.5546	33.1735	59.8718	64	.	47.5586	51.8247	49.3357	0.004	0.0208	0.0077	-0.03	0.0311	-0.0072	0.0027	-0.0005	0.0119	-0.0034	-0.0132	0.0123	0.0076	0.0097	0.0051	-0.0035	-0.0027	0.016	0.0119	0.0029
OSC0178	EUR-Spit1	EUR	Female	Female	9.2	HumanCoreExome	491	Yes	0	0	0	0	0	0	56.8815	57.4177	55.0221	43.4354	67	.	53.1252	50.0663	49.0152	-0.0141	-0.0108	0.0067	0.0026	0.002	0.0005	0.0197	0.0233	0.022	0.0045	0.0111	-0.0039	0	0.006	0.0058	0.0224	-0.0024	0.0016	-0.0035	-0.02
OSC4876	EAS-Spit1	EAS	Male	Male	11.4	HumanCoreExome	492	Yes	0	1	1	0	0	0	49.2751	46.9735	51.5822	63.4025	65	.	37.9089	52.2828	42.0611	0.0288	0.0406	0.0832	0.0295	0.0163	0.0086	-0.0363	0.0367	-0.0154	-0.0306	-0.008	-0.0656	-0.0157	0.0024	0.0017	-0.0323	0.0134	0.0048	0.0207	-0.0057
OSC0179	EUR-Spit1	EUR	Female	Female	9.1	HumanCoreExome	493	Yes	0	0	0	0	0	0	45.984	44.6288	47.7588	57.4742	67	.	31.8804	50.3237	63.2805	0.0077	0.0027	-0.0039	-0.0034	-0.002	-0.0031	0.0149	0.0155	-0.0189	0	-0.0015	-0.015	0.0196	0.0089	-0.0305	-0.016	-0.0187	-0.0131	-0.0044	0.0039
OSC4877	EAS-Spit1	EAS	Female	Female	9.9	HumanCoreExome	494	Yes	0	0	0	0	0	0	54.2374	52.5425	55.2662	60.8973	60	.	38.87	55.5227	50.9906	0.0199	0.0037	-0.0307	-0.0213	-0.0375	-0.0201	0.0519	0.0197	0.0082	0.0022	-0.025	-0.015	0.0408	-0.0078	-0.0088	0.0067	0.0008	-0.0001	-0.0179	-0.0105
OSC0180	EUR-Spit1	EUR	Female	Female	8.9	HumanCoreExome	495	Yes	0	0	0	0	0	0	55.517	53.7854	56.1788	45.6031	51	.	NA	NA	NA	-0.0089	-0.0054	-0.0122	-0.0163	0.0115	-0.0056	-0.0295	-0.0178	0.0072	-0.0056	-0.0183	0.0063	0.0205	-0.0108	0.0058	-0.0179	0.0074	0.0054	-0.0074	0.0083
OSC4878	EAS-Spit1	EAS	Female	Female	6.7	HumanCoreExome	500	Yes	0	1	1	0	0	0	48.9217	59.5012	40.2715	71.3311	82	.	34.8087	47.0644	57.0436	-0.0065	-0.0218	-0.0075	0.0013	0.0227	-0.0272	-0.015	-0.0289	-0.0137	-0.0224	-0.0046	0.0129	0.0025	-0.0145	-0.0083	-0.0592	-0.0069	0.0448	-0.0217	0.0129
OSC0181	EUR-Spit1	EUR	Female	Female	9.1	HumanCoreExome	503	Yes	0	1	1	0	0	0	54.8476	48.972	60.022	65.9595	64	.	45.5873	49.0411	53.9313	0.0083	0.002	0.0059	0.0078	-0.0082	0.0259	-0.0029	0.0046	-0.0096	0.0071	0.0098	-0.0026	-0.0065	-0.0219	0.0021	-0.0068	-0.0074	-0.018	0.0162	0.0082
OSC0182	EUR-Spit1	EUR	Female	Female	9	HumanCoreExome	504	Yes	0	1	1	0	0	0	54.1612	51.3219	56.2122	63.9739	51	.	42.9993	44.7008	40.7583	0.0088	-0.0098	0.0199	-0.0226	0.0385	-0.0048	-0.0025	-0.0138	0.0108	0.01	-0.0033	0.0017	-0.0032	-0.0076	-0.0152	-0.0024	-0.0095	-0.0064	-0.0347	-0.0026
OSC0183	EUR-Spit1	EUR	Male	Male	6.7	HumanCoreExome	505	Yes	0	0	0	0	0	0	53.4119	56.8721	49.7522	46.4574	54	.	46.1972	41.9359	42.6681	0.0066	0.0028	-0.0168	0.0152	0.0065	0.0089	0.0047	-0.0032	-0.013	-0.0023	-0.0032	0.0011	-0.0078	0.0136	0.0112	0.0009	0.0054	-0.0156	0.0043	0.0183
OSC0184	EUR-Spit1	EUR	Female	Female	9.3	HumanCoreExome	506	Yes	0	0	0	0	0	0	60.2506	58.6072	60.0769	53.9716	60	.	NA	NA	NA	0.009	0.0299	0.0067	-0.0078	-0.0063	-0.0044	0.0163	0.0202	0.011	0.0081	-0.0115	0.0209	0.0213	-0.0045	-0.0023	-0.0046	-0.0072	-0.0204	-0.0167	-0.0137
OSC0185	EUR-Spit1	EUR	Male	Male	8.8	HumanCoreExome	507	Yes	0	1	1	0	1	1	69.2788	67.7144	67.9072	51.8407	52	.	56.7908	42.5706	44.314	-0.001	-0.0016	-0.0203	0.0016	0.0166	0.0203	-0.0112	-0.0022	-0.0147	-0.0271	-0.0168	-0.025	-0.01	0.0138	0.0072	0.0034	-0.0174	-0.013	0.0063	0.0222
OSC0186	EUR-Spit1	EUR	Female	Female	14.3	HumanCoreExome	509	Yes	0	0	0	0	0	0	39.497	43.5786	37.4807	45.9004	62	.	39.9568	55.1408	61.9685	0.0043	-0.0078	0.0121	-0.0155	0.0073	-0.0048	-0.0054	0.0102	-0.0139	0.0045	-0.0028	-0.0199	0.0114	-0.0091	0.0051	-0.0027	0.0042	-0.0031	-0.0066	0.0158
OSC0187	EUR-Spit1	EUR	Female	Female	6.8	HumanCoreExome	513	Yes	1	1	1	0	0	0	66.419	66.3214	63.2925	59.1504	51	.	53.8954	53.8276	59.4085	0.0031	-0.0066	0.0041	0.0035	-0.0043	0.0279	0.0023	0.0093	0.0188	-0.0003	0.0068	-0.0157	-0.0259	-0.001	0.013	0.0177	0.0091	0.0055	-0.0145	-0.0118
OSC0188	EUR-Spit1	EUR	Male	Male	9.4	HumanCoreExome	514	Yes	0	0	0	0	0	0	49.4331	46.9899	51.9752	41.0713	52	.	41.0411	53.8152	57.6323	-0.0166	-0.0074	-0.0113	0.0324	0.0116	-0.0245	0.0126	0.0219	-0.028	-0.0172	-0.0221	-0.006	-0.0161	0.0329	-0.0208	0.0112	0.0052	-0.0202	-0.0005	0.004
OSC0189	EUR-Spit1	EUR	Female	Female	11.3	HumanCoreExome	517	Yes	0	0	0	0	0	0	47.0985	48.1776	46.6142	32.0448	50	.	45.1937	54.349	48.8525	0.0063	-0.0166	-0.0003	-0.0004	0.0038	-0.0143	0.0012	0.0117	-0.0092	-0.0041	-0.0004	-0.0071	-0.013	0.0036	0.0247	-0.0177	0.0171	0.0178	0.0149	0.0039
OSC0190	EUR-Spit1	EUR	Female	Female	10.6	HumanCoreExome	519	Yes	1	1	1	0	0	0	38.6143	39.6401	39.3547	65.2849	52	.	59.1653	52.7987	45.8159	0.007	-0.0033	0.0093	0.0026	-0.0042	0.0222	0.0133	0.0199	-0.0073	0.0033	0.0028	-0.0086	-0.0309	-0.0122	0.0087	-0.0284	0.0111	-0.0128	0.0103	-0.0005
OSC0191	EUR-Spit1	EUR	Female	Female	10.6	HumanCoreExome	520	Yes	1	0	1	0	0	0	45.823	50.2435	42.3457	39.914	67	.	48.5506	47.6522	49.0442	0.005	0.0247	0.0149	-0.0121	-0.001	-0.0056	-0.0197	0.0041	0.0057	0.006	0.0023	0.0011	-0.0053	0.0197	0.0113	0.0145	-0.0115	0.001	0.0003	0.0007
OSC4879	EAS-Spit1	EAS	Female	Female	7.3	HumanCoreExome	523	Yes	0	1	1	0	0	0	51.8581	68.6055	37.4134	40.4957	50	.	62.1547	39.96	50.4881	-0.0069	-0.0281	-0.0188	0.0026	-0.0294	-0.0043	0.0157	0.0337	-0.0102	-0.0071	0.0029	-0.0126	0.0329	-0.0042	-0.0073	-0.005	-0.003	0.0645	-0.0182	0.0027
OSC0192	EUR-Spit1	EUR	Male	Male	6.7	HumanCoreExome	529	Yes	0	0	0	0	0	0	52.0856	50.5827	53.3134	42.0703	50	.	57.361	60.0793	63.1839	-0.0328	0.0105	0.0157	0.0164	0.0009	0.0048	0.0124	-0.0081	-0.0117	0.0099	-0.0216	-0.0287	0.0359	-0.0098	-0.0025	0.0056	-0.0256	0.0215	-0.0162	-0.0036
OSC4880	EAS-Spit1	EAS	Female	Female	10.3	HumanCoreExome	531	Yes	0	0	0	0	0	0	45.1851	52.5406	39.1908	43.8318	56	.	60.1303	45.4659	38.3608	0.0243	0.0069	-0.0196	-0.0159	0.0006	-0.0002	-0.0059	-0.0051	0.0252	-0.0429	0.0137	-0.0279	-0.0044	-0.0506	-0.0178	0.0057	-0.0625	-0.0012	-0.066	-0.0253
OSC0193	EUR-Spit1	EUR	Female	Female	7.7	HumanCoreExome	532	Yes	0	0	0	0	0	0	47.3625	53.8794	41.9008	51.5226	50	.	47.7055	53.6271	51.4038	-0.0427	0.0069	0.0271	0.0143	0.0052	-0.0078	-0.0095	-0.0002	-0.0137	-0.0014	0.0262	0.0169	-0.0246	-0.0163	-0.0088	-0.0262	0.0022	0.0067	0.0002	-0.0061
OSC0194	EUR-Spit1	EUR	Male	Male	11.5	HumanCoreExome	533	Yes	0	0	0	0	0	0	38.0052	39.9157	37.9031	41.4211	53	.	43.4138	26.6426	29.2921	-0.0425	0.0103	0.0157	0.035	-0.0024	-0.0013	-0.0148	0.0014	0.002	-0.0136	-0.0007	-0.0111	0.013	-0.0424	-0.0052	-0.0004	-0.0043	0.0082	0.0159	-0.0129
OSC0195	EUR-Spit1	EUR	Female	Female	10.3	HumanCoreExome	534	Yes	0	0	0	0	0	0	43.5111	43.8015	44.2052	33.422	52	.	NA	NA	NA	-0.0392	-0.0011	0.0058	-0.0061	-0.0182	0.0019	-0.0156	-0.0099	-0.0082	-0.0147	-0.016	0.0011	0.0057	-0.0133	-0.0212	0.0099	0.0013	-0.0284	0.0121	-0.0022
OSC0196	EUR-Spit1	EUR	Female	Female	7.6	HumanCoreExome	535	Yes	0	1	1	0	0	0	64.7191	61.775	64.7597	45.207	56	.	57.9501	60.7636	63.8996	-0.0336	0.0322	-0.0067	-0.0301	-0.0044	-0.0046	0.0052	-0.0036	0.0128	-0.0006	-0.0036	0.0118	-0.0065	-0.0034	-0.0012	-0.0153	0.0176	-0.0037	-0.0002	0.0094
OSC0197	EUR-Spit1	EUR	Male	Male	11.3	HumanCoreExome	537	Yes	0	1	1	0	0	0	55.0911	54.3082	54.8996	56.8977	70	.	56.444	46.8072	57.8771	-0.011	-0.0102	-0.0285	0.0004	-0.0025	-0.0086	-0.0138	0.0092	-0.0123	-0.0047	-0.01	0.0058	0.0151	-0.0034	-0.0104	-0.0222	-0.0118	0.006	0.0107	0.0088
OSC0198	EUR-Spit1	EUR	Male	Male	6.7	HumanCoreExome	539	Yes	0	1	1	0	0	0	50.0962	50.5827	49.7522	60.0204	76	.	59.0807	44.5805	7.14778	-0.0222	-0.0123	-0.0036	-0.0365	-0.0177	0.0074	0.0078	0.0081	0.0082	-0.0097	-0.0069	-0.0109	-0.0019	0.0018	0.0083	0.0098	0.0192	-0.0031	-0.0009	0.0007
OSC0199	EUR-Spit1	EUR	Male	Male	12.8	HumanCoreExome	541	Yes	0	0	0	0	0	0	24.3679	24.571	28.2923	35.9723	51	.	50.5267	34.8651	38.8164	0.0088	0.0023	-0.0136	0.0153	-0.0032	-0.0054	0.0137	-0.0036	0.0063	-0.0071	-0.0005	0.0055	0.0262	-0.0118	-0.0117	-0.006	0.012	0.0141	0.0102	-0.0021
OSC4881	EAS-Spit1	EAS	Male	Male	10.9	HumanCoreExome	544	Yes	0	1	1	0	0	0	59.8049	65.2301	52.5212	40.5564	65	.	40.2493	44.2062	41.9641	0.0134	-0.0043	-0.0103	-0.0128	0.0158	0.025	-0.0085	-0.0193	0.0344	-0.015	-0.059	-0.0156	0.0171	0.0398	-0.028	0.0349	0.0213	0.0094	0.0363	0.0385
OSC4882	EAS-Spit1	EAS	Male	Male	13.7	HumanCoreExome	546	Yes	1	0	1	0	0	0	60.2836	57.8014	61.0965	53.1	63	.	46.278	55.7818	64.498	-0.0108	-0.0295	0.0015	-0.0031	-0.0206	-0.0046	0.0351	0.0037	-0.0293	-0.0335	-0.0223	-0.0236	0.0195	-0.029	-0.015	-0.0081	-0.0226	0.0191	0.0092	-0.0198
OSC0201	EUR-Spit1	EUR	Female	Female	7.4	HumanCoreExome	547	Yes	0	1	1	0	0	0	64.0589	68.5179	56.9592	38.7745	67	.	55.5893	64.6277	66.4056	0.0099	-0.0069	0.02	0.0017	-0.0139	0.0076	-0.019	-0.0071	-0.0101	-0.0199	-0.0045	-0.0108	0.0068	-0.0234	-0.0087	-0.0082	0.0053	-0.0082	-0.0206	0.0036
OSC4883	EAS-Spit1	EAS	Female	Female	16.5	HumanCoreExome	548	Yes	0	0	0	0	0	0	43.8181	46.5596	42.5826	58.2152	50	.	52.7006	58.9618	66.5094	0.029	0.0461	0.0492	0.1111	-0.0025	-0.0153	0.0145	-0.0166	-0.0376	0.0119	0.0461	0.0781	-0.0125	0.0272	0.0506	-0.021	-0.0506	0.0038	0.0137	0.0156
OSC0202	EUR-Spit1	EUR	Male	Male	8.8	HumanCoreExome	555	Yes	0	0	0	0	0	0	49.3124	53.7877	45.4136	36.2342	58	.	60.5361	54.3433	55.9478	0.0092	0.0243	-0.0044	-0.0056	-0.0012	-0.0033	0.0304	-0.014	0.0066	0.0036	-0.0034	-0.0137	0.0124	0.0068	0.0185	-0.0176	0.0168	-0.0019	0.0111	-0.0043
OSC4884	EAS-Spit1	EAS	Female	Female	11	HumanCoreExome	556	Yes	0	0	0	0	0	0	51.1236	52.539	49.5247	55.3784	64	.	43.9071	43.5642	42.9255	0.0086	-0.0064	-0.0209	-0.0185	-0.0131	0.02	0.0088	-0.0094	-0.0105	-0.0338	-0.0343	0.0282	0.0632	-0.0034	-0.0079	-0.0201	-0.0039	0.0022	0.0484	-0.0268
OSC0203	EUR-Spit1	EUR	Male	Male	9.3	HumanCoreExome	560	Yes	0	0	0	0	0	0	43.7894	43.7609	44.6306	51.3576	65	.	55.5153	43.5234	29.349	0.0013	-0.0109	0.0136	-0.01	-0.0021	0.0035	0.0205	-0.0039	-0.0126	0.0081	-0.0112	-0.0038	-0.02	0.0202	0.0049	-0.0178	-0.0038	-0.0091	-0.0284	0.0079
OSC0204	EUR-Spit1	EUR	Male	Male	12.6	HumanCoreExome	562	Yes	0	0	0	0	0	0	32.6584	38.1541	30.0323	51.7487	53	.	51.5448	60.1332	51.5289	0.0078	0.0167	0.0015	0.002	-0.008	0.0055	-0.0066	-0.0021	0.0229	-0.0054	0.0257	0.0119	-0.0015	-0.0008	-0.0108	-0.0004	0.0006	0.0265	0.0174	-0.0031
OSC0205	EUR-Spit1	EUR	Male	Male	9.8	HumanCoreExome	565	Yes	1	1	1	0	0	0	61.6784	64.7693	56.6795	59.3252	67	.	57.755	49.2977	50.529	0.0108	-0.0128	-0.0058	0.0178	-0.0066	-0.0182	0.012	-0.0149	0.0133	0.0063	0.003	-0.0159	0.0002	0.0243	-0.0114	0.0072	0.004	0.0135	0.0081	0.0125
OSC4885	EAS-Spit1	EAS	Female	Female	11.7	HumanCoreExome	566	Yes	0	0	0	0	0	0	51.8714	52.5395	51.0305	57.306	55	.	45.0569	62.8306	51.6633	-0.0093	-0.0377	0.0201	0.027	0.005	0.0095	-0.011	-0.002	0.0079	0.0131	0.022	0.0117	-0.0068	-0.0251	-0.0242	-0.0114	-0.0005	0.0308	0.0229	0.0329
OSC0206	EUR-Spit1	EUR	Male	Male	11.1	HumanCoreExome	567	Yes	0	1	1	0	0	0	43.7983	44.9373	43.4738	66.6904	79	.	46.8137	43.7073	33.095	0.0087	-0.0079	-0.0028	0.007	-0.0024	0.0099	0.0119	0.013	-0.004	0.0065	0.0002	0.0099	-0.0006	-0.0079	0.0102	0.0134	0.014	-0.0028	0.0005	0.0124
OSC0207	EUR-Spit1	EUR	Male	Male	11.4	HumanCoreExome	569	Yes	0	0	0	0	0	0	39.5796	43.9406	36.8885	54.1023	52	.	57.0798	48.7734	47.0927	0.0046	-0.0023	0.0024	0.0102	-0.0083	-0.0175	-0.0216	-0.0352	0.0033	0.0108	-0.0191	-0.0088	-0.0145	-0.0217	0.0141	0.0039	-0.0119	0.009	0.0181	0.0183
OSC0208	EUR-Spit1	EUR	Female	Female	8.8	HumanCoreExome	570	Yes	1	0	1	0	0	0	54.1442	53.7923	53.6158	47.3312	60	.	51.9826	46.7367	51.4238	0.0076	0.0182	-0.0012	0.007	0.0088	0.0166	-0.0107	0.0119	0.0198	0	0	-0.0044	-0.0156	0.016	0.0104	-0.0109	0.0032	0.0215	0.0278	0.0188
OSC0209	EUR-Spit1	EUR	Female	Female	17.2	HumanCoreExome	574	Yes	1	0	1	0	0	0	58.8764	59.1222	56.8437	51.9935	68	.	53.7231	58.1281	47.2617	0.001	0.0133	0.0104	-0.0117	-0.0144	0.0128	-0.0142	-0.0311	-0.0312	-0.0329	0.0358	-0.0011	-0.0123	-0.0017	-0.0037	0.0065	0.011	0.0068	0.0127	0.0065
OSC0210	EUR-Spit1	EUR	Male	Male	17.3	HumanCoreExome	575	Yes	1	0	1	0	0	0	50.3787	42.6998	57.1016	44.9763	52	.	66.5597	48.6454	49.824	0.0096	-0.0087	0.0144	0.0001	-0.0002	-0.0108	0.0063	0.0147	-0.0088	0.021	0.0056	-0.0079	0.0017	-0.0128	0.0076	-0.0048	0.0046	-0.0236	-0.0005	-0.0085
OSC0212	EUR-Spit1	EUR	Male	Male	12.3	HumanCoreExome	578	Yes	0	0	0	0	0	0	56.3147	53.0474	58.5366	49.9052	66	.	62.3756	50.9389	34.8913	-0.0055	-0.0018	0.0056	-0.011	0.0578	-0.0106	0.0034	0.0077	0.0084	-0.0108	-0.0128	-0.0035	-0.0041	0.0063	-0.0322	-0.0086	0.0061	0.0061	0.0187	-0.0264
OSC0213	EUR-Spit1	EUR	Female	Female	12.6	HumanCoreExome	582	Yes	0	1	1	0	0	0	42.5986	35.082	51.3858	64.5702	65	.	43.5899	52.8219	51.6508	0.0032	-0.0062	0.002	0.0075	0.002	0.0004	-0.0066	-0.0037	0.0086	0.002	-0.0201	-0.0215	0.0031	-0.0023	-0.0141	0.0329	0.0142	-0.0263	0.0022	0.0302
OSC4886	EAS-Spit1	EAS	Female	Female	7.8	HumanCoreExome	587	Yes	0	0	0	0	0	0	54.0587	53.8706	53.2346	35.3159	50	.	41.6388	39.0402	45.7953	0.0268	0.0166	0.026	-0.0421	-0.0073	-0.0151	-0.0164	0.0106	0.0208	-0.0244	0.0212	-0.0241	-0.0196	0.0317	0.0006	0.0118	-0.0401	0.0092	0.0235	0.039
OSC0214	EUR-Spit1	EUR	Male	Male	6.5	HumanCoreExome	592	Yes	1	1	1	0	0	0	69.3996	60.7595	74.6667	42.9553	54	.	NA	NA	NA	-0.0047	0.0061	-0.0126	-0.0092	-0.0029	0.0094	-0.0035	-0.0087	0.0051	-0.0032	0.0019	0.0275	0.0097	-0.0064	-0.0008	-0.0086	0.0073	0.001	0	-0.0003
OSC0215	EUR-Spit1	EUR	Female	Female	11.7	HumanCoreExome	604	Yes	1	0	1	0	0	0	56.2754	56.9443	54.6631	43.786	52	.	NA	NA	NA	0.0053	0.0036	-0.0041	0.0031	-0.0085	-0.0026	-0.0108	-0.0157	-0.0243	-0.0155	0.0109	0.0025	0.0137	0.0117	-0.0083	0.0117	0.0176	-0.0087	-0.0092	0.0089
OSC0216	EUR-Spit1	EUR	Male	Male	14.2	HumanCoreExome	607	Yes	0	0	0	0	0	0	57.5126	56.6675	56.8987	54.0001	61	.	41.863	56.6186	48.998	0.0068	0.0227	-0.0203	0.014	-0.0038	-0.0086	-0.0025	0.0071	0.0225	0.0023	-0.0014	0.0157	-0.0025	0.0082	-0.0063	0.0025	0.0171	0.0054	0.0016	0.002
OSC0217	EUR-Spit1	EUR	Female	Female	10.3	HumanCoreExome	610	Yes	0	0	0	0	0	0	49.6928	45.9249	54.1677	59.8718	67	.	50.4647	55.9435	54.9912	-0.0202	-0.0152	-0.0134	-0.0323	-0.0114	-0.0144	-0.0173	0.0193	0.0024	-0.012	-0.0161	-0.0055	-0.0056	0.0224	-0.0151	0.0157	-0.0134	0.0079	-0.016	0.0054
OSC0218	EUR-Spit1	EUR	Male	Male	9.3	HumanCoreExome	612	Yes	0	1	1	0	0	0	26.9181	32.9957	24.6591	65.0079	61	.	NA	NA	NA	0.0072	-0.0061	0.0002	0.0044	-0.0157	-0.0204	-0.0022	-0.0009	0.0018	0.0063	0.0073	-0.0038	0.0005	-0.0107	-0.0138	-0.004	-0.0098	-0.0002	0.015	-0.0192
OSC0219	EUR-Spit1	EUR	Female	Female	10.7	HumanCoreExome	617	Yes	0	0	0	0	0	0	53.658	53.683	53.0824	45.9907	56	.	NA	NA	NA	0.0083	-0.0024	-0.0077	0.0102	0.0106	0.0229	-0.0125	-0.0156	0.0251	0.0001	-0.0081	0.0045	-0.0009	-0.0176	-0.0026	0.029	0.0051	-0.0098	-0.0175	0.0114
OSC4888	EAS-Spit1	EAS	Female	Female	8.4	HumanCoreExome	621	Yes	0	0	0	0	0	0	40.5549	41.1838	41.2246	49.4976	52	.	36.2075	42.3484	50.8791	-0.0216	-0.042	0.0116	0.0169	0.057	-0.0489	0.0152	-0.0272	0.0399	-0.0302	-0.0315	-0.0345	0.0153	-0.0476	0.0001	-0.0244	0.0146	-0.0027	-0.0009	0.0236
OSC0220	EUR-Spit1	EUR	Female	Female	7.8	HumanCoreExome	636	Yes	0	0	0	0	0	0	47.9773	51.2686	45.1227	39.1842	69	.	NA	NA	NA	0.0109	0.0112	-0.0099	0.0202	-0.0052	0.0062	-0.0176	0.0001	0.0153	0.0024	-0.0135	0.0072	-0.0299	-0.0201	-0.0095	0.0121	0.0203	-0.0319	-0.0215	0.0118
OSC0221	EUR-Spit1	EUR	Female	Female	10.8	HumanCoreExome	637	Yes	0	0	0	0	0	0	46.4279	38.6443	55.5736	47.2918	64	.	43.0454	42.4066	58.7142	0.0018	-0.0107	0.0226	-0.0213	0.0348	0.0285	0.0061	-0.015	0.0256	-0.0071	0.0084	0.0179	0.015	0.0142	-0.0121	0.0153	-0.0036	0.0155	-0.0044	0.0084
OSC0222	EUR-Spit1	EUR	Male	Male	10.3	HumanCoreExome	639	Yes	0	0	0	0	0	0	41.8986	40.721	44.0878	35.2478	52	.	41.9335	50.3533	54.4385	0.0046	-0.005	0.0073	0.0045	-0.0145	0.0133	0.0082	0.003	0.0264	0.0025	0.0111	-0.0233	-0.0196	-0.0235	0.0003	0.0296	0.0069	-0.0173	-0.0146	0.0136
OSC0223	EUR-Spit1	EUR	Female	Female	15.6	HumanCoreExome	641	Yes	0	0	0	0	0	0	42.3595	43.1253	43.1872	44.3427	51	.	42.0669	50.6499	58.3122	0.0105	-0.0031	0.0012	0.0138	-0.005	0.0162	-0.0157	-0.0175	0.0231	0.0147	0.006	0.0229	0.009	0.0122	-0.0282	-0.0178	0.0041	0.0134	-0.0188	0.0161
OSC0224	EUR-Spit1	EUR	Female	Female	7.8	HumanCoreExome	644	Yes	0	0	0	0	0	0	46.7977	44.3592	49.3795	33.1669	50	.	61.6138	53.6169	48.622	-0.0429	0.0146	0.0114	0.0259	0.008	-0.0172	-0.0137	-0.0079	-0.009	-0.0188	0.0264	-0.0016	0.0039	-0.0135	-0.0011	-0.0118	-0.0017	0.0138	-0.0126	-0.0172
OSC0225	EUR-Spit1	EUR	Male	Male	8.7	HumanCoreExome	645	Yes	1	0	1	0	0	0	48.1525	53.8122	43.3488	36.2406	58	.	49.9527	55.9207	57.9894	0.0018	0.0373	-0.0274	0.0068	0.0007	-0.0157	-0.0209	-0.0077	0.0023	-0.0094	0.0005	-0.0047	-0.0026	0.0065	0.0003	-0.0029	0.0252	-0.0098	0.0022	-0.0133
OSC0226	EUR-Spit1	EUR	Male	Male	13.5	HumanCoreExome	648	Yes	1	0	1	0	0	0	53.0185	52.8354	52.3346	38.1773	51	.	NA	NA	NA	0.0072	-0.0043	0.0145	-0.0034	-0.0107	0.0067	0.0168	0.0269	-0.0061	-0.0114	-0.0076	-0.015	-0.0011	-0.0205	-0.0007	0.0163	0.0115	0.0101	0.015	0.002
OSC0227	EUR-Spit1	EUR	Male	Male	10.8	HumanCoreExome	649	Yes	0	1	1	0	0	0	28.9885	29.4956	31.6924	67.19	65	.	52.1931	52.4192	42.4689	0.0003	0.0014	-0.0128	0.0156	-0.0105	0.0208	0.0176	-0.0003	-0.0142	0.0024	-0.0032	-0.0196	0.011	-0.0132	-0.0015	-0.0028	-0.0016	0.026	0.0045	0.0018
OSC0228	EUR-Spit1	EUR	Male	Male	13	HumanCoreExome	653	Yes	1	1	1	0	0	0	52.9572	53.9405	51.0633	64.1813	66	.	54.923	52.2942	29.5344	-0.0431	-0.0098	0.0218	0.0133	0.0021	-0.0218	0.0164	0.0022	-0.0031	0.0204	-0.0107	-0.0027	0.0018	0.022	-0.009	0.0115	0.0138	0.0152	-0.0155	0.009
OSC0229	EUR-Spit1	EUR	Male	Male	9.3	HumanCoreExome	660	Yes	0	0	0	0	0	0	54.9388	50.2467	58.8173	54.1818	58	.	61.1218	38.4914	34.6665	0.0075	-0.008	0.0229	-0.0038	-0.0033	-0.0317	0.0134	-0.0162	-0.0154	-0.0204	0.0089	-0.0089	-0.0184	0	-0.0129	0.0088	-0.0176	-0.0044	0.0126	0
OSC4889	EAS-Spit1	EAS	Female	Female	7.8	HumanCoreExome	663	Yes	1	1	1	0	0	0	58.3008	53.8706	60.9447	62.5959	52	.	42.4238	29.1733	40.8279	-0.059	0.0376	-0.0135	-0.0131	0.0048	0.0661	0.012	0.0362	-0.0352	0.0084	-0.002	-0.0037	0.0347	0.0387	-0.0009	0.0056	-0.0201	0.0534	-0.0044	0.0126
OSC0231	EUR-Spit1	EUR	Female	Female	6.6	HumanCoreExome	665	Yes	0	0	0	0	0	0	59.8554	56.7678	60.6262	57.6436	51	.	NA	NA	NA	-0.0002	-0.0143	-0.0031	-0.0092	0.0469	0.0119	0.0221	-0.0129	0.0063	-0.0098	-0.0077	0.005	0.0094	-0.0036	0.0151	-0.0003	-0.0129	0.0065	0.0173	-0.0214
OSC0232	EUR-Spit1	EUR	Male	Male	14.9	HumanCoreExome	667	Yes	1	1	1	0	0	0	60.7935	59.3969	60.3189	71.7583	76	.	44.6024	63.9469	63.7445	-0.014	-0.0043	-0.0048	-0.0228	-0.0047	0.0047	-0.008	0.0235	0.0086	0.0067	-0.0142	-0.0205	-0.0073	0.0015	-0.0267	0.0052	-0.0023	0.0015	0.0051	0.0089
OSC0233	EUR-Spit1	EUR	Male	Male	15.7	HumanCoreExome	674	Yes	1	0	1	0	0	0	42.0354	33.4033	51.8698	56.8481	54	.	NA	NA	NA	-0.0063	-0.0008	-0.0311	0.0081	-0.0039	0.0039	-0.0009	-0.0063	-0.0036	0.0045	0.0078	-0.0127	0.003	0.0002	0.0067	0.0213	-0.0086	0.0107	-0.0382	0.0059
OSC0234	EUR-Spit1	EUR	Male	Male	10	HumanCoreExome	676	Yes	0	1	1	0	0	0	51.9615	51.2814	52.1959	69.156	91	.	57.625	50.5422	48.2826	-0.0109	-0.0122	-0.0141	-0.0154	-0.0121	-0.0095	-0.014	0.001	-0.0091	-0.0047	-0.0138	0.0089	0.0113	0.0093	0.01	0.0142	-0.0081	0.0143	0.013	0.0093
OSC4890	EAS-Spit1	EAS	Female	Female	9.4	HumanCoreExome	678	Yes	0	0	0	0	0	0	37.5322	39.2904	37.6639	60.9415	60	.	43.1365	53.5078	50.2929	0.0049	-0.0104	-0.0148	0.0023	-0.0126	-0.0149	0.0033	0.0371	-0.0486	-0.0142	0.0008	0.018	-0.0656	-0.0199	0.0039	-0.0612	0.0329	-0.0197	0.0261	0.0059
OSC4891	EAS-Spit1	EAS	Female	Female	7.4	HumanCoreExome	680	Yes	0	0	0	0	0	0	42.5231	51.2506	35.3459	40.0621	60	.	50.5951	57.3857	48.1758	-0.0046	-0.0344	0.054	-0.0068	-0.0151	-0.0122	0.0046	-0.0335	0.0106	0.0225	0.0104	-0.0167	0.0255	-0.0385	0.0252	0.0291	0.0189	-0.0093	0.003	-0.0135
OSC0236	EUR-Spit1	EUR	Male	Male	9.9	HumanCoreExome	681	Yes	0	1	1	0	0	0	35.6493	30.0826	42.9208	65.8852	70	.	48.9465	43.804	30.9477	0.0067	-0.0087	-0.0184	0.0124	0.0009	-0.0133	0.0104	-0.0174	0.0014	0.0066	0.0063	-0.0167	-0.0256	0.0072	0.0037	-0.016	0.007	-0.0245	-0.009	-0.0173
OSC0237	EUR-Spit1	EUR	Female	Female	10.6	HumanCoreExome	682	Yes	0	0	0	0	0	0	40.2779	41.752	40.3517	61.3305	67	.	52.8305	44.9685	43.6085	0.0017	0.0027	-0.0087	0.0047	-0.0049	-0.0108	0.0053	-0.003	0.0139	0.013	-0.0043	-0.0039	-0.0157	0.0005	-0.0044	-0.0008	-0.0078	0.0007	0.0059	0.0093
OSC0238	EUR-Spit1	EUR	Female	Female	14.4	HumanCoreExome	692	Yes	0	0	0	0	0	0	46.7479	50.5425	44.0468	42.8149	52	.	NA	NA	NA	0.007	0.0183	-0.0023	0.0057	-0.002	0.0137	0.0005	0.0107	0.0125	0.0006	-0.0014	0.0167	-0.0164	0.0046	0.0094	-0.0015	-0.002	-0.0031	0.0141	0.0123
OSC0239	EUR-Spit1	EUR	Male	Male	10.3	HumanCoreExome	694	Yes	0	0	0	0	0	0	52.0068	52.3412	51.1731	60.2272	50	.	42.6657	32.9369	28.9449	0.0105	-0.0033	-0.0149	0.0258	-0.0081	0.0183	-0.0169	-0.0116	0.0086	0.0019	0.0225	0.0097	-0.0135	0.0188	-0.0207	0.0069	0.0226	0.0186	0.0025	0.0156
OSC4892	EAS-Spit1	EAS	Male	Male	7.3	HumanCoreExome	699	Yes	0	0	0	0	0	0	48.4078	44.6914	52.3531	52.831	54	.	54.4809	47.4837	51.1196	-0.0334	0.0255	-0.0221	0.0186	-0.0086	0.017	-0.0069	-0.0185	0.0441	0.0071	-0.0121	-0.0618	-0.0007	-0.0139	-0.0045	0.0126	-0.0531	-0.0576	0.004	-0.0227
OSC4893	EAS-Spit1	EAS	Female	Female	8.8	HumanCoreExome	700	Yes	0	1	1	0	0	0	44.1724	45.6601	43.505	65.4961	50	.	73.2469	75.8842	51.0164	-0.0009	-0.0286	-0.0141	0.0103	0.0092	-0.0186	-0.0446	-0.0016	0.0032	-0.0198	-0.0359	-0.0173	-0.0519	-0.0277	0.0139	0.0071	-0.0004	0.0291	0.0195	0.0024
OSC0241	EUR-Spit1	EUR	Female	Female	16.7	HumanCoreExome	702	Yes	0	0	0	0	0	0	55.0134	60.0537	49.0257	43.8857	59	.	NA	NA	NA	0.0067	-0.0018	0.0017	0.004	-0.0042	-0.0195	-0.0015	-0.0108	0.0138	0.0089	0.0055	-0.0204	0.0015	-0.0018	0.014	0.0027	0.0161	-0.0017	0.0047	0.0054
OSC0242	EUR-Spit1	EUR	Female	Female	16	HumanCoreExome	708	Yes	0	0	0	0	0	0	40.063	42.0974	40.1732	50.0557	59	.	58.136	59.1966	57.2511	-0.0008	0.0005	0.0039	-0.0132	-0.0205	0.0049	-0.0071	-0.0209	-0.0084	-0.0174	-0.0041	0.0132	-0.0023	0.0149	0.0127	-0.0059	0.0125	-0.0266	0.0052	-0.0031
OSC0243	EUR-Spit1	EUR	Male	Male	9.6	HumanCoreExome	712	Yes	0	1	1	0	0	0	51.9003	54.7282	48.7346	59.3389	70	.	59.9116	50.3556	47.4034	0.0056	-0.0135	0.005	-0.0022	0.004	0.0026	0.004	0.0418	-0.0061	-0.0165	-0.0052	-0.011	-0.0221	-0.008	-0.0145	0.0166	-0.0073	-0.0113	0.0005	-0.0001
OSC0244	EUR-Spit1	EUR	Female	Female	13.3	HumanCoreExome	715	Yes	0	0	0	0	0	0	45.8646	41.359	51.4261	61.2686	51	.	42.9233	48.0282	55.6177	-0.0426	0.0159	0.0269	0.0211	-0.0096	0.0136	0.0095	-0.017	0.0305	-0.0079	0.0159	-0.0042	0.0203	-0.0082	0.0036	0.002	-0.0126	-0.0115	0.0002	0.0201
OSC4894	EAS-Spit1	EAS	Male	Male	8.1	HumanCoreExome	717	Yes	0	1	1	0	0	0	62.4914	58.726	64.2973	44.6586	51	.	40.5102	51.0731	53.682	0.0285	0.0351	0.0095	0.0571	0.0262	0.0096	0.017	-0.0134	-0.0278	0.0322	0.0381	-0.0284	0.0059	-0.0242	0.0045	0.0068	0.0129	-0.0092	-0.0131	-0.0468
OSC4895	EAS-Spit1	EAS	Female	Female	8.9	HumanCoreExome	718	Yes	0	0	0	0	0	0	29.8248	36.9585	26.0134	37.8356	50	.	26.472	48.2674	57.3044	-0.0069	-0.0302	-0.0103	0.0179	-0.0246	-0.0115	-0.0194	0.0114	-0.0724	-0.0211	-0.023	-0.0252	-0.0128	-0.0043	0.0168	-0.024	-0.0101	0.0213	0.0485	0.0164
OSC0246	EUR-Spit1	EUR	Female	Female	12.8	HumanCoreExome	727	Yes	0	1	1	0	0	0	42.661	38.1994	48.1465	70.8853	73	.	44.6489	34.9244	33.6469	0.0086	-0.0062	0.016	-0.0085	-0.0069	-0.0087	-0.0079	0.0391	-0.0064	0.0004	-0.0028	-0.021	-0.0252	0.0026	-0.0015	-0.0024	-0.0112	-0.0012	0.0005	0.012
OSC0247	EUR-Spit1	EUR	Female	Female	8.3	HumanCoreExome	728	Yes	0	0	0	0	0	0	48.0938	47.7734	48.4851	56.0222	50	.	NA	NA	NA	0.0073	0.0501	0.0097	-0.0163	-0.0082	0.0009	0.0151	0.0018	0.0024	0.0027	-0.005	0.013	-0.0074	0.0112	-0.0074	0.0156	0.0142	0.0083	0.0075	0.0274
OSC0248	EUR-Spit1	EUR	Female	Female	7.8	HumanCoreExome	729	Yes	0	1	1	0	0	0	66.785	73.3857	57.0896	35.3159	60	.	NA	NA	NA	0.0057	-0.0024	0.0151	-0.0128	-0.0191	0.0146	0.0047	0.0118	-0.0024	0.0097	0.0036	0.0013	-0.0067	0.0018	-0.015	0.0025	0.0081	0.0126	0.0008	0.0135
OSC0249	EUR-Spit1	EUR	Male	Male	7.8	HumanCoreExome	730	Yes	0	0	0	0	0	0	51.6113	52.8397	50.2006	46.4302	54	.	51.7393	52.6315	39.8908	-0.0099	0.0037	0.0034	0.0106	0.0046	-0.0052	-0.03	-0.0032	0.0022	-0.0035	0.0005	-0.0092	0.0004	0.0058	0.0055	-0.0006	-0.0086	-0.0113	-0.0172	0.0097
OSC0250	EUR-Spit1	EUR	Female	Female	17.3	HumanCoreExome	736	Yes	0	0	0	0	0	0	37.0629	33.7029	42.5254	56.0202	52	.	41.0535	41.6653	44.1618	0.004	0.0047	0.0073	-0.0171	0.009	-0.01	0.0285	0.0017	0.0073	-0.0136	0.0066	0.0154	0.0041	-0.0124	0.0132	0.0177	0.0024	-0.0048	-0.0159	0.0275
OSC4896	EAS-Spit1	EAS	Male	Male	7.3	HumanCoreExome	742	Yes	0	0	0	0	0	0	50.2236	50.4986	49.9985	40.7265	67	.	58.0669	53.4252	62.4159	0.0267	0.0168	-0.0155	-0.0162	0.0446	-0.0513	-0.0215	0.0274	-0.047	-0.0266	-0.0006	0.0056	0.0351	0.0057	0.0119	-0.0331	-0.0156	-0.0099	0.0255	-0.0071
OSC0251	EUR-Spit1	EUR	Male	Male	8.8	HumanCoreExome	744	Yes	0	0	0	0	0	0	27.1407	27.2991	30.2861	43.7519	54	.	37.5637	47.0651	51.5011	0.0097	0.0133	0.0034	0.0078	0.0007	0.0251	-0.0153	-0.0061	-0.0198	0.0063	-0.0022	-0.0228	-0.0028	0.02	-0.0102	0.0123	-0.0075	0.0126	-0.024	-0.015
OSC0252	EUR-Spit1	EUR	Female	Female	9.1	HumanCoreExome	745	Yes	0	0	0	0	0	0	NA	NA	NA	NA	53	.	58.4152	48.8222	43.4662	0.0032	-0.0083	-0.0011	-0.0056	0.0105	-0.0146	-0.0143	0.0011	0.0106	0.0198	0.0057	-0.0292	0.0104	0.0072	-0.0062	0.0003	0.0067	-0.0005	0.0001	-0.0033
OSC0253	EUR-Spit1	EUR	Male	Male	10.3	HumanCoreExome	747	Yes	1	0	1	0	0	0	56.8203	58.9618	53.4371	34.803	65	.	41.1838	55.4194	51.9668	0.0032	0.0137	-0.0121	0.013	0.0162	-0.0055	-0.0059	0.0132	-0.0097	0.0144	-0.0004	0.0041	-0.0363	-0.007	-0.0012	-0.0205	0.0065	0.0004	-0.0202	-0.0269
OSC0254	EUR-Spit1	EUR	Female	Female	10.8	HumanCoreExome	748	Yes	0	0	0	0	0	0	51.089	53.6783	48.4009	36.4283	51	.	NA	NA	NA	0.0056	-0.0093	0.0028	0.0004	-0.0024	0.0023	-0.0016	0.0045	0.0107	-0.0172	-0.0182	0.0041	0.0001	-0.0039	0.0011	0.0037	0.007	-0.0042	0.0094	-0.0041
OSC0255	EUR-Spit1	EUR	Female	Female	10.3	HumanCoreExome	750	Yes	0	0	0	0	0	0	39.0471	25.7522	54.1677	59.8718	51	.	40.5067	48.3238	48.3515	-0.0062	0.0386	0.0008	0.0137	0.006	-0.0046	-0.0188	0.0085	-0.0052	-0.0109	-0.0051	0.0026	0.0012	-0.0126	0.01	-0.008	0.0109	0.0131	-0.0055	0.0226
OSC0256	EUR-Spit1	EUR	Female	Female	11.2	HumanCoreExome	752	Yes	0	0	0	0	0	0	38.8589	41.8968	37.7047	36.4043	50	.	37.0929	32.6464	30.1089	0.0036	-0.0079	0.0166	-0.0126	-0.0119	0.0099	0.0018	0.01	-0.001	0.0094	-0.0117	0.0048	0.0102	-0.0171	-0.0055	0.0007	0.0093	0.0028	0.0144	0.0015
OSC0257	EUR-Spit1	EUR	Female	Female	11.6	HumanCoreExome	754	Yes	0	0	0	0	0	0	55.0105	53.6446	55.8409	59.2769	50	.	NA	NA	NA	-0.009	-0.0034	0.0105	0.0151	0.004	-0.0002	-0.0037	-0.013	-0.0233	0.0053	-0.0422	0.0144	0.013	0.0224	-0.0267	0.0129	0.0023	0.0007	-0.0266	-0.0028
OSC4897	EAS-Spit1	EAS	Female	Female	10.3	HumanCoreExome	755	Yes	0	0	0	0	0	0	52.963	51.3787	54.1677	42.0968	52	.	53.2477	52.3707	37.1926	-0.0055	-0.0282	0.0388	-0.004	0.0187	0.0363	0.0054	-0.0035	0.0154	-0.0331	-0.0333	0.0403	-0.0312	0.0162	-0.0129	-0.0041	0.0067	0.0215	-0.0137	-0.0038
OSC4898	EAS-Spit1	EAS	Female	Female	10.5	HumanCoreExome	756	Yes	0	1	1	0	0	0	60.1406	62.9135	55.4719	53.9203	79	.	38.7066	40.7541	43.6291	-0.002	-0.0233	-0.0213	-0.0036	-0.0102	-0.0374	-0.0417	-0.0148	0.0338	-0.0165	-0.0278	0.0387	-0.0268	-0.0141	0.0227	-0.0082	0.0076	0.0079	0.0179	-0.0131
OSC0258	EUR-Spit1	EUR	Male	Male	8.2	HumanCoreExome	758	Yes	0	0	0	0	0	0	45.7317	49.2281	43.1069	42.4494	51	.	NA	NA	NA	-0.0002	-0.0154	-0.0146	0.01	-0.0087	0.0113	-0.0031	0.0131	0.0038	0.0177	0.0035	0.0194	-0.0076	0.0222	0.0229	-0.0169	0.0081	-0.0005	0.0033	0.0063
OSC0259	EUR-Spit1	EUR	Female	Female	8.3	HumanCoreExome	759	Yes	0	0	0	0	0	0	38.1825	37.848	40.1258	50.5026	52	.	40.9394	53.0847	52.2334	-0.0414	0.0039	0.0128	0.0352	0.0037	-0.0037	0.011	0.019	0.0037	-0.0034	0.0076	0	0.0022	0.0104	-0.0072	-0.0141	-0.006	0.0275	-0.0074	0
OSC0260	EUR-Spit1	EUR	Female	Female	6.9	HumanCoreExome	762	Yes	0	0	0	0	0	0	49.6045	49.8633	49.0096	41.3701	52	.	NA	NA	NA	-0.0033	-0.0107	-0.0076	-0.0016	-0.0068	0.0042	-0.0165	0.004	-0.0086	-0.0015	-0.0028	0.0147	-0.0069	0.0094	-0.0012	-0.0042	-0.0007	-0.0164	0.0115	-0.0235
OSC0261	EUR-Spit1	EUR	Male	Male	7.4	HumanCoreExome	765	Yes	0	0	0	0	0	0	54.1427	57.8215	50.0391	34.5638	54	.	NA	NA	NA	0.0018	0.0257	0.0068	-0.0199	0.0034	-0.0099	0.0052	0.0188	0.0051	-0.0142	0.0084	0.0124	-0.026	0.0028	-0.0023	0.0028	-0.0006	0.0072	-0.0114	0.0075
OSC0262	EUR-Spit1	EUR	Male	Male	9.8	HumanCoreExome	767	Yes	0	0	0	0	0	0	42.278	46.9873	38.9177	44.1604	51	.	NA	NA	NA	0.0071	-0.0112	0.0018	-0.0004	0.0016	-0.0011	0.0188	0.0112	-0.0185	0.0111	0.0064	0.0026	-0.0043	0.0039	0.0048	0.0285	0.004	-0.021	-0.0019	-0.0021
OSC0263	EUR-Spit1	EUR	Male	Male	10.8	HumanCoreExome	769	Yes	0	0	0	0	0	0	37.7103	42.8654	34.6038	44.1263	58	.	48.2651	37.875	43.3735	0.0046	-0.0048	0.0114	-0.0051	-0.0073	0.0237	0.0089	-0.013	0.0227	0.0159	0.0106	0.0051	0.0002	0.0233	-0.0026	-0.0059	0.0082	0.0075	-0.0082	-0.0189
OSC0264	EUR-Spit1	EUR	Female	Female	8.2	HumanCoreExome	770	Yes	0	0	0	0	0	0	47.4864	53.8372	42.1638	49.5004	67	.	NA	NA	NA	0.0069	0.0064	-0.0092	0.0116	0.0107	-0.016	0.0112	0.005	0.0128	-0.0079	0.0023	0.0085	0.013	0.0005	-0.0098	0.0039	0.0005	0.0052	0.0129	-0.0029
OSC0265	EUR-Spit1	EUR	Male	Male	9.9	HumanCoreExome	774	Yes	1	1	1	0	0	0	61.6692	59.121	62.3992	62.1327	70	.	50.0742	42.094	44.9995	-0.0459	0.0057	0.0066	0.0327	0.0036	0.0031	0.0068	0.0145	0.0041	-0.0058	0.0061	-0.0173	-0.0068	0.0239	0.008	-0.0185	0.0075	-0.0174	0.0021	-0.0297
OSC0267	EUR-Spit1	EUR	Male	Male	9.9	HumanCoreExome	778	Yes	0	1	1	0	0	0	65.3153	68.0637	60.1237	41.0484	61	.	63.3519	47.2549	39.2242	-0.0096	-0.0101	-0.0107	-0.0051	-0.0029	-0.0008	-0.0129	0.0118	-0.0295	-0.0092	0.0156	-0.0036	-0.0307	0.0138	-0.0215	-0.0226	-0.0123	0.0113	0.0052	0.0077
OSC0268	EUR-Spit1	EUR	Female	Female	10.1	HumanCoreExome	783	Yes	0	1	1	0	0	0	47.9306	40.5625	56.5748	74.2689	79	.	NA	NA	NA	0.0082	0.013	0.0123	-0.0021	-0.0051	0.0089	-0.0079	0.0036	0.002	-0.0051	0.0062	0.0192	-0.0278	-0.0045	0.0022	0.016	-0.01	0.0151	-0.0019	-0.0081
OSC0269	EUR-Spit1	EUR	Female	Female	10.8	HumanCoreExome	785	Yes	0	0	0	0	0	0	46.4279	48.1136	45.4215	44.6846	64	.	53.2031	41.8522	33.6111	-0.0093	-0.0002	-0.0246	-0.0079	-0.0146	0.0067	-0.0121	-0.0227	-0.0179	-0.0195	0.0377	0.0006	0.0003	-0.0138	-0.0153	0.0053	-0.0063	-0.0013	-0.005	0.0028
OSC4899	EAS-Spit1	EAS	Female	Female	10.8	HumanCoreExome	789	Yes	0	0	0	0	0	0	48.0846	46.0093	50.6662	54.4014	56	.	37.3497	33.6805	32.4956	0.014	0.0094	0.036	0.0185	-0.0171	-0.0111	0.0032	0.0296	0.0065	0.0012	0.0638	-0.0398	0.0193	0.0284	0.0183	-0.0375	-0.0056	-0.0165	0.0058	0.0102
OSC0270	EUR-Spit1	EUR	Female	Female	9.5	HumanCoreExome	788	Yes	1	1	1	0	0	0	82.3303	74.1719	85.1527	36.0732	56	.	63.7572	39.2023	38.4427	0.0096	0.0125	-0.0056	0.0075	0.0028	0.0014	0.0051	0.0018	-0.0083	0.0075	0.0124	0.0047	0.01	-0.0129	-0.0083	-0.0052	-0.0208	0.0019	-0.007	0.005
OSC4900	EAS-Spit1	EAS	Male	Male	12.3	HumanCoreExome	792	Yes	0	1	1	0	0	0	47.8581	46.9638	48.7233	60.5459	70	.	69.1611	51.4176	39.9493	-0.0607	0.0439	0.0021	0.0003	0.0184	0.0152	0.0205	0.0391	0.0041	-0.0027	0.0343	0.0044	0.0064	0.0408	-0.0041	-0.0689	-0.0097	-0.0363	-0.0108	0.0147
OSC0271	EUR-Spit1	EUR	Male	Male	13.2	HumanCoreExome	795	Yes	1	1	1	0	0	0	57.4854	63.0203	50.0436	59.5597	53	.	46.0648	46.6875	48.887	0.0056	0.0106	-0.0224	0.0038	0.0004	-0.0019	0.0151	0.0137	-0.0029	-0.0006	0.0004	0.0213	-0.0063	0.0014	-0.0097	-0.0071	-0.0189	0.0269	0.0044	0.0078
OSC4901	EAS-Spit1	EAS	Female	Female	6.7	HumanCoreExome	796	Yes	0	0	0	0	0	0	25.3013	30.4447	24.0319	40.9501	51	.	45.9462	47.7187	39.8045	0.0159	0.0092	-0.026	0.0005	-0.0081	-0.0115	-0.0631	0.032	-0.0062	-0.0012	0.0152	-0.01	0.0051	-0.0331	-0.0317	-0.0006	-0.0349	0.0023	0.0394	-0.0226
OSC0272	EUR-Spit1	EUR	Female	Female	12	HumanCoreExome	801	Yes	0	0	0	0	0	0	48.338	48.265	48.8287	54.3477	51	.	50.0897	53.1345	44.6318	0.0034	-0.004	-0.0065	0.0041	0.0084	0.0121	0.0158	-0.0182	-0.0197	0.0262	0.0188	-0.0011	0	0.0098	0.0022	0.0122	-0.0102	0.0183	-0.0213	0.0096
OSC4902	EAS-Spit1	EAS	Female	Female	11	HumanCoreExome	803	Yes	0	0	0	0	0	0	39.8781	34.5103	46.4949	47.7227	67	.	NA	NA	NA	-0.011	-0.0404	-0.017	0.0275	0.0089	-0.0512	-0.0337	0.0177	0.0011	-0.033	-0.001	0.0213	0.0025	0.0285	-0.0501	-0.0019	-0.0117	-0.021	-0.0265	0.0249
OSC4903	EAS-Spit1	EAS	Female	Female	13.9	HumanCoreExome	807	Yes	0	0	0	0	0	0	59.8195	59.1835	57.0616	59.0926	64	.	49.6745	48.6795	41.6499	-0.002	-0.0287	-0.0348	0.0179	-0.0062	-0.0201	-0.0408	-0.0073	-0.0016	-0.0215	0.0112	0.016	-0.0293	-0.0073	0.0135	-0.0212	-0.017	-0.0108	0.0074	0.0635
OSC0273	EUR-Spit1	EUR	Female	Female	11.8	HumanCoreExome	809	Yes	0	0	0	0	0	0	53.7688	54.7342	52.2795	48.5803	50	.	51.3787	60.5152	45.153	0.004	-0.0091	0.0003	-0.0069	0.0426	0.0071	-0.0012	0.0027	-0.0215	0.0021	-0.0115	-0.0005	-0.0067	0.0111	-0.0079	-0.0136	-0.005	0.0125	0.0188	0.0135
OSC0274	EUR-Spit1	EUR	Female	Female	13.3	HumanCoreExome	810	Yes	1	1	1	0	0	0	43.3403	39.3506	48.3226	81.0161	82	.	38.8116	55.6327	62.4805	0.0107	0.0178	-0.0007	0.0019	-0.0036	0.0067	-0.0152	0.0073	0.0109	-0.0039	0	0.0269	-0.0026	0.0082	-0.0085	0.0087	0.0014	-0.0071	0.0054	-0.0053
OSC0275	EUR-Spit1	EUR	Male	Male	10.9	HumanCoreExome	811	Yes	0	0	0	0	0	0	59.8049	60.8988	57.0155	50.8565	52	.	61.2481	42.4737	44.4377	0.0053	0.0081	0.015	-0.0119	-0.0037	-0.0352	0.0064	0.0056	-0.0025	-0.0182	0.0049	0.022	-0.0067	-0.004	-0.0062	-0.0048	0.0045	0.0041	-0.0099	-0.0033
OSC0276	EUR-Spit1	EUR	Female	Female	10.2	HumanCoreExome	813	Yes	0	0	0	0	0	0	39.5653	37.3985	43.1551	51.9508	50	.	57.9111	55.4753	57.4641	-0.0069	0.0005	-0.0303	0.003	-0.0084	0.0042	-0.0199	0.0019	-0.0115	-0.007	-0.0122	0.0092	-0.0184	-0.0092	-0.015	0.0186	0.0149	0.0184	0.0075	-0.0197
OSC0277	EUR-Spit1	EUR	Male	Male	15.2	HumanCoreExome	816	Yes	0	0	0	0	0	0	37.9022	41.4199	36.177	58.5169	57	.	49.8652	51.7203	49.2685	0.0059	0.0133	0.0079	0.0014	-0.001	-0.0029	-0.0051	-0.0023	-0.0017	0.0016	-0.0092	0.0151	-0.004	0.025	0.007	-0.0149	-0.0053	0.0092	0.0019	-0.0156
OSC0278	EUR-Spit1	EUR	Male	Male	8	HumanCoreExome	817	Yes	0	0	0	0	0	0	50.3669	52.7956	48.1336	46.8661	65	.	51.2103	40.1101	35.2762	-0.0046	-0.011	0.0052	-0.0296	0.0224	0.0106	-0.0069	-0.0007	0.0154	0.016	0.0046	0.0044	-0.0031	-0.0182	-0.0085	0.0133	-0.0078	0.0069	-0.0216	-0.0001
OSC0279	EUR-Spit1	EUR	Female	Female	11.7	HumanCoreExome	818	Yes	0	1	1	0	1	1	65.0832	66.8549	60.7175	46.4019	55	.	59.842	59.4434	50.1153	0.0079	-0.0064	0.0182	-0.0081	0.0026	-0.0133	0.0067	0.0085	-0.0249	-0.0029	-0.0026	0.0151	-0.0004	0.0094	-0.0311	-0.0082	-0.0126	-0.0032	0.0113	0.0115
OSC0280	EUR-Spit1	EUR	Male	Male	12.5	HumanCoreExome	821	Yes	0	0	0	0	0	0	53.4665	56.1101	49.777	31.9548	50	.	41.2614	40.378	49.1772	0.0056	-0.0085	0.0167	-0.0113	-0.0049	0.0102	0.0055	-0.0024	-0.0072	-0.005	-0.0105	0.0153	-0.0053	0.0015	0.0139	-0.0097	0.0008	-0.0216	0.0129	0.0026
OSC0281	EUR-Spit1	EUR	Female	Female	8.9	HumanCoreExome	823	Yes	0	1	1	0	0	0	52.1062	52.5515	51.1278	63.485	51	.	40.2131	48.709	40.3809	0.0084	0.0231	-0.0025	-0.0031	0.0056	-0.0134	0.0035	0.0064	-0.0055	0.0088	-0.0025	0.0082	-0.0066	-0.0056	-0.012	0.0064	-0.0114	-0.0092	-0.0011	0.0023
OSC0282	EUR-Spit1	EUR	Female	Female	12.6	HumanCoreExome	824	Yes	0	0	0	0	0	0	53.8477	48.3382	59.7544	35.4445	55	.	NA	NA	NA	0.0076	0.0026	0.0124	-0.0094	-0.0059	0.0175	-0.003	0.0088	-0.0184	-0.011	0.0019	-0.0057	0.019	-0.0168	0.0054	0.0076	0.0058	0.0156	-0.0222	0.0138
OSC0283	EUR-Spit1	EUR	Female	Female	11.3	HumanCoreExome	825	Yes	0	0	0	0	0	0	32.3393	35.6636	31.8591	52.9026	56	.	28.6736	44.0717	49.8163	-0.0092	-0.0087	0.0065	-0.023	-0.0171	-0.0081	0.0032	0.0067	0.0128	0.0031	0.0096	-0.0038	-0.0102	-0.0045	-0.0101	0.0052	0.0199	-0.0019	0.0174	0.0212
OSC0284	EUR-Spit1	EUR	Female	Female	14.3	HumanCoreExome	826	Yes	0	0	0	0	0	0	32.2685	31.6785	35.6166	48.9823	55	.	37.5041	41.8597	41.4534	0.0117	-0.0105	0.0024	0.0109	-0.0049	-0.0021	0.0166	-0.0123	0.0118	0.0106	0.0072	-0.0274	-0.0028	0.0095	0.0212	-0.015	0.0018	-0.0025	-0.0071	-0.0189
OSC0286	EUR-Spit1	EUR	Female	Female	8.3	HumanCoreExome	832	Yes	0	0	0	1	0	1	52.7107	53.8293	50.8771	33.5621	51	.	69.7896	65.6742	57.4299	0.0089	-0.0057	0.0069	-0.0001	0.0043	-0.0014	-0.0032	0.0159	-0.0087	-0.0227	0.015	0.0248	-0.0065	-0.006	0.0009	0.0022	-0.0189	-0.0257	0.0007	0.0128
OSC4905	EAS-Spit1	EAS	Female	Female	10.5	HumanCoreExome	836	Yes	0	0	0	0	0	0	27.4594	30.091	28.3119	43.8253	51	.	49.0251	31.6287	35.5715	0.0017	-0.0148	0.0173	-0.027	0.0418	0.0285	0.0687	-0.0546	0.0156	-0.0456	0.0377	0.0047	0.0115	-0.0051	-0.0042	-0.0171	0.0154	0.0128	-0.0215	0.0279
OSC0287	EUR-Spit1	EUR	Female	Female	8.1	HumanCoreExome	842	Yes	0	0	0	0	0	0	54.0844	55.1269	52.0713	37.0182	50	.	52.4385	34.5933	45.5532	0.0066	-0.0152	-0.0109	0.0153	0.0013	-0.0011	-0.0009	0.0021	0.0022	-0.0128	0.0112	0.0129	0.0215	0.0189	0.005	-0.0054	-0.0129	0.0076	-0.0062	0.0279
OSC0288	EUR-Spit1	EUR	Male	Male	15.8	HumanCoreExome	847	Yes	0	0	0	0	0	0	42.1024	41.4859	43.6226	33.9498	51	.	64.9336	45.2169	38.8261	0.0082	-0.0065	0.0053	0.0035	-0.0125	-0.0047	-0.0021	0.0115	-0.0108	-0.0132	-0.0253	0.0105	0.008	-0.0129	-0.0085	0.0047	0.0054	0.0029	-0.005	0.0034
OSC0289	EUR-Spit1	EUR	Female	Female	14.4	HumanCoreExome	849	Yes	0	1	1	0	0	0	68.1365	68.6645	64.9025	36.6489	55	.	39.6453	52.2511	50.2182	0.0034	0.0073	-0.003	0.0006	-0.0053	-0.0076	-0.0221	0.0187	-0.0006	-0.0013	-0.0065	-0.004	0.0166	0.0033	0.0395	0.0129	-0.015	0.0037	0.0116	-0.0123
OSC4906	EAS-Spit1	EAS	Male	Male	7.5	HumanCoreExome	851	Yes	0	0	0	0	0	0	50.2651	50.4715	50.0797	50.9218	58	.	52.8926	36.5941	26.3473	-0.0092	-0.0357	-0.0317	0.0175	-0.0024	-0.0334	-0.0413	-0.0467	0.0579	-0.0329	0.0022	-0.0184	0.0488	0.0423	-0.0167	0.0076	-0.0128	0.024	-0.0093	-0.0247
OSC0290	EUR-Spit1	EUR	Male	Male	10.6	HumanCoreExome	853	Yes	0	1	1	0	0	0	72.9571	69.7758	72.7135	61.6067	79	.	54.6599	40.401	33.8754	-0.0306	0.0019	0.0028	0.0123	-0.0021	-0.0082	0.0124	0.0097	-0.0022	-0.0083	0.0039	0.0148	0.0085	-0.0059	0.0102	0.0126	-0.0127	0.0064	-0.0024	0.0046
OSC0291	EUR-Spit1	EUR	Male	Male	6.9	HumanCoreExome	854	Yes	1	1	1	0	0	0	34.0635	32.9588	37.2051	61.9153	79	.	58.5822	44.7257	49.9492	0.0017	-0.0099	0.0092	-0.0167	-0.0089	-0.0025	-0.004	-0.0109	-0.0109	0.0087	-0.0009	0.0083	0.0087	0.0067	0.0242	-0.0056	-0.0006	0.0111	0.0061	0.0168
OSC0293	EUR-Spit1	EUR	Female	Female	11	HumanCoreExome	857	Yes	0	0	0	0	0	0	48.1277	59.321	38.5804	54.3923	60	.	NA	NA	NA	0.0072	-0.0055	0	0.0027	-0.0033	-0.0312	-0.0167	0.0057	0.0009	-0.0133	0.0165	-0.0113	0.0006	0.0059	0.007	0.0285	0.004	-0.0162	-0.0157	0.0099
OSC4907	EAS-Spit1	EAS	Female	Female	7.3	HumanCoreExome	861	Yes	0	0	0	0	0	0	59.0505	61.9288	54.3353	39.2086	51	.	NA	NA	NA	0.0188	0.0115	-0.0197	-0.0125	0.0049	0.0161	-0.0219	0.0208	0.0128	-0.0187	-0.0387	-0.0288	0.0159	0.008	0.0317	0.0125	0.0161	-0.0146	-0.0268	0.0043
OSC0294	EUR-Spit1	EUR	Male	Male	9.7	HumanCoreExome	872	Yes	0	0	0	0	0	0	49.4922	49.114	49.8046	55.1056	58	.	44.6853	53.7152	58.2536	0.0004	-0.0146	-0.0056	-0.0171	0.0259	-0.01	0.0143	-0.0257	0.0074	-0.021	0.0171	-0.002	0.0131	-0.0083	0.0063	-0.0149	0.0134	0.0113	-0.0129	0.0017
OSC0295	EUR-Spit1	EUR	Female	Female	15.9	HumanCoreExome	873	Yes	0	0	0	0	0	0	43.2995	46.0525	42.2662	31.042	51	.	60.5083	64.4121	73.0896	-0.0015	-0.0039	-0.0016	-0.0132	0.0411	0.0182	0.0025	-0.0179	-0.0007	0.0077	-0.0016	-0.0056	0.01	0.0157	0.0072	-0.0022	-0.0168	0.0096	0.0147	0.0059
OSC0296	EUR-Spit1	EUR	Male	Male	8.8	HumanCoreExome	876	Yes	0	0	0	0	0	0	41.9218	33.8637	50.5971	62.2266	65	.	36.1278	44.7527	43.5165	-0.0288	-0.0039	0.0239	0.0003	0.0243	-0.0078	-0.0148	0.0144	-0.0207	-0.011	-0.0138	-0.0128	-0.0202	0.0123	-0.0072	-0.0109	-0.0182	-0.0051	0.0195	-0.0021
OSC0297	EUR-Spit1	EUR	Female	Female	15.2	HumanCoreExome	877	Yes	0	0	0	0	0	0	46.0745	34.8262	57.4876	53.2212	53	.	49.0763	58.5373	55.186	0.0108	-0.0066	0.0214	-0.0006	-0.0139	-0.0321	-0.006	-0.012	0.0034	-0.0069	0.0153	-0.0042	0.0122	-0.0097	-0.0286	-0.0058	0.0043	0.021	0.024	-0.0126
OSC0298	EUR-Spit1	EUR	Male	Male	7.7	HumanCoreExome	883	Yes	0	0	0	0	0	0	52.2388	55.2792	49.0477	37.185	65	.	51.0808	45.0127	41.3753	0.0044	0.002	-0.0007	0.0036	-0.0152	-0.0183	0.016	-0.0023	0.0025	-0.0022	0.0034	-0.002	0.0108	-0.0039	-0.0118	0.013	0.0139	0.0162	0.0061	-0.0011
OSC0299	EUR-Spit1	EUR	Female	Female	13.3	HumanCoreExome	884	Yes	0	0	0	0	0	0	35.4524	34.3112	38.839	53.3189	65	.	43.4899	36.8911	46.7452	-0.0012	0.0037	-0.0082	-0.0042	-0.0109	0.0209	-0.0077	-0.0039	-0.0002	-0.003	0.0018	-0.005	0.0157	-0.0049	-0.0086	0.0199	-0.0102	0.025	-0.0202	-0.0101
OSC0301	EUR-Spit1	EUR	Female	Female	7.4	HumanCoreExome	889	Yes	0	1	1	0	0	0	34.1871	35.2893	35.3459	42.208	79	.	49.8896	50.5546	45.5434	0.0028	-0.0037	-0.0167	0.0198	-0.0083	0.008	0.0084	-0.0187	0.0049	-0.019	-0.0124	0.0012	0.004	0.0085	0.0291	-0.0101	-0.0084	-0.0068	-0.0312	-0.0167
OSC0302	EUR-Spit1	EUR	Male	Male	8.8	HumanCoreExome	892	Yes	0	0	0	0	0	0	24.2982	26.2049	26.2521	41.983	52	.	NA	NA	NA	-0.0118	-0.0063	-0.0144	-0.022	0.0256	0.0172	-0.005	-0.0204	-0.0109	0.018	0.0099	0.0163	-0.0294	-0.0069	-0.0013	-0.004	0.0011	-0.012	0.0124	-0.0042
OSC0303	EUR-Spit1	EUR	Male	Male	12.6	HumanCoreExome	893	Yes	0	0	0	0	0	0	52.3371	52.9928	50.916	40.9225	61	.	40.7095	48.4111	49.2225	0.0057	-0.0143	0.0086	0.002	0.0001	-0.0379	-0.0096	-0.0035	-0.0104	-0.0046	-0.0058	0.0013	-0.0085	0.007	-0.0133	0.0014	-0.012	0.0039	0.0212	0.0055
OSC0304	EUR-Spit1	EUR	Male	Male	12	HumanCoreExome	896	Yes	0	0	0	0	0	0	36.08	38.0184	36.2738	40.5031	53	.	53.2659	59.8639	50.8106	-0.0422	0.0096	0.0254	0.0169	0.0028	0.0046	-0.0064	0.0063	0.0003	-0.0073	-0.0008	-0.0164	-0.0076	-0.0075	-0.0113	0.0196	0.0088	-0.0056	0.01	-0.0077
OSC4908	EAS-Spit1	EAS	Male	Male	10.2	HumanCoreExome	898	Yes	0	1	1	0	0	0	48.4855	49.0781	47.9689	69.5992	65	.	34.4038	31.1696	33.1302	0.0012	-0.0143	-0.0051	0.0004	-0.0086	0.0072	-0.0141	-0.0128	-0.0014	-0.0256	0.0163	-0.0269	0.0252	0.0174	0.0674	0.0362	-0.0013	0.0089	0.0023	0.024
OSC0305	EUR-Spit1	EUR	Male	Male	17.7	HumanCoreExome	900	Yes	0	0	0	0	0	0	44.3798	45.2999	44.1571	34.5682	50	.	43.2691	48.9232	51.4727	0.0093	-0.0102	-0.0074	0.0191	-0.006	-0.0167	0.0235	-0.0027	0.0002	0.0154	0.0051	-0.0256	-0.0009	-0.0129	-0.005	-0.01	0.0073	0.0066	-0.0092	0.0019
OSC0306	EUR-Spit1	EUR	Female	Female	12.1	HumanCoreExome	905	Yes	0	0	0	0	0	0	53.176	54.7117	51.1895	45.9559	62	.	35.52	54.0456	66.7292	-0.004	0.0098	-0.0063	-0.0138	-0.0258	0.0134	0.0221	-0.0119	-0.0002	-0.0158	0.0193	-0.0092	0.0145	0.0056	0.0124	0.0097	-0.0029	-0.0117	-0.0095	0.0067
OSC0307	EUR-Spit1	EUR	Female	Female	11.2	HumanCoreExome	906	Yes	0	0	0	0	0	0	43.2408	46.0755	41.6469	37.7098	51	.	59.5762	60.7864	56.6599	-0.0207	-0.0233	-0.0251	-0.0209	-0.0038	-0.0052	-0.0114	0.0236	0.0232	-0.0108	0.0097	0.0102	-0.0152	-0.0022	0.0039	-0.0086	0.0159	0.0138	0.0299	-0.0088
OSC0308	EUR-Spit1	EUR	Male	Male	10.3	HumanCoreExome	908	Yes	0	0	0	0	0	0	52.0068	48.0272	55.7012	50.3999	52	.	NA	NA	NA	0.0047	-0.0004	0.0052	0.0192	-0.0062	-0.0018	-0.0307	0.0023	0.0231	0.0087	-0.0011	-0.0146	-0.0134	0.0188	-0.0159	-0.0087	0.0018	0.0129	0.0061	0.0227
OSC0309	EUR-Spit1	EUR	Male	Male	7.8	HumanCoreExome	910	Yes	1	0	1	0	0	0	61.2474	61.2675	59.5558	38.0601	58	.	69.7615	75.955	66.4884	0.0017	-0.0091	-0.0164	0.003	0.0046	0.0052	0.0012	-0.0121	0.0091	-0.0052	0.0022	-0.0009	-0.0051	-0.0251	0.003	-0.0001	-0.0133	0.017	0.001	0.0047
OSC0311	EUR-Spit1	EUR	Male	Male	13.5	HumanCoreExome	915	Yes	1	1	1	0	0	0	66.4428	59.8721	70.8482	54.4848	73	.	NA	NA	NA	0.0099	-0.0113	-0.014	0.0222	-0.0087	-0.0341	0.0088	-0.0258	0.003	0.0119	0.0004	-0.0125	-0.009	-0.0101	-0.0057	0.0219	0.0172	-0.0178	0.0052	0
OSC0312	EUR-Spit1	EUR	Male	Male	12.3	HumanCoreExome	918	Yes	0	0	0	0	0	0	46.27	50.9696	42.1109	39.1436	66	.	NA	NA	NA	0.0085	0.0026	-0.0153	0.0211	-0.0014	0.0117	0.0087	-0.0012	-0.0198	0.0199	0.0234	0.0077	0.0033	0.0056	0.0055	-0.0009	-0.0082	0.0053	-0.0126	0.0091
OSC0313	EUR-Spit1	EUR	Male	Male	7.7	HumanCoreExome	919	Yes	0	0	0	0	0	0	46.7517	44.7242	49.0477	57.0952	61	.	60.5762	46.0299	34.6676	-0.0071	-0.0144	0.0057	-0.0363	0.0253	-0.0038	-0.0101	0.0229	0.0004	-0.0115	-0.0128	-0.016	0.0051	0.0095	-0.0132	-0.0021	-0.0012	0.0002	-0.0158	0.0011
OSC0314	EUR-Spit1	EUR	Female	Female	9.7	HumanCoreExome	920	Yes	0	0	0	0	0	0	54.8862	53.735	55.1969	58.429	56	.	55.4482	50.0168	52.9015	-0.0176	-0.0154	-0.0314	-0.0106	0.0126	-0.0189	-0.0245	0.0141	-0.0167	-0.0213	-0.0041	-0.0101	-0.0111	0.0333	0.0061	-0.0043	-0.0264	0.0114	-0.0203	0.0024
OSC0315	EUR-Spit1	EUR	Male	Male	9.6	HumanCoreExome	921	Yes	0	0	0	0	0	0	53.1249	55.8572	49.7649	42.8364	50	.	57.1839	45.6924	43.5586	0.0092	0.0308	-0.0015	0.0004	0.002	0.0095	0.0051	-0.0016	-0.0119	-0.0032	0.0109	-0.004	-0.013	0.0147	0.0183	0.0044	0.0414	-0.005	0.0129	-0.0101
OSC4909	EAS-Spit1	EAS	Male	Male	10.6	HumanCoreExome	923	Yes	0	0	0	0	0	0	46.3813	41.8085	51.2858	42.7973	51	.	38.564	49.1875	50.0519	-0.0021	-0.0196	-0.0183	-0.0052	-0.0106	0.0483	0.015	-0.0195	0.0366	0.0231	-0.0155	0.007	-0.0113	0.0056	0.0266	0.0263	-0.0403	0.001	0.0111	-0.0171
OSC0316	EUR-Spit1	EUR	Male	Male	8.4	HumanCoreExome	925	Yes	0	0	0	0	0	0	42.9211	46.9947	40.1544	55.1631	67	.	45.9699	46.5864	48.6386	-0.0148	-0.0117	0.0255	0.0046	-0.0028	0.0078	0.0061	0.0136	-0.002	-0.0112	-0.0123	0.007	0.0012	0.0295	-0.0065	-0.0074	-0.0022	-0.0153	-0.0039	-0.0085
OSC0317	EUR-Spit1	EUR	Male	Male	14.9	HumanCoreExome	926	Yes	1	1	1	0	0	0	42.6328	36.4743	50.3637	63.7192	60	.	28.4052	57.8083	52.0534	-0.0112	-0.0062	0.0064	0.0138	0.0283	0.0222	0.0071	-0.0077	-0.0024	0.0373	-0.0023	0.0086	-0.0097	-0.007	0.012	0.0013	0.0095	-0.0028	-0.0098	0.0069
OSC0318	EUR-Spit1	EUR	Female	Female	14.2	HumanCoreExome	927	Yes	0	0	0	0	0	0	55.0997	53.9911	54.4876	45.6048	56	.	41.5605	59.6048	61.4062	-0.0453	0.0111	0.0141	0.0308	0.0041	0.0061	-0.0033	0.0024	0.0197	0.0027	0.0111	-0.0023	0.0278	-0.0253	-0.0087	0.0098	0.0121	0.0245	-0.0026	-0.0136
OSC0319	EUR-Spit1	EUR	Male	Male	11.8	HumanCoreExome	930	Yes	0	1	1	0	0	0	48.283	38.9712	58.3958	55.0153	73	.	61.2517	54.2174	36.2095	-0.0067	-0.0086	0.0012	-0.013	-0.0084	-0.0027	-0.0106	-0.0003	-0.0115	-0.0136	0.005	0.0183	-0.0092	-0.0012	-0.0157	-0.0146	0.0023	-0.0134	-0.014	0.0042
OSC0320	EUR-Spit1	EUR	Male	Male	12.8	HumanCoreExome	931	Yes	0	1	1	0	0	0	59.7465	63.2018	54.2839	45.4046	63	.	55.843	51.7321	49.012	0.0098	0.0068	0.0025	0.0095	-0.0117	0.0161	0.0025	-0.0136	0.0031	0.0105	0.0094	-0.0092	-0.0095	-0.0003	-0.0048	-0.0203	-0.0029	0.0055	-0.0072	0.0147
OSC0321	EUR-Spit1	EUR	Male	Male	12.9	HumanCoreExome	941	Yes	0	0	0	0	0	0	50.1118	49.8742	49.9299	59.1188	51	.	48.9994	42.3612	42.0276	0.0073	-0.0025	-0.0009	0.0088	0.0006	-0.0146	-0.0005	0.014	-0.0118	-0.0104	-0.0043	0.0091	-0.0007	-0.0101	-0.0079	0.0077	0.0125	-0.0048	-0.0124	-0.0247
OSC0322	EUR-Spit1	EUR	Male	Male	12.1	HumanCoreExome	943	Yes	0	0	0	0	0	0	31.8734	32.0919	34.4345	52.6868	57	.	NA	NA	NA	-0.0432	-0.0011	0.0146	0.0357	0.0047	0.0044	-0.005	-0.014	0.0252	0.0028	0.0082	0.0178	-0.0163	0.0102	-0.022	0.0092	-0.0149	0.0008	0.0156	0.0035
OSC0323	EUR-Spit1	EUR	Male	Male	9.6	HumanCoreExome	952	Yes	1	0	1	0	0	0	49.4726	56.9862	42.7781	51.351	54	.	50.2846	53.939	58.5851	0.0082	0.0025	0.0056	0.0081	-0.0132	-0.0037	-0.0185	-0.0203	-0.0094	-0.0164	0.0347	-0.0119	0.007	0.0042	0.0015	0.0063	0.0176	-0.0004	0.0103	0.0175
OSC0324	EUR-Spit1	EUR	Female	Female	11.6	HumanCoreExome	954	Yes	0	1	1	0	0	0	55.6413	53.6446	57.0536	66.644	62	.	40.6831	54.2438	59.3208	0.0054	-0.0119	0.0074	-0.004	0.0241	0.0116	0.0043	-0.0044	-0.0223	0.0257	0.0115	0.0156	-0.0088	-0.0124	-0.0016	0.0145	-0.0028	-0.0048	-0.0141	-0.0063
OSC0325	EUR-Spit1	EUR	Female	Female	12.3	HumanCoreExome	955	Yes	0	0	0	0	0	0	60.6305	59.0089	60.8729	50.4227	62	.	54.0322	44.1175	54.1405	-0.008	-0.0165	-0.0074	-0.0141	-0.0127	-0.0296	0.0124	-0.0223	0.0104	0.0036	-0.004	0.0042	-0.0062	-0.0185	0.0109	0.0121	-0.0012	0.0066	0.0022	0.0102
OSC0326	EUR-Spit1	EUR	Female	Female	14.1	HumanCoreExome	956	Yes	0	0	0	0	0	0	39.9437	40.5554	41.1159	54.2564	52	.	55.4956	31.3727	41.6738	0.001	-0.0151	-0.0044	-0.0003	-0.0114	-0.001	0.0307	-0.0001	-0.0027	-0.0054	-0.0233	-0.0359	0.0012	0.0157	0.006	-0.0005	-0.0036	-0.0208	0.0119	-0.0082
OSC0329	EUR-Spit1	EUR	Female	Female	9.9	HumanCoreExome	960	Yes	0	0	0	0	0	0	54.2374	54.9049	52.7793	59.4077	56	.	47.7316	53.8878	44.0908	-0.0047	-0.0121	-0.0157	0.0018	-0.004	-0.0177	0.0103	0.0104	0.0073	0.0289	0.0163	-0.0145	0.0115	0.0035	0.0136	0.0207	-0.0213	0.0009	0.0143	-0.0036
OSC0330	EUR-Spit1	EUR	Female	Female	11.6	HumanCoreExome	963	Yes	0	0	0	0	0	0	55.0105	53.6446	55.8409	50.4363	58	.	60.6033	54.966	64.623	0.0029	-0.0134	-0.0144	0.0093	0.0042	0.0039	-0.0234	0.0119	0.0063	0.0055	0.0052	0.0179	-0.0034	0.0014	0.0213	0.0041	-0.0106	-0.0112	-0.0107	0.0045
OSC0331	EUR-Spit1	EUR	Female	Female	12.5	HumanCoreExome	964	Yes	0	0	0	0	1	1	55.0701	53.6128	56.1355	38.9493	65	.	42.4478	60.8188	45.7135	0.006	0.0124	-0.0056	0.0061	-0.0066	-0.021	0.0031	-0.0083	0.0042	0.0026	-0.0029	0.0002	-0.0277	0.0069	-0.0082	-0.0009	0.0009	0.0102	0.02	-0.005
OSC0332	EUR-Spit1	EUR	Male	Male	8.2	HumanCoreExome	965	Yes	0	0	0	0	0	0	51.0422	50.3802	51.5236	45.979	54	.	53.6642	47.6992	45.0851	0.0063	-0.0148	0.0128	-0.0093	-0.0162	-0.0092	0.0298	-0.0213	0.0089	0.0154	0.0128	-0.004	0.0112	0.0119	0.0063	0.0164	0.0118	0.0173	0.0135	-0.0021
OSC0333	EUR-Spit1	EUR	Female	Female	8.1	HumanCoreExome	966	Yes	1	1	1	0	0	0	62.4841	69.225	53.3501	66.0827	56	.	44.5069	53.1179	53.2907	0.0038	-0.0104	0	-0.0039	0.0079	0.0114	-0.037	0.0216	0.01	0.0193	0.0075	-0.003	-0.0066	0.0162	0.009	-0.0122	-0.0044	0.0192	0.0112	0.0118
OSC0334	EUR-Spit1	EUR	Male	Male	6.3	HumanCoreExome	969	Yes	0	0	0	0	0	0	52.0224	46.9942	56.7479	46.9052	52	.	NA	NA	NA	-0.0024	-0.0015	-0.0168	0.0079	-0.0043	-0.0039	-0.0158	-0.0101	0.0065	0.0018	0.0056	0.0019	-0.0197	0.0148	-0.0005	0.0053	-0.0197	0.0268	0.0012	0.0066
OSC0335	EUR-Spit1	EUR	Female	Female	9	HumanCoreExome	973	Yes	0	0	0	0	0	0	39.644	38.0813	42.5715	54.9835	50	.	50.6414	45.6717	41.3848	0.0072	0.0044	0.0122	-0.0073	-0.0067	0.0025	0.0181	0.0043	-0.0011	0.0111	-0.0097	0.0143	0.0217	0.0123	-0.0017	0.0038	-0.0121	0.0016	0.0045	-0.0018
OSC0336	EUR-Spit1	EUR	Male	Male	7.4	HumanCoreExome	974	Yes	0	1	1	0	1	1	40.8026	35.5129	46.8596	68.5369	76	.	NA	NA	NA	-0.0201	0.0082	-0.0256	-0.0132	-0.0124	0.0078	-0.035	-0.0024	-0.0064	-0.0166	0.0031	-0.0217	0.0147	-0.0111	0.0008	0.0016	-0.0023	0.0274	-0.0083	0.0108
OSC0337	EUR-Spit1	EUR	Male	Male	10.1	HumanCoreExome	976	Yes	1	0	1	0	0	0	44.0402	50.1562	39.0818	31.706	50	.	68.9928	62.4869	60.087	0.0063	-0.0055	-0.0149	0.0148	0.0014	-0.006	-0.0084	-0.008	-0.0234	-0.0141	0.0076	0.0118	0.0273	-0.0105	0.0129	0.0078	0.018	0.005	-0.0105	0.0014
OSC0338	EUR-Spit1	EUR	Female	Female	12.8	HumanCoreExome	979	Yes	0	1	1	0	0	0	68.5417	72.6766	61.001	35.8694	51	.	55.4021	53.9146	48.4606	0.0058	-0.0036	-0.0155	0.014	-0.0073	0.0313	0.005	-0.0159	-0.0061	-0.0087	-0.0044	0.0042	-0.004	-0.0064	-0.0101	-0.002	-0.0073	0.0022	0.0276	0.007
OSC0339	EUR-Spit1	EUR	Male	Male	7.6	HumanCoreExome	982	Yes	0	1	1	0	0	0	49.0611	48.1365	50.1201	51.3953	70	.	NA	NA	NA	0.006	-0.0068	-0.0073	0.0054	-0.0133	0.0118	0.0034	-0.0153	-0.0185	0.0127	-0.0208	0.0138	0.0253	-0.0149	0.0212	-0.0113	-0.0039	-0.0203	0.0115	-0.0216
OSC0340	EUR-Spit1	EUR	Male	Male	9.8	HumanCoreExome	984	Yes	0	1	1	0	0	0	54.9771	38.5092	71.4893	48.5996	51	.	44.336	47.0805	51.1301	-0.0094	-0.0085	-0.0231	0.0001	-0.0076	0.0177	-0.0033	0.0101	0.0137	0.0195	0.0153	-0.008	0.0067	0.0186	-0.0051	-0.0118	0.0019	0.0054	-0.0031	-0.0034
OSC0341	EUR-Spit1	EUR	Male	Male	11.8	HumanCoreExome	991	Yes	1	1	1	0	0	0	60.9356	58.4111	61.7296	46.7763	63	.	59.0087	47.8989	42.9852	0.0085	-0.0192	-0.0128	0.0177	-0.0045	-0.0086	0.0166	0.0063	0.0097	-0.0081	0.0084	-0.0014	-0.0136	-0.0149	0.0158	0.0183	0.0028	0.0133	0.0205	0.0101
OSC0342	EUR-Spit1	EUR	Female	Female	12.5	HumanCoreExome	998	Yes	0	1	1	0	0	0	59.999	53.6128	65.713	51.8839	52	.	42.3108	50.5884	51.1197	0.0062	-0.0024	0.0159	-0.0044	-0.0039	-0.0151	-0.0005	0.0193	0.0152	0.0028	0.0004	-0.0104	-0.0076	-0.0113	-0.0152	0.0096	0.0067	0.0123	0.0145	-0.015
OSC0343	EUR-Spit1	EUR	Male	Male	14.5	HumanCoreExome	1003	Yes	0	0	0	0	0	0	50.9471	53.6506	47.6348	48.5192	50	.	49.3244	31.8022	32.6186	-0.0105	-0.0072	-0.0147	-0.0082	-0.0006	0.0109	-0.0096	0.0152	-0.0142	-0.011	0.0071	0.0058	0.0034	0.0106	-0.0211	0.0161	0.0026	-0.0196	-0.0118	0.0068
OSC0344	EUR-Spit1	EUR	Female	Female	9.9	HumanCoreExome	1004	Yes	0	1	1	0	0	0	66.8102	59.6297	71.4311	45.1441	52	.	48.4829	47.6697	51.5834	0.0046	-0.0128	-0.0082	-0.0028	0.0733	0.0204	0.0212	-0.0016	-0.0084	-0.0111	-0.0133	-0.0137	0.0092	0.0012	0.003	-0.0046	0.0096	-0.0107	0.0138	0.0166
OSC0345	EUR-Spit1	EUR	Female	Female	11.5	HumanCoreExome	1005	Yes	0	0	0	0	0	0	46.0562	49.242	43.753	30.7225	51	.	47.7013	38.6594	54.1436	0.0089	0.0006	-0.0122	0.022	-0.0044	0.0083	0.017	0.004	-0.0136	0.0195	0.0006	0.0028	0.004	-0.014	0.0038	-0.0175	-0.0068	-0.0072	0.0156	0.0037
OSC0346	EUR-Spit1	EUR	Male	Male	13.6	HumanCoreExome	1006	Yes	1	1	1	0	0	0	66.9847	68.8599	62.1595	59.9922	57	.	NA	NA	NA	0.0038	-0.0037	-0.0038	0.0034	-0.0004	0.0075	-0.0072	0.0203	-0.0057	0.0309	-0.0059	-0.0008	-0.0104	0.0059	0.0009	-0.0083	0.0135	-0.0029	-0.0091	-0.0193
OSC0347	EUR-Spit1	EUR	Female	Female	6.8	HumanCoreExome	1007	Yes	0	0	0	0	0	0	36.8604	32.7699	42.4902	59.6572	50	.	51.8291	54.9392	61.8312	0.0048	-0.0093	-0.0154	0.0146	0.0055	0.0079	0.0047	-0.0001	0.0155	-0.0177	-0.0114	0.0069	0.0219	0.0021	-0.011	0.0137	0.0146	-0.0065	-0.0059	0.026
OSC0348	EUR-Spit1	EUR	Male	Male	15.3	HumanCoreExome	1012	Yes	1	1	1	0	0	0	75.3364	66.9523	80.6917	70.3403	79	.	48.799	51.0368	55.6945	0.0051	0.0127	-0.0044	-0.0032	-0.0005	0.0031	0.0004	0.0037	-0.0049	0.0021	-0.0075	0.0045	-0.0259	0.0094	-0.0002	-0.0042	0.01	-0.0075	-0.0169	0.0214
OSC0349	EUR-Spit1	EUR	Male	Male	14.2	HumanCoreExome	1016	Yes	1	1	1	0	0	0	44.6763	41.3019	48.4439	69.1056	61	.	42.8383	50.9137	50.7306	0.0086	-0.0028	0.0016	0.0084	-0.006	-0.0104	0.0074	-0.0306	-0.0183	-0.0148	0.0258	0.0017	0.0006	0.0039	0.0017	0.0181	0.0155	0.0043	0.0067	-0.0265
OSC0350	EUR-Spit1	EUR	Male	Male	11.6	HumanCoreExome	1018	Yes	0	1	1	0	0	0	51.0302	49.9991	51.6555	70.8162	53	.	39.1962	60.9682	61.4857	-0.0394	0.0114	-0.0021	0.0374	0.0066	0.0124	0.0043	-0.0111	0.0127	-0.0019	0.0303	-0.0021	0.0157	-0.0118	0.005	-0.0081	0.0037	-0.0151	-0.0018	-0.0013
OSC0351	EUR-Spit1	EUR	Male	Male	6.8	HumanCoreExome	1019	Yes	0	0	0	0	0	0	42.3382	41.1248	44.5011	39.8719	51	.	57.6476	33.6825	47.9965	0.0057	-0.0086	0.0123	-0.0083	-0.0067	0.0086	-0.0043	0.004	-0.0019	0.0106	0.0025	0.0188	0.0072	0.0197	0.0243	0.0056	-0.0048	0.0124	-0.0176	-0.0016
OSC0352	EUR-Spit1	EUR	Male	Male	10.1	HumanCoreExome	1022	Yes	0	1	1	0	0	0	49.5699	52.3773	46.9481	61.1788	76	.	NA	NA	NA	0.0049	-0.0205	-0.0084	-0.0063	0.0524	-0.0102	0.0174	-0.0249	0.0111	0.0141	-0.0188	-0.0178	-0.0075	0.0014	0.0053	-0.0017	0.0278	0.0032	0.0189	-0.0045
OSC4910	EAS-Spit1	EAS	Male	Male	10.5	HumanCoreExome	1023	Yes	0	0	0	0	0	0	48.001	52.3057	44.1767	47.6976	58	.	NA	NA	NA	-0.0125	-0.0335	-0.0102	-0.0009	-0.0036	0.0174	-0.0124	-0.0256	0.001	-0.0094	0.0264	0.0008	0.0136	0.0074	-0.0494	0.0017	-0.0053	0.045	-0.0129	-0.01
OSC0354	EUR-Spit1	EUR	Female	Female	13.4	HumanCoreExome	1026	Yes	0	0	0	0	0	0	56.3348	53.5865	58.7885	42.8519	52	.	44.5237	45.3375	42.8287	0.0113	-0.0006	0.0096	0.0211	-0.0106	0.0046	-0.0198	-0.0118	-0.0269	0.0263	-0.0246	0.0177	0.0009	-0.0175	-0.0104	-0.0126	0.0057	-0.0101	0.017	-0.0215
OSC0355	EUR-Spit1	EUR	Female	Female	6.3	HumanCoreExome	1028	Yes	0	0	0	0	0	0	31.7043	33.6837	32.3854	57.1559	60	.	45.1098	44.2658	43.2464	0.0076	-0.0092	0.0171	0.0003	-0.0136	0.0001	0.0102	0.0095	0.0202	-0.0081	-0.0192	0.0236	0.0005	0.0221	-0.0056	0.0132	0.0073	-0.0108	-0.0107	0.0076
OSC0356	EUR-Spit1	EUR	Female	Female	12.9	HumanCoreExome	1030	Yes	0	0	0	0	0	0	40.5727	38.2283	44.3615	34.9872	55	.	35.5096	49.1213	44.0827	0.0049	-0.0085	0.0006	0.0024	0.0007	0.0079	0.0069	-0.0015	0.007	-0.0008	-0.0111	-0.0136	0.0007	0.0308	-0.0298	-0.0125	-0.0024	-0.002	0.0044	0.0146
OSC0357	EUR-Spit1	EUR	Male	Male	8.8	HumanCoreExome	1035	Yes	0	0	0	0	1	1	51.7747	52.6271	50.5971	32.2543	50	.	42.5013	62.6469	52.817	-0.0021	-0.0055	0.0096	-0.0198	0.0107	0.0052	-0.0106	0.0051	-0.0181	0.0059	0.0293	-0.0015	0.016	-0.0147	0.0159	0.0168	0.006	0.017	0.0023	0.0278
OSC0358	EUR-Spit1	EUR	Male	Male	10.1	HumanCoreExome	1036	Yes	1	1	1	0	0	0	76.7678	76.8096	72.6603	42.8169	58	.	66.68	59.1636	53.0333	0.0058	-0.0027	-0.013	0.0239	0.0034	0.007	-0.0188	-0.002	-0.0024	-0.0083	-0.027	0.0151	-0.0022	-0.0127	-0.0087	0.0094	0.0336	0.0012	-0.0016	-0.0104
OSC0359	EUR-Spit1	EUR	Male	Male	8.3	HumanCoreExome	1037	Yes	0	0	0	0	0	0	31.9642	25.8558	40.0996	57.535	67	.	59.7939	38.9323	40.4957	0.009	-0.008	0.007	-0.0008	0.0041	0.0162	0.0059	-0.0236	0.0232	0.0199	0.0096	-0.013	-0.0065	0.0321	-0.0007	-0.0092	-0.0034	0.009	0.0007	-0.0229
OSC0360	EUR-Spit1	EUR	Female	Female	7.2	HumanCoreExome	1038	Yes	0	0	0	0	0	0	51.842	56.6118	46.9831	56.0858	56	.	NA	NA	NA	0.0094	-0.01	-0.0101	0.0185	0.0005	-0.0208	-0.0103	-0.0092	-0.0035	0.0198	0.0215	0.0128	-0.0142	-0.003	-0.009	-0.0012	0.0106	0.0095	-0.0026	0.0062
OSC0361	EUR-Spit1	EUR	Male	Male	10.3	HumanCoreExome	1039	Yes	0	0	0	0	0	0	55.6169	54.5481	55.7012	56.4834	58	.	45.2124	58.6463	44.8251	0.0068	-0.0139	0.0173	-0.004	-0.0169	-0.0281	0.0063	-0.0009	-0.0038	0.0108	0.0016	-0.0014	-0.0034	-0.0038	-0.0063	-0.0005	-0.0023	0.0169	-0.0084	0.0105
OSC0362	EUR-Spit1	EUR	Male	Male	9.2	HumanCoreExome	1040	Yes	1	1	1	0	0	0	72.8712	70.8587	71.4172	52.3017	76	.	52.5566	55.3227	62.6887	-0.0035	-0.0025	0.0003	0.0128	-0.0034	0.0313	0.0097	-0.0102	-0.0025	0.0131	-0.0205	-0.0117	-0.0006	0.0012	0.0136	-0.0026	-0.0003	0.0052	0.0082	0.0104
OSC0363	EUR-Spit1	EUR	Female	Female	10.6	HumanCoreExome	1046	Yes	0	0	0	0	0	0	53.6478	51.3916	55.5059	47.2958	50	.	NA	NA	NA	0.0055	-0.0082	0.0147	-0.0072	0.0145	0.0081	0.0032	-0.0036	-0.0283	0.0196	0.002	0.0135	0.0126	-0.0007	-0.0167	0.0213	0.0033	0.0072	0.0078	0.0068
OSC0364	EUR-Spit1	EUR	Female	Female	10.8	HumanCoreExome	1048	Yes	0	0	0	0	0	0	39.2489	40.7486	39.4627	55.8823	60	.	51.0568	52.9037	44.7347	0.0089	0.0351	0.0089	-0.0183	0.0049	-0.0116	0.0036	0.0145	-0.0008	0.0128	-0.0037	-0.0131	-0.0035	0.0175	0.0313	-0.0186	-0.0036	-0.0117	0.0043	-0.0076
OSC0365	EUR-Spit1	EUR	Female	Female	11.5	HumanCoreExome	1049	Yes	0	1	1	0	0	0	38.9784	41.9678	37.8732	54.8614	70	.	NA	NA	NA	0.0018	0.0031	0.0126	-0.0192	0.0038	0	-0.0038	-0.0101	0.0089	0.0052	-0.0096	0.0118	-0.01	-0.0051	0.0017	0.0097	0.0116	0.0125	-0.0045	0.0175
OSC0366	EUR-Spit1	EUR	Male	Male	9.5	HumanCoreExome	1051	Yes	0	0	0	0	0	0	46.093	52.4892	40.7407	48.1612	54	.	55.0186	53.783	54.5952	0.0039	-0.0137	0.0223	-0.0145	0.0466	0.0076	0.0051	-0.0142	0.017	-0.0043	-0.0032	0.0081	0.0142	-0.0225	-0.0072	0.0184	-0.0079	-0.0182	-0.0173	0.0121
OSC0367	EUR-Spit1	EUR	Female	Female	7.5	HumanCoreExome	1053	Yes	0	0	0	0	0	0	55.4616	55.219	54.4093	42.6336	56	.	NA	NA	NA	0.0054	-0.0027	0.0169	-0.0032	0.0071	0.0112	-0.0255	0.0085	0.0116	-0.0105	0.0174	-0.0189	0.0135	-0.0064	-0.0084	-0.0137	-0.0167	0.0221	-0.0002	0.0024
OSC0368	EUR-Spit1	EUR	Female	Female	11	HumanCoreExome	1055	Yes	0	0	0	0	0	0	44.2779	48.1393	41.5484	49.0273	51	.	55.2876	37.7496	51.006	0.0091	0.0149	0.0087	-0.0131	0.0198	-0.0075	0.0105	-0.0224	0.0346	0.0046	-0.0005	0.0001	-0.0019	0.0115	-0.0047	-0.0157	-0.0094	0.0156	0.008	0.0052
OSC0369	EUR-Spit1	EUR	Male	Male	12.3	HumanCoreExome	1058	Yes	0	0	0	0	0	0	51.1473	49.9307	51.9091	61.9338	63	.	54.4481	29.2667	23.8096	0.0065	0.0019	0.0145	-0.0111	-0.0037	0.0103	-0.0227	-0.0046	-0.0234	0.0058	-0.0064	0.0023	-0.0176	-0.0101	0.0065	-0.0097	0.0161	0.0147	-0.0056	0.0123
OSC0370	EUR-Spit1	EUR	Female	Female	8.5	HumanCoreExome	1064	Yes	0	0	0	0	0	0	31.3091	31.3246	33.9948	45.1825	60	.	NA	NA	NA	0.0027	0.0103	-0.0135	-0.0061	-0.0035	-0.0093	0.0199	0.0124	-0.0038	-0.0083	0.0143	0.0099	0.0147	-0.0047	0.0009	-0.017	-0.0006	0.0024	-0.0003	0.0076
OSC0371	EUR-Spit1	EUR	Female	Female	7.5	HumanCoreExome	1065	Yes	0	0	0	0	0	0	31.8677	31.9675	34.3508	44.7803	52	.	41.275	36.7072	47.3474	0.008	0.0269	-0.0022	-0.0015	0.0073	-0.018	-0.0072	0.0175	0.0099	-0.0007	-0.0084	0.0186	-0.0006	0.0089	-0.0059	0.0049	-0.0017	-0.0172	-0.0016	-0.0018
OSC0372	EUR-Spit1	EUR	Male	Male	7.2	HumanCoreExome	1066	Yes	0	0	0	0	0	0	34.8247	41.2125	31.1398	35.0172	54	.	54.7644	53.4411	55.5239	0.0079	-0.001	0.007	0.0039	0.0007	0.0003	-0.0193	-0.0083	-0.01	0.004	-0.0154	-0.0034	-0.0229	0.0078	0.0178	-0.0007	-0.0024	0.0099	-0.0066	-0.001
OSC0373	EUR-Spit1	EUR	Female	Female	14.3	HumanCoreExome	1067	Yes	0	0	0	0	0	0	32.691	35.5453	34.6699	48.6068	52	.	38.224	37.5594	48.9061	-0.0268	-0.0096	-0.0047	0.003	-0.0036	-0.0307	-0.0058	-0.0098	-0.0045	-0.0143	0.0128	-0.0104	-0.0088	0.023	0.0326	-0.0083	-0.007	0.021	-0.0099	-0.0047
OSC4911	EAS-Spit1	EAS	Male	Male	10.8	HumanCoreExome	1068	Yes	0	1	1	0	0	0	65.1586	71.8046	55.8603	46.8002	67	.	52.9318	38.5405	45.9003	0.03	0.0121	-0.0271	-0.002	-0.0168	-0.0196	0.0315	0.0115	-0.0003	0.0219	0.0509	-0.0119	0.026	-0.009	-0.0055	0.0304	-0.0039	0.0142	-0.0042	0.0334
OSC0374	EUR-Spit1	EUR	Female	Female	9.2	HumanCoreExome	1071	Yes	0	0	0	0	0	0	46.0111	46.8163	45.7471	58.4652	60	.	42.109	48.9875	50.7377	0.0062	-0.0091	0.0063	0.007	-0.0002	0.0139	-0.0034	-0.0199	0.0089	0.0101	-0.0024	0.0057	-0.0053	-0.0002	-0.0006	0.0014	0.0058	0.0015	-0.0041	-0.0187
OSC0375	EUR-Spit1	EUR	Female	Female	10.5	HumanCoreExome	1072	Yes	0	0	0	0	0	0	56.2388	54.8451	56.7042	34.276	56	.	54.9166	57.1864	63.4593	-0.0121	-0.0039	-0.0079	-0.0088	-0.0149	0.012	-0.009	0.0004	0.0123	-0.0029	-0.0109	-0.024	0.0105	0.026	-0.0307	-0.0173	-0.021	0.0033	-0.0028	-0.0178
OSC0376	EUR-Spit1	EUR	Female	Female	9.6	HumanCoreExome	1077	Yes	1	1	1	0	0	0	57.5504	62.115	51.4147	47.3155	52	.	59.7509	67.355	58.9305	0.0044	0.0089	-0.0029	0.0103	-0.018	0.0134	-0.0241	-0.012	0.0022	0.0143	-0.0044	-0.0367	0.0251	0.0217	-0.0151	-0.012	-0.024	0.0112	0.0162	0.0139
OSC0377	EUR-Spit1	EUR	Female	Female	8.5	HumanCoreExome	1079	Yes	0	1	1	0	0	0	58.9549	52.5569	63.6682	48.6297	60	.	NA	NA	NA	0.0061	-0.0096	0.017	-0.0242	0.0638	-0.0119	-0.0013	-0.0105	-0.0079	-0.0028	-0.0028	-0.0152	0.0087	-0.0053	-0.0208	0.0043	0.0138	-0.007	0.0036	-0.025
OSC0378	EUR-Spit1	EUR	Male	Male	16.3	HumanCoreExome	1081	Yes	1	1	1	0	0	0	61.8069	58.0269	63.8369	65.6914	73	.	53.9096	44.4047	39.7339	-0.0197	-0.0053	0.026	-0.0034	0.0171	-0.0094	-0.0029	0.0241	0.0085	0.0153	0.0111	-0.0149	-0.0106	-0.0106	0.0221	-0.0205	0.0063	0.0137	-0.0115	-0.0017
OSC0379	EUR-Spit1	EUR	Male	Male	10.6	HumanCoreExome	1082	Yes	0	0	0	0	0	0	48.5706	41.8085	55.7969	45.0238	65	.	58.3848	33.1843	38.8009	0.0013	-0.0069	-0.0029	-0.0026	-0.0093	-0.0016	0.0079	-0.0335	0.0041	0.0189	0.0057	-0.0057	-0.0147	0.0025	0.0152	-0.007	-0.0015	0.0167	-0.0118	0.0153
OSC0380	EUR-Spit1	EUR	Male	Male	10.5	HumanCoreExome	1083	Yes	0	0	0	0	0	0	45.2588	49.0569	42.2249	45.0268	65	.	54.6949	31.0144	36.9997	0.0095	-0.0085	0.0026	0.004	-0.0047	-0.0073	0.008	-0.006	0.0166	0.0102	0.0044	-0.0134	0.0053	-0.0069	-0.0099	0.0121	0.0125	-0.0037	-0.0094	0.0008
OSC0381	EUR-Spit1	EUR	Female	Female	9.3	HumanCoreExome	1086	Yes	0	0	0	0	0	0	38.6269	40.342	38.6275	44.2963	51	.	48.9986	53.5305	56.2396	0.0016	-0.002	-0.0034	0.002	-0.0062	0.0081	0.0061	-0.0033	-0.0062	-0.0259	0.025	0.0058	0.0239	-0.0124	-0.0085	-0.0095	0.021	-0.0292	-0.0203	0.0128
OSC0382	EUR-Spit1	EUR	Female	Female	8.1	HumanCoreExome	1087	Yes	0	0	0	0	0	0	53.3845	51.282	54.6289	30.9943	50	.	NA	NA	NA	0.0063	-0.0051	0.0106	-0.0152	-0.0082	-0.0126	0.0134	-0.024	-0.001	0.0033	-0.0045	0.0162	0.0158	-0.0056	-0.0032	-0.0094	-0.0206	0.0048	-0.0016	0.0063
OSC0383	EUR-Spit1	EUR	Male	Male	11.2	HumanCoreExome	1088	Yes	1	0	1	0	0	0	52.1394	52.1854	51.5086	45.0053	52	.	54.4889	50.6251	51.6062	0.006	0.0026	-0.0159	0.0127	0.0146	0.0153	-0.0018	-0.0033	0.012	0.004	-0.007	0.0074	-0.0011	-0.017	-0.0063	-0.0061	-0.0236	0.0085	0.0029	-0.0089
OSC4913	EAS-Spit1	EAS	Female	Female	9.6	HumanCoreExome	1091	Yes	0	1	1	0	0	0	42.7201	49.0303	37.7823	62.4163	51	.	50.6836	51.2015	59.2817	0.0311	0.0467	0.0338	0.0508	0.0167	0.0244	0.0195	-0.0269	0.0106	-0.0344	0.0046	-0.0045	-0.0168	0.0038	0.013	0.0176	0.0059	0.0381	0.0007	0.0063
OSC0384	EUR-Spit1	EUR	Female	Female	12.5	HumanCoreExome	1092	Yes	1	1	1	0	0	0	71.4935	55.2752	78.6407	84.2583	72	.	46.7851	38.8439	38.2852	0.0098	0.0042	0.0184	-0.0055	-0.0112	-0.015	0.0032	-0.0101	-0.0231	-0.0224	0.0223	-0.0052	0.0011	-0.0016	0.0019	-0.0128	0.002	0.0055	-0.0055	-0.0196
OSC0385	EUR-Spit1	EUR	Male	Male	10.1	HumanCoreExome	1099	Yes	0	0	0	0	0	0	42.9343	43.8349	43.0149	56.9623	65	.	39.3767	56.3909	50.9863	0.0049	-0.0057	-0.0051	0.0002	-0.0077	-0.0011	0.0052	0.0003	-0.0105	0.0084	-0.0018	0.0148	0.0148	0.0176	0.0211	-0.0065	-0.0212	0.0037	-0.0247	0.0134
OSC0386	EUR-Spit1	EUR	Male	Male	13.5	HumanCoreExome	1100	Yes	0	0	0	0	0	0	53.5779	51.8301	54.5127	57.7015	57	.	38.2518	49.0404	45.7256	0.0043	-0.0028	-0.0179	0.0082	0.01	-0.0099	-0.0167	0.0107	-0.0021	0.0201	-0.0126	0.0087	-0.0043	0.004	0.0032	0.019	-0.0077	-0.0107	-0.025	0.0205
OSC0387	EUR-Spit1	EUR	Male	Male	10.3	HumanCoreExome	1101	Yes	0	0	0	0	0	0	50.2017	48.0272	52.3051	37.9165	52	.	NA	NA	NA	0.0076	0.0036	-0.0007	0.0021	-0.0044	0.0133	-0.0017	-0.0131	-0.0137	-0.015	0.0297	0.0115	0.0159	0.011	0.0029	0.0268	0.0067	-0.0297	-0.0088	-0.0282
OSC0388	EUR-Spit1	EUR	Male	Male	11.8	HumanCoreExome	1104	Yes	1	0	1	0	0	0	59.7742	60.5191	57.2846	48.1184	69	.	54.3358	47.8989	46.3612	0.0033	-0.0107	0.0008	-0.0004	0.0207	-0.0226	0.0101	0.0027	-0.0116	0.0178	0.0045	-0.0035	0.0119	0.0135	-0.0282	0.0078	-0.0182	0.0006	-0.0141	0.0076
OSC0389	EUR-Spit1	EUR	Male	Male	9.7	HumanCoreExome	1105	Yes	1	0	1	0	0	0	50.6942	53.5766	47.7801	38.8388	54	.	51.2811	64.9704	56.81	-0.0268	-0.0119	-0.0245	-0.0292	-0.0083	-0.0058	-0.0048	0.0125	-0.0054	-0.0084	0.0029	-0.0126	-0.0083	-0.0017	0.0017	0.027	-0.0254	-0.0052	0.0161	0.0009
OSC4914	EAS-Spit1	EAS	Female	Female	9.3	HumanCoreExome	1111	Yes	0	0	0	0	0	0	46.0381	46.8321	45.7902	57.4609	67	.	NA	NA	NA	-0.0155	-0.0382	-0.0246	0.0217	-0.0006	-0.0243	0.0205	0.0016	0.0206	-0.0097	-0.0062	-0.0289	-0.0007	0.0069	-0.015	0.0267	-0.0163	0.0106	-0.0519	-0.0063
OSC0390	EUR-Spit1	EUR	Female	Female	10.9	HumanCoreExome	1115	Yes	0	0	0	0	0	0	56.2504	55.9432	55.6073	49.0286	51	.	51.7333	43.3934	58.161	0.0058	0.0021	-0.0184	0.0178	-0.0069	-0.0064	0.0164	-0.015	0.0109	-0.0225	-0.0176	-0.0286	-0.0016	0.0107	0.0102	-0.0007	0.0202	-0.0022	-0.0056	0.0162
OSC0391	EUR-Spit1	EUR	Female	Female	10.7	HumanCoreExome	1116	Yes	0	0	0	0	0	0	36.9955	37.5602	38.4137	62.3095	52	.	49.5237	53.8344	50.3023	0.0046	-0.0136	0.0137	-0.0009	-0.0169	0.0255	0.0067	0.0068	0.024	0.0025	-0.0045	0.0024	0.0004	0.0084	0.0064	-0.0109	0.0082	-0.0133	-0.0009	-0.0096
OSC0392	EUR-Spit1	EUR	Female	Female	9.4	HumanCoreExome	1117	Yes	0	0	0	0	0	0	41.5142	39.2904	44.812	60.9415	52	.	43.976	40.4426	46.1511	0.0026	-0.0009	-0.0016	0.0107	-0.0129	0.01	-0.0018	-0.0144	-0.0159	-0.0112	-0.0395	0.0204	0.0199	-0.0401	0.0007	-0.0013	-0.0153	-0.0169	0.0169	-0.0036
OSC0393	EUR-Spit1	EUR	Female	Female	14.8	HumanCoreExome	1119	Yes	0	1	1	0	0	0	61.051	55.5443	66.143	37.0657	58	.	44.797	22.2153	37.1531	0.0066	0.0037	0.0002	-0.0057	0.0033	0.0165	-0.0011	0.0163	0.0188	-0.0064	0.0134	0.0024	-0.0051	0.0085	-0.0102	0.001	0.0189	0.0068	0.0098	0.0107
OSC0394	EUR-Spit1	EUR	Male	Male	11.2	HumanCoreExome	1120	Yes	0	0	0	0	0	0	27.0647	28.6752	29.0679	36.5248	52	.	68.5107	52.6206	41.9327	0.0099	-0.0051	0.0028	-0.0002	0.0019	-0.0089	0.0032	0.0117	-0.0037	0.0214	-0.0078	0.0006	-0.0267	-0.0038	-0.0005	0.0012	0.0252	0.0024	-0.0154	-0.0186
OSC0395	EUR-Spit1	EUR	Male	Male	9.3	HumanCoreExome	1122	Yes	0	0	0	0	0	0	29.73	31.9191	30.6505	34.8729	51	.	37.7254	47.2092	46.3436	0.0072	0.0356	0.0178	-0.0081	-0.0026	0.0059	-0.0014	0.0085	0.0145	0.0024	-0.0123	-0.0218	0.0067	-0.0057	0.0128	-0.0064	-0.0018	0.01	-0.0013	-0.0053
OSC4915	EAS-Spit1	EAS	Female	Female	8.7	HumanCoreExome	1125	Yes	0	0	0	0	0	0	40.0966	37.9823	43.4566	58.0012	52	.	42.2193	42.3859	42.6316	0.0122	-0.0056	-0.0266	-0.0046	0.0094	-0.0007	-0.0039	0.0264	-0.0002	0.0526	-0.0036	-0.0006	0.0083	-0.0013	0.0158	-0.0078	-0.0067	0.0484	-0.0144	-0.0044
OSC4916	EAS-Spit1	EAS	Male	Male	12.9	HumanCoreExome	1127	Yes	0	0	0	0	0	0	59.1775	59.0692	57.6069	40.9083	63	.	43.2298	50.1505	53.9995	-0.0119	-0.0327	-0.0046	0.013	-0.0142	0.0036	0.027	-0.0126	-0.0142	0.033	-0.0333	0.0416	0.0285	-0.0138	0.0167	0.0058	-0.0145	-0.0198	-0.0193	0.0086
OSC0396	EUR-Spit1	EUR	Male	Male	13.9	HumanCoreExome	1128	Yes	0	1	1	0	0	0	33.8034	37.4781	32.7151	52.1768	70	.	53.3479	35.7437	33.509	0.0067	0.0022	0.0051	0.0082	-0.012	0.0052	-0.0183	-0.024	0.0159	-0.0117	0.0275	-0.0038	0.0078	0.0004	-0.0228	0.0165	-0.0099	-0.0091	0.0092	-0.0021
OSC0397	EUR-Spit1	EUR	Male	Male	8.3	HumanCoreExome	1136	Yes	1	1	1	0	0	0	50.4267	35.8691	65.5013	65.1107	67	.	57.4406	50.8018	42.8712	0.0005	-0.003	0.008	-0.0153	-0.0061	0.0106	-0.0011	0.0082	-0.0217	0.0093	0.0033	-0.0043	-0.0079	0.0255	-0.0346	-0.0157	0.0007	0.0157	-0.0189	-0.0029
OSC0398	EUR-Spit1	EUR	Male	Male	8.6	HumanCoreExome	1137	Yes	0	1	1	0	0	0	62.4269	60.8501	62.089	69.8061	70	.	38.437	46.9522	50.9747	0.0037	-0.0145	0.0001	-0.0003	0.0346	-0.0017	-0.0105	0.0041	-0.008	0.0067	-0.0014	0.0038	-0.0044	0.019	0.0128	-0.0159	-0.0067	0.0006	0.0114	-0.0053
OSC0399	EUR-Spit1	EUR	Male	Male	9.9	HumanCoreExome	1138	Yes	0	0	0	0	0	0	48.9759	48.043	49.8838	55.0969	61	.	NA	NA	NA	-0.0169	-0.0109	-0.0155	-0.0223	-0.0035	-0.0093	0.0044	0.0097	-0.0029	0.0029	0.0114	-0.0046	-0.0099	0.0066	0.0074	-0.0027	0.0132	-0.012	0.016	0.0095
OSC0400	EUR-Spit1	EUR	Male	Male	9.5	HumanCoreExome	1139	Yes	0	0	0	0	0	0	48.8929	48.059	49.725	38.8497	51	.	44.2929	39.5181	37.7837	0.0097	0.0163	0.0098	-0.0029	-0.0121	-0.0053	-0.0086	0.0145	0.0018	0.0192	-0.0022	-0.0055	-0.0019	-0.011	0.0003	0.0121	-0.0075	-0.0181	-0.0032	-0.0088
OSC0401	EUR-Spit1	EUR	Female	Female	11.8	HumanCoreExome	1140	Yes	0	0	0	0	0	0	51.8864	55.8314	47.7843	50.4324	65	.	49.7823	40.4167	35.6582	0.0074	0.0213	0.0033	0.0001	0.0005	-0.0019	-0.0149	0.0054	0.0084	-0.0176	-0.0243	0.0281	-0.0176	0.0002	0.0031	0.0081	0.0201	-0.0052	-0.0008	-0.0002
OSC0402	EUR-Spit1	EUR	Male	Male	8.2	HumanCoreExome	1142	Yes	0	0	0	0	0	0	46.884	48.1117	46.1693	44.6554	65	.	NA	NA	NA	0.01	-0.0069	0.0101	-0.001	-0.0122	0.002	0.0185	0.0173	0.005	0.0023	-0.0024	-0.0117	-0.0219	-0.0011	0.012	0.0072	-0.0159	0.0001	-0.0097	-0.0097
OSC0403	EUR-Spit1	EUR	Male	Male	8.7	HumanCoreExome	1146	Yes	0	0	0	0	0	0	42.4549	43.7003	42.3383	38.0088	51	.	NA	NA	NA	-0.0015	-0.0056	-0.0119	0.0006	-0.0144	-0.0103	0.0283	-0.032	0.0048	0.0018	0.0118	-0.0164	0.0001	0.0076	0.0083	-0.0111	0.0114	-0.0216	-0.0208	-0.0149
OSC0404	EUR-Spit1	EUR	Female	Female	13.2	HumanCoreExome	1148	Yes	0	1	1	0	0	0	56.3274	55.6832	56.3603	69.3679	65	.	60.4717	52.8789	45.3353	0.007	-0.0127	0.0019	-0.0053	0.0124	0.0028	-0.0048	0.0048	-0.0017	0.0115	-0.002	0.0209	-0.0044	-0.0004	-0.0033	-0.013	0.0149	-0.0082	-0.0017	-0.0176
OSC0405	EUR-Spit1	EUR	Female	Female	10.8	HumanCoreExome	1149	Yes	0	0	0	0	0	0	46.4279	42.8529	50.6662	49.4648	64	.	60.8041	57.3145	54.1874	-0.0217	-0.0067	-0.01	-0.0352	0.0027	0.0028	-0.0178	-0.0059	-0.0088	0.0054	0.0275	-0.0198	0.002	0.0107	0.0198	0.0095	0.0038	-0.0075	-0.0197	-0.0131
OSC4917	EAS-Spit1	EAS	Female	Female	13.1	HumanCoreExome	1153	Yes	0	0	0	0	0	0	36.9473	36.2633	39.6871	57.2186	62	.	35.0025	53.9594	56.2103	-0.0089	-0.033	-0.0084	0.0068	-0.0074	0.0363	0.0299	0.0461	-0.0106	0.0248	-0.0184	0	0.0369	0.0043	0.0117	-0.0204	0.0325	0.0108	0.0064	-0.0652
OSC4918	EAS-Spit1	EAS	Female	Female	9.3	HumanCoreExome	1155	Yes	0	1	1	0	0	0	52.1654	69.5153	36.581	58.9564	60	.	41.3074	44.2375	40.2429	-0.012	-0.0283	0.0676	-0.0103	-0.0312	-0.0261	-0.0296	-0.0115	0.0101	0.0237	0.0231	-0.0356	-0.0178	-0.0037	0.0324	0.0106	-0.0256	-0.0172	-0.0067	-0.0011
OSC4919	EAS-Spit1	EAS	Male	Male	12.9	HumanCoreExome	1156	Yes	0	1	1	0	0	0	60.3107	50.8959	68.5741	58.6578	53	.	54.7292	39.4211	33.3179	-0.014	-0.0415	0	0.0205	-0.0273	0.006	0.0235	0.0024	-0.025	0.0037	-0.0193	0.0511	0.0144	0.0001	-0.0451	0.018	-0.0025	-0.0139	-0.0085	-0.0195
OSC0406	EUR-Spit1	EUR	Female	Female	8.1	HumanCoreExome	1157	Yes	0	1	1	0	0	0	38.6762	39.9942	38.9635	72.6145	69	.	45.5067	73.7519	69.494	0.0088	0.0111	-0.0033	0.0021	0.0051	-0.0141	-0.0146	0.0167	0.0053	-0.0048	-0.0063	-0.0033	0.0016	-0.0141	0.0074	-0.0108	-0.004	-0.0059	0.0103	0.0084
OSC0407	EUR-Spit1	EUR	Male	Male	6.4	HumanCoreExome	1160	Yes	1	0	1	0	0	0	33.7699	31.4929	37.9444	61.0007	51	.	NA	NA	NA	0.0057	-0.0039	-0.0013	0.0031	-0.0044	0.0136	0.0134	-0.0118	-0.0085	-0.0149	0.0206	0.0047	-0.0049	0.0136	0.0052	0.0199	0.0191	0.003	-0.0137	-0.0082
OSC0408	EUR-Spit1	EUR	Male	Male	9.3	HumanCoreExome	1162	Yes	1	1	1	0	0	0	38.1656	39.4548	38.6391	62.1837	70	.	NA	NA	NA	0.0054	0.0036	0.0008	0.0048	-0.0043	0.0103	-0.0052	-0.0132	-0.0229	-0.0011	0.0056	-0.0197	0.0085	0.0037	-0.0115	0.0014	0.0209	0.0002	0.0195	-0.006
OSC0409	EUR-Spit1	EUR	Male	Male	15.4	HumanCoreExome	1163	Yes	0	1	1	0	0	0	31.1175	36.7881	31.3928	64.0445	58	.	47.8296	38.3893	60.8982	-0.0186	-0.0129	-0.0183	-0.0154	-0.017	-0.0019	-0.0074	-0.0076	0.0131	0.0005	-0.0081	0.0305	-0.0039	-0.0064	0.0028	0.01	-0.0143	0.0085	-0.0235	-0.0165
OSC0410	EUR-Spit1	EUR	Male	Male	7.6	HumanCoreExome	1167	Yes	0	0	0	0	0	0	46.7248	51.6714	42.8091	34.5498	51	.	NA	NA	NA	0.0023	-0.0024	0.0157	-0.0151	-0.0011	-0.0039	0.001	-0.0126	-0.0131	0.0108	-0.0159	0.0118	-0.0006	-0.0176	-0.0036	-0.0178	-0.0136	0.002	-0.0348	-0.0048
OSC0411	EUR-Spit1	EUR	Male	Male	11.3	HumanCoreExome	1170	Yes	0	0	0	0	0	0	30.3662	34.8089	29.1388	38.3045	61	.	30.016	42.6017	34.4364	-0.0463	0.0105	0.0283	0.0193	0.0043	0.0094	-0.01	0	-0.0104	-0.0067	-0.0007	-0.0123	0.0002	-0.0064	0.0017	-0.0068	0.005	-0.0162	-0.014	-0.0001
OSC0412	EUR-Spit1	EUR	Female	Female	10.3	HumanCoreExome	1171	Yes	0	0	0	0	0	0	42.9531	44.8632	42.1994	36.4582	51	.	47.2616	49.4481	55.3584	0.0077	-0.0094	0.0042	0.0054	-0.0007	-0.0279	0.0066	-0.0292	0.0051	0.0067	0.0049	-0.0227	-0.0035	0.0153	-0.0004	0.0113	-0.0085	-0.0169	0.0042	0.0108
OSC0413	EUR-Spit1	EUR	Female	Female	11.8	HumanCoreExome	1174	Yes	0	1	1	0	0	0	56.9061	66.8034	45.8353	60.7333	88	.	52.0742	40.4167	47.9412	0.0013	-0.0052	0.0133	-0.013	0.0164	-0.0135	0.0018	0.0006	-0.0019	-0.0002	-0.0048	0.0157	0.0146	-0.0007	-0.014	-0.0032	0.0212	-0.016	-0.0059	0.0064
OSC4920	EAS-Spit1	EAS	Male	Male	9.5	HumanCoreExome	1176	Yes	0	0	0	0	0	0	47.7729	42.7104	53.1558	53.2338	54	.	38.6254	42.7788	59.712	0.0153	0.0027	-0.0331	-0.0127	-0.003	-0.0299	-0.025	0.0067	-0.0089	0.0692	0.0258	0.0466	-0.0017	0.0453	0.0073	0.0081	-0.012	0.0193	-0.0394	-0.0073
OSC0414	EUR-Spit1	EUR	Male	Male	12	HumanCoreExome	1177	Yes	0	0	0	0	0	0	50.5195	52.0554	48.6191	34.6824	50	.	NA	NA	NA	-0.0045	-0.013	0.009	-0.0046	0.0346	-0.0137	-0.0144	0.0001	0.0125	-0.0057	0.0009	0.0141	-0.0127	-0.0214	0.0006	-0.0068	-0.0051	0.0075	-0.0086	0.0209
OSC0415	EUR-Spit1	EUR	Male	Male	10	HumanCoreExome	1182	Yes	0	0	0	0	0	0	30.7106	30.1336	34.1015	34.3798	50	.	58.01	48.67	49.8298	0.0107	-0.0134	0.0071	0.0092	-0.0111	-0.0081	-0.0213	0.0015	0.0102	-0.0069	0.003	-0.0006	0.0082	0.0152	0.0037	0.0098	-0.0017	-0.0056	0.014	0.0092
OSC0416	EUR-Spit1	EUR	Female	Female	8	HumanCoreExome	1183	Yes	0	1	1	0	0	0	54.0759	55.1415	52.0308	32.7226	82	.	47.5515	49.7727	28.3141	0.0067	0.01	0.003	0.0039	-0.0053	-0.0193	0.0039	0.0174	-0.026	-0.0176	0.0061	0.0198	0.0213	-0.0106	-0.0166	-0.0036	0.0179	-0.0318	0.0153	0.0024
OSC0417	EUR-Spit1	EUR	Female	Female	10.1	HumanCoreExome	1190	Yes	0	0	0	0	0	0	54.9121	53.7129	55.3351	39.0706	51	.	NA	NA	NA	0.0051	0.0079	-0.012	0.0211	-0.0049	0.022	0.002	-0.0163	-0.0235	-0.0296	0.0152	-0.0014	-0.0128	-0.0068	0.0054	-0.0112	0.0122	0.0042	-0.0062	0.0014
OSC0418	EUR-Spit1	EUR	Female	Female	9.9	HumanCoreExome	1191	Yes	0	0	0	0	0	0	48.4484	52.5425	45.0339	30.8516	50	.	51.0781	59.4063	50.7917	-0.0066	-0.0021	-0.0107	-0.004	-0.006	-0.0136	-0.0151	-0.0279	0.0109	0.0161	-0.003	0.0016	-0.0082	0.004	-0.0043	0.0158	-0.0015	0.0116	-0.0018	-0.0132
OSC0419	EUR-Spit1	EUR	Male	Male	8.8	HumanCoreExome	1199	Yes	0	0	0	0	0	0	40.2163	39.3343	42.3881	37.1187	51	.	NA	NA	NA	-0.0452	0.0184	0.0332	0.0216	-0.0023	-0.0012	-0.0143	-0.0136	0.007	0.0134	-0.0185	0.008	0.0117	-0.0224	0.0045	0.0086	0.0318	-0.0038	0.0013	0.0018
OSC0420	EUR-Spit1	EUR	Female	Female	8.4	HumanCoreExome	1200	Yes	0	1	1	0	0	0	64.5071	62.6634	63.6464	53.5092	60	.	49.9531	54.6133	55.6787	0.0113	-0.0144	0.0023	0.0116	-0.0021	0.0086	0.009	0.0178	-0.0137	0.015	0.002	0.0015	-0.0006	-0.0182	0.0001	0.0137	0.0086	0.0153	0.019	-0.0099
OSC0421	EUR-Spit1	EUR	Male	Male	11.3	HumanCoreExome	1201	Yes	1	0	1	0	0	0	56.8534	58.5871	53.7816	39.1975	50	.	45.4857	54.6655	49.4048	0.0025	-0.0085	-0.0021	0.0005	0.0102	0.0148	0.0194	-0.0008	-0.0018	-0.0301	-0.0083	-0.0122	0.0185	-0.0051	0.0178	0.0034	-0.0056	0.0239	-0.0153	0.0018
OSC0424	EUR-Spit1	EUR	Female	Female	10.3	HumanCoreExome	1208	Yes	0	1	1	0	0	0	30.1191	32.1225	31.1678	64.8243	52	.	49.5614	37.0749	37.454	0.0074	-0.0098	-0.0021	-0.0045	0.0249	-0.0135	-0.004	0.0078	-0.0023	0.003	0.0005	-0.0022	0.0047	0.0191	0.017	0.0007	-0.0006	0.0124	-0.0165	-0.0065
OSC0425	EUR-Spit1	EUR	Male	Male	7.6	HumanCoreExome	1211	Yes	0	0	0	0	0	0	43.8044	48.1365	40.7419	51.8708	51	.	NA	NA	NA	0.0038	-0.008	-0.0008	-0.0015	0.0014	-0.007	-0.0098	-0.0001	-0.0103	-0.0017	-0.0115	-0.0069	0.0361	-0.0033	0.0091	-0.0095	-0.0075	0.0034	0.0069	-0.0187
OSC0427	EUR-Spit1	EUR	Male	Male	7.8	HumanCoreExome	1219	Yes	0	0	0	0	0	0	45.6156	43.6	48.0556	52.8155	51	.	56.2769	50.8108	40.1364	0.0019	0.0023	-0.0075	0.0102	0.0227	-0.0012	-0.0204	0.0029	0.0065	-0.0072	-0.0189	0.0154	-0.0128	0.0006	0.0006	-0.0169	0.0134	0.0232	-0.0244	0.0005
OSC0428	EUR-Spit1	EUR	Female	Female	7.1	HumanCoreExome	1220	Yes	0	0	0	0	0	0	56.1716	49.8873	60.7599	61.6557	56	.	NA	NA	NA	0.0071	-0.0108	0.0158	-0.0012	-0.0125	-0.0009	-0.0054	0.0248	0.0163	-0.0081	0.0089	-0.0171	-0.005	0.0083	-0.0019	-0.0082	0.0135	-0.0056	0.0177	0.0014
OSC0429	EUR-Spit1	EUR	Male	Male	10.3	HumanCoreExome	1221	Yes	0	0	0	0	0	0	42.4493	45.9397	40.1695	36.1374	50	.	46.5188	45.6147	39.4183	0.0115	-0.0044	0.0222	-0.0018	-0.0088	0.01	0.006	-0.0085	0.0035	-0.0148	-0.0027	0.0029	0.0118	0.0138	-0.0003	0.0022	0.0267	0.008	-0.0077	-0.004
OSC0430	EUR-Spit1	EUR	Male	Male	7.5	HumanCoreExome	1224	Yes	0	1	1	0	0	0	58.0395	65.0872	50.0797	50.4461	52	.	50.9236	48.3317	47.2184	0.0006	-0.0102	-0.013	-0.0067	-0.0152	0.0128	0.0142	-0.0146	0.0193	0.0009	0.0168	0.0042	0.0123	0.0113	-0.0133	0.0001	-0.0018	0.0109	0.0193	0.0147
OSC0431	EUR-Spit1	EUR	Male	Male	10.8	HumanCoreExome	1227	Yes	0	0	0	0	0	0	33.3494	38.7516	30.7219	33.8765	52	.	36.4575	41.0846	51.5216	-0.025	-0.0014	0.0161	-0.0093	-0.0087	0.0005	-0.0064	0.0072	0.0157	-0.0039	0.0059	0.0065	0.0144	0.0033	-0.018	0.0014	-0.0021	0.0266	0.0091	0.0063
OSC0432	EUR-Spit1	EUR	Female	Female	15.8	HumanCoreExome	1232	Yes	0	0	0	0	0	0	54.493	54.0036	53.7767	57.5073	59	.	44.344	41.3702	37.0269	0.0041	0.0009	0.0033	0.0085	-0.0137	-0.0059	-0.0145	-0.0246	0.0068	0.0139	0.0111	0.0042	-0.0239	0.0106	-0.0202	0.0209	0.0014	-0.0038	0.0252	0.0106
OSC4921	EAS-Spit1	EAS	Male	Male	7.3	HumanCoreExome	1233	Yes	0	0	0	0	0	0	41.9379	32.0134	52.3531	59.9758	51	.	50.6301	38.6314	50.2408	-0.0032	-0.0238	0.0008	0.0004	-0.0131	0.0422	0.0311	-0.0049	-0.025	-0.0308	-0.0188	-0.0425	-0.0097	0.0642	0.0024	-0.0005	0.0433	0.0199	0.0345	-0.0346
OSC0433	EUR-Spit1	EUR	Male	Male	6.8	HumanCoreExome	1238	Yes	0	0	0	0	0	0	53.4236	49.3443	56.9061	41.1885	58	.	NA	NA	NA	0.007	-0.0012	0.0172	-0.009	-0.0072	-0.0105	0.008	0.02	-0.0037	-0.0107	0.0034	0.0057	-0.0044	-0.0235	-0.005	-0.0108	0.001	-0.0037	0.009	-0.0033
OSC4922	EAS-Spit1	EAS	Female	Female	12.5	HumanCoreExome	1239	Yes	0	0	0	0	0	0	50.7573	48.3261	53.7411	61.6509	62	.	49.4152	26.5028	33.638	0.0275	0.0317	0.0001	0.07	-0.0286	-0.0518	0.0111	-0.0147	0.0212	-0.0001	-0.0401	-0.0432	0.0339	-0.017	-0.0464	0.0192	-0.0006	-0.0184	-0.0066	-0.0013
OSC0434	EUR-Spit1	EUR	Female	Female	13.1	HumanCoreExome	1243	Yes	0	0	0	0	0	0	50.8619	53.5947	48.2526	37.6036	62	.	55.8976	35.8277	37.1355	-0.0098	-0.008	-0.0069	-0.0144	-0.0136	-0.0019	-0.0085	-0.024	0.0145	-0.0058	0.0102	-0.0017	-0.0213	-0.0054	0.0021	-0.0032	0.0058	-0.0011	-0.0293	0.0129
OSC0435	EUR-Spit1	EUR	Female	Female	16.8	HumanCoreExome	1248	Yes	1	0	1	0	0	0	49.9784	45.454	54.1529	49.7508	66	.	49.6355	50.8584	40.423	-0.0206	-0.0099	0.0146	0.026	-0.002	-0.0123	-0.0011	0.0068	-0.0042	0.0065	-0.0007	0.0237	-0.0083	-0.0083	0.0046	-0.0004	0.004	0.0227	0.0085	-0.0082
OSC0436	EUR-Spit1	EUR	Female	Female	17.6	HumanCoreExome	1249	Yes	0	0	0	0	0	0	53.3848	55.4954	50.6551	50.5103	61	.	60.5174	79.8389	54.5055	0.0046	-0.006	0.0186	-0.0048	-0.003	0.0212	0.0111	0.0126	0.02	-0.0078	0.0046	0.0016	-0.0108	0.008	0.0092	0.0073	-0.0077	-0.0016	0.0114	-0.0052
OSC4923	EAS-Spit1	EAS	Female	Female	10.3	HumanCoreExome	1250	Yes	0	0	0	0	0	0	42.9531	42.7398	44.2052	39.9281	50	.	49.9287	26.3992	36.4019	-0.0138	-0.0153	-0.0033	0.0221	0.0022	0.0342	-0.0125	-0.0188	0.0234	0.0138	0.0098	0.0266	-0.0534	0.015	-0.0214	0.0351	0.0341	-0.007	-0.0088	0.0153
OSC0437	EUR-Spit1	EUR	Female	Female	8.2	HumanCoreExome	1251	Yes	0	1	1	0	0	0	57.5813	62.7648	50.8348	34.4299	50	.	48.2714	43	42.1293	0.0068	0.027	-0.0031	0.0033	-0.0134	0.0084	-0.0097	-0.0081	0.0048	-0.0029	-0.0171	0.0187	0.0156	0.0043	-0.0202	-0.0166	0.0105	0.0054	0.0071	-0.0031
OSC0438	EUR-Spit1	EUR	Female	Female	8.2	HumanCoreExome	1256	Yes	0	0	0	0	0	0	50.6046	50.0111	50.8348	59.0406	50	.	NA	NA	NA	0.0082	-0.0065	0.0176	-0.0113	0.0006	-0.0025	0.0193	-0.0101	0.0002	0.0145	-0.0121	0.0005	-0.0101	-0.0072	0.0038	-0.0056	0.0069	0.0056	-0.007	0.0103
OSC0439	EUR-Spit1	EUR	Female	Female	9.7	HumanCoreExome	1257	Yes	0	1	1	0	0	0	39.928	43.674	37.8411	65.8868	76	.	NA	NA	NA	-0.0036	-0.0131	-0.0049	-0.0142	0.0397	0.0024	0.0062	-0.0021	-0.0151	0.0068	-0.0106	-0.0001	-0.0122	0.0093	-0.0185	0.0263	-0.0292	-0.0044	0.0063	0.001
OSC0440	EUR-Spit1	EUR	Female	Female	10.8	HumanCoreExome	1261	Yes	0	0	0	0	0	0	56.2475	53.6783	58.0272	34.6901	56	.	55.5516	38.0106	38.2724	-0.01	-0.0125	-0.0359	0.001	0.0007	0.0212	0.0259	0.0009	-0.0204	0.0234	0.0134	-0.0093	0.0057	0.0029	0.0038	-0.0079	-0.0185	-0.0219	0.0058	-0.0033
OSC0441	EUR-Spit1	EUR	Male	Male	9.1	HumanCoreExome	1265	Yes	0	0	0	0	0	0	38.077	35.0736	42.536	54.6608	58	.	52.8048	57.3876	48.9888	-0.0018	0.0121	-0.0231	0.0043	0.0038	0.0135	-0.0093	0.0007	-0.0026	-0.0046	-0.0199	0.0071	-0.0286	0.0231	0.0099	-0.0148	0.0314	-0.0172	-0.0236	0.0236
OSC4924	EAS-Spit1	EAS	Female	Female	7.1	HumanCoreExome	1268	Yes	0	0	0	0	1	1	38.2133	38.5572	39.4305	37.9321	52	.	38.6075	60.8434	66.6449	0.0217	0.0098	0.0188	-0.0177	-0.0329	-0.0123	-0.0142	0.0326	0.0313	-0.0146	-0.0256	0.021	0.0176	-0.0057	-0.0322	-0.0272	0.006	-0.0146	-0.0006	-0.0452
OSC0442	EUR-Spit1	EUR	Female	Female	8	HumanCoreExome	1269	Yes	0	0	0	0	0	0	29.8252	32.1984	30.4908	31.8624	50	.	NA	NA	NA	0.0034	-0.0068	0.0217	-0.0147	0.0465	0.021	0.0009	-0.0317	-0.0036	-0.01	-0.005	0.0075	-0.002	-0.0288	0.001	-0.012	-0.0112	0.0159	-0.0151	-0.0133
OSC0443	EUR-Spit1	EUR	Female	Female	7.2	HumanCoreExome	1276	Yes	0	0	0	1	0	1	26.8932	29.5706	27.7156	42.6445	50	.	50.2226	57.4871	54.732	-0.0098	-0.0211	-0.007	-0.0174	0.0254	0.0224	0.0045	0.0028	0.0127	-0.0127	-0.0098	0.0155	-0.009	0.0216	-0.02	0.0087	0.0033	-0.0097	0.0135	0.0035
OSC0444	EUR-Spit1	EUR	Male	Male	8.1	HumanCoreExome	1280	Yes	0	0	0	0	0	0	30.6896	30.1918	33.8517	37.602	52	.	46.1277	46.2811	60.9999	0.0075	0.0029	0.0043	0.0139	-0.0259	-0.0057	0.0169	-0.0288	0.0307	0.0138	0.0038	-0.0283	-0.0116	-0.002	0.0151	0.0083	-0.0139	-0.0125	-0.0081	0.0105
OSC0445	EUR-Spit1	EUR	Female	Female	11.8	HumanCoreExome	1284	Yes	0	0	0	0	0	0	54.3962	52.5398	55.907	45.9634	51	.	NA	NA	NA	0.008	-0.0191	0.0105	-0.002	0.0012	-0.0138	0.0066	-0.0109	0.017	0.0026	-0.0033	0.0043	-0.0036	0.0005	-0.0078	-0.0056	-0.0103	0.0113	-0.0074	0.0077
OSC0446	EUR-Spit1	EUR	Male	Male	10.7	HumanCoreExome	1286	Yes	1	1	1	0	0	0	66.367	63.1663	67.0923	67.6682	85	.	29.1138	35.2415	44.3115	0.0054	-0.0119	0.0211	-0.0138	0.007	0.0017	0.0148	-0.0092	-0.013	0.0227	-0.0112	0.0214	0.0267	-0.0127	0.0157	-0.0131	0.0124	0.0043	-0.0143	-0.0047
OSC0447	EUR-Spit1	EUR	Female	Female	12.3	HumanCoreExome	1288	Yes	0	0	0	0	0	0	49.4832	49.3267	50.0677	56.7793	51	.	43.5183	42.728	47.8847	0.0056	0.0037	0.0168	-0.0064	0.0025	-0.0074	-0.0123	-0.0054	-0.0294	-0.0234	0.0188	0.004	-0.0132	0.0128	-0.0282	-0.0157	-0.0012	-0.0125	0.0006	0.0008
OSC0448	EUR-Spit1	EUR	Male	Male	10.3	HumanCoreExome	1289	Yes	1	1	1	0	0	0	76.6759	72.2029	77.2096	37.4717	70	.	44.3102	65.9896	56.3636	-0.0447	0	0.0063	0.0215	0.0054	-0.0017	0.0142	0.0082	-0.003	0.0065	-0.0055	0.0048	0.0153	-0.0094	-0.001	0.0021	0.0231	0.0157	-0.0058	-0.007
OSC4925	EAS-Spit1	EAS	Male	Male	8.6	HumanCoreExome	1292	Yes	0	0	0	0	0	0	50.4856	51.4992	49.3762	52.791	51	.	58.5725	44.9056	51.7998	0.0211	0.013	-0.009	-0.012	0.0008	-0.0117	-0.0035	0.0141	-0.0185	0.0107	0.0068	0.0154	0.0099	0.0367	0.0063	0.0254	0.0154	-0.0115	-0.0427	0.0026
OSC4926	EAS-Spit1	EAS	Female	Female	7.6	HumanCoreExome	1295	Yes	0	1	1	0	0	0	59.0244	64.4038	51.8678	51.5253	60	.	NA	NA	NA	0.0091	-0.0156	-0.0433	0.0201	0.0085	-0.0146	0.0028	-0.022	0.0411	-0.0124	-0.0118	0.0173	-0.025	0.033	0.0262	0.0204	-0.0178	0.0002	0.0023	-0.0032
OSC4927	EAS-Spit1	EAS	Female	Female	15.9	HumanCoreExome	1297	Yes	0	0	0	0	0	0	39.9652	47.3968	35.8124	50.7188	50	.	42.6833	51.8581	47.3634	-0.0002	-0.0186	0.0334	-0.0058	-0.0007	0.0133	-0.0305	-0.0028	-0.0203	0.0426	-0.017	-0.0147	-0.0072	0.0303	-0.0019	-0.0126	-0.0013	-0.0112	0.0412	-0.0346
OSC0449	EUR-Spit1	EUR	Male	Male	12.3	HumanCoreExome	1299	Yes	1	0	1	0	0	0	56.8888	60.3198	51.9091	48.5573	53	.	34.3221	38.6741	43.3836	-0.0028	-0.0063	0.0082	-0.018	-0.0117	0.0248	0.0011	-0.0124	-0.0127	0.0188	-0.0069	0.0143	-0.0083	-0.0138	0.0086	-0.0064	0.0041	-0.0179	0.0065	0.0009
OSC0450	EUR-Spit1	EUR	Male	Male	7.6	HumanCoreExome	1300	Yes	0	0	0	0	0	0	46.1407	44.7162	47.9769	61.8554	52	.	26.1481	38.3696	48.9393	0.0076	0.0031	0.0003	0.0056	-0.011	0.0171	-0.0151	0.0108	0.0085	0.0202	-0.0069	-0.0192	-0.0047	-0.0181	0.0033	-0.0051	0.002	-0.0121	-0.0065	0.0006
OSC0451	EUR-Spit1	EUR	Male	Male	13	HumanCoreExome	1301	Yes	0	1	1	0	0	0	54.088	52.9216	54.3496	66.9462	85	.	51.6155	55.2982	60.9111	-0.0107	-0.0162	0.0023	-0.0208	0.0133	-0.0155	0.0158	-0.008	0.0177	-0.0202	0.0159	-0.0076	-0.0031	-0.0098	0.0016	-0.0012	0.0067	0.0113	0.0015	0.002
OSC0452	EUR-Spit1	EUR	Female	Female	12.4	HumanCoreExome	1303	Yes	0	0	0	0	0	0	35.047	35.0128	37.4017	30.649	50	.	46.8195	54.8634	44.1514	0.0016	-0.0006	-0.0138	0.0032	-0.0007	-0.0041	0.0136	0.0009	-0.0108	0.0017	-0.009	-0.002	-0.0072	0.0116	0.0093	-0.0207	0.0328	0.0051	-0.0098	-0.0381
OSC4928	EAS-Spit1	EAS	Female	Female	7	HumanCoreExome	1309	Yes	0	0	0	0	0	0	44.7787	60.7336	31.8438	40.9374	50	.	33.6797	54.6681	48.2998	0.0301	0.0249	0.0817	0.0238	-0.0488	-0.0187	0.0224	-0.0051	0.0167	-0.0064	0.0157	0.0064	-0.0075	0.0005	0.0044	-0.0121	-0.0581	0.017	-0.0077	0.0184
OSC4929	EAS-Spit1	EAS	Female	Female	8.1	HumanCoreExome	1312	Yes	0	0	0	0	0	0	45.119	45.5301	45.26	55.0288	50	.	32.2553	31.268	45.9111	0.022	0.0134	-0.0197	-0.0046	0.0411	-0.0068	-0.0437	0.0056	0.0129	-0.0321	-0.0819	0.0061	0.0152	0.0204	0.0233	-0.0169	0.0261	0.0226	-0.0285	-0.0366
OSC4930	EAS-Spit1	EAS	Male	Male	7.3	HumanCoreExome	1313	Yes	0	1	1	0	0	0	54.1331	55.4089	52.3531	63.7863	52	.	NA	NA	NA	0.0241	0.023	-0.0192	-0.0158	0.0014	-0.0044	-0.0084	0.0355	-0.0264	0.0162	0.0043	-0.0631	0.0267	-0.0211	0	-0.0044	-0.0187	0.0043	-0.0097	0.0231
OSC4931	EAS-Spit1	EAS	Male	Male	14.2	HumanCoreExome	1314	Yes	0	0	0	0	1	1	37.8267	42.0242	38.0505	52.2187	54	.	49.3505	49.5862	36.5087	-0.0046	-0.0262	-0.0049	0.0078	-0.0121	0.006	-0.0229	0.0305	-0.0193	-0.0057	0.0167	-0.0194	0.0541	-0.0327	0.039	-0.0075	-0.0457	0.0128	0.0106	0.0031
OSC0453	EUR-Spit1	EUR	Male	Male	16.3	HumanCoreExome	1315	Yes	0	0	0	0	0	0	52.8171	52.3995	52.23	33.0004	63	.	56.0889	64.6771	65.9716	0.0045	-0.0033	0.0097	-0.0042	-0.0067	-0.0015	0.0058	0.0217	-0.0024	-0.0028	-0.0131	0.0326	-0.0099	0.0074	-0.0008	-0.0063	-0.0238	0.009	-0.0261	-0.005
OSC0454	EUR-Spit1	EUR	Female	Female	11.1	HumanCoreExome	1319	Yes	0	0	0	0	0	0	38.2698	39.7799	38.6355	42.0656	50	.	NA	NA	NA	0.0005	-0.0165	-0.0011	-0.0048	0.01	-0.0167	0.0021	-0.0141	0.0109	0.0128	-0.0083	0.0011	-0.0107	0.0044	0.0102	0.0103	0.0229	0.0083	0.0182	0.0203
OSC0455	EUR-Spit1	EUR	Male	Male	14.8	HumanCoreExome	1321	Yes	1	0	1	0	0	0	52.7999	53.439	51.5206	59.5843	60	.	NA	NA	NA	-0.0177	-0.0018	0.0114	0.0008	-0.0086	-0.0084	0.015	0.0017	0.0133	0.0115	0.0013	-0.0146	0.0056	-0.0263	-0.0011	-0.0046	-0.0077	0.0067	-0.0204	-0.0179
OSC0456	EUR-Spit1	EUR	Female	Female	11.7	HumanCoreExome	1324	Yes	1	0	1	0	0	0	30.9227	29.588	35.0554	59.2693	52	.	58.7178	44.473	49.7987	0.0093	-0.0163	0.0176	-0.0207	0.0504	-0.018	-0.0176	-0.0274	0.039	0.0083	-0.0063	-0.0166	0.0012	-0.0176	0.0032	0.0247	-0.02	-0.0071	-0.0436	0.002
OSC0457	EUR-Spit1	EUR	Male	Male	8.5	HumanCoreExome	1327	Yes	0	0	0	0	0	0	36.0884	28.2078	45.2819	40.2288	50	.	42.6744	54.2322	51.3311	0.01	-0.0001	0.0034	0.013	0.0035	-0.0036	-0.004	0.007	-0.0053	-0.0027	0.0145	-0.0135	-0.0213	-0.0054	0.0166	0.0183	0.0022	0.014	0.0126	0.0194
OSC4932	EAS-Spit1	EAS	Female	Female	8.4	HumanCoreExome	1328	Yes	0	0	0	0	0	0	30.0845	32.3787	30.7977	51.5034	56	.	58.9294	54.0042	36.9656	-0.0052	-0.0241	0.0124	0.0015	0.0062	0.0355	-0.0234	-0.0219	0.0204	-0.0101	0.0319	-0.037	0.0027	0.0498	0.0284	-0.0164	-0.0315	0.0256	-0.0296	0.0245
OSC0458	EUR-Spit1	EUR	Female	Female	9.6	HumanCoreExome	1329	Yes	0	0	0	0	0	0	54.2121	52.5446	55.1621	59.4312	56	.	41.7672	47.1703	37.6564	0.0046	-0.0116	-0.0196	0.0093	-0.001	-0.0178	-0.0073	0.0138	0.0079	0.0046	0.0004	-0.0022	0.007	0.015	0.0043	0.0091	0.0149	0	0.0141	0.0017
OSC0459	EUR-Spit1	EUR	Male	Male	8.3	HumanCoreExome	1330	Yes	0	0	0	0	0	0	48.6345	44.7698	52.7234	53.7471	67	.	56.9799	46.1497	47.1634	0.0088	0.0206	0.007	-0.0133	-0.0061	-0.042	-0.0167	-0.0019	0.0118	0.0011	-0.0089	-0.0053	-0.0112	0.0066	0.0286	0.0213	-0.0314	0.0101	-0.0034	0.0198
OSC0460	EUR-Spit1	EUR	Male	Male	14.8	HumanCoreExome	1341	Yes	0	0	0	0	0	0	39.1533	35.2161	45.9432	51.0182	52	.	57.1758	42.011	31.9489	-0.0064	-0.0178	0.0022	-0.023	0.0045	-0.007	0.0164	0.0078	-0.015	0.005	-0.0156	0.0143	0.0074	0.016	-0.0039	0.0213	0.0182	0.0006	0.0051	0.0108
OSC0461	EUR-Spit1	EUR	Male	Male	10.6	HumanCoreExome	1342	Yes	1	0	1	0	0	0	54.4407	54.474	53.5413	53.198	52	.	46.6895	52.5264	60.4304	-0.0003	-0.0087	0.0091	-0.0197	-0.0104	-0.0211	-0.0105	-0.0076	-0.006	0.0013	-0.0209	0.0072	0.0074	0.0124	0.0257	0.0015	0.0113	-0.0039	0.0053	-0.008
OSC4933	EAS-Spit1	EAS	Male	Male	9.1	HumanCoreExome	1346	Yes	0	0	0	0	0	0	42.0307	40.4908	44.541	55.132	50	.	45.7906	52.0165	60.694	0.0103	-0.0086	-0.0147	-0.0148	-0.0278	0.0017	0.0288	0.0127	-0.0144	-0.0162	-0.0164	-0.0134	-0.0138	0.003	0.0071	0.0309	-0.0065	0.0222	-0.0139	-0.0333
OSC0462	EUR-Spit1	EUR	Male	Male	13.2	HumanCoreExome	1349	Yes	1	0	1	0	0	0	52.9819	51.8734	53.3222	47.1922	53	.	39.6908	43.4896	35.0705	0.0072	0.033	-0.0224	0.0006	0.0131	-0.0114	0.0069	0.0031	0.0019	0.0141	-0.0073	0.0163	0.015	-0.0154	-0.0103	-0.0026	-0.0029	0.0158	-0.0011	-0.009
OSC0463	EUR-Spit1	EUR	Female	Female	13.9	HumanCoreExome	1352	Yes	0	0	0	0	0	0	49.2349	51.5292	47.5914	36.2395	51	.	46.7588	40.8971	46.6021	0.0052	-0.0068	-0.0097	0.0172	-0.0041	0.028	-0.0081	0.0091	0.0104	0.0138	-0.0008	0.0017	-0.0009	-0.0054	-0.0131	0.0018	-0.0113	0.0012	0.0095	-0.0033
OSC0464	EUR-Spit1	EUR	Male	Male	14.9	HumanCoreExome	1353	Yes	0	0	0	0	0	0	50.4683	46.9299	53.8887	58.991	51	.	56.5074	39.7564	41.6257	0.0042	0.0052	-0.0071	0.0077	0.0001	0.0026	-0.0109	-0.0087	-0.023	-0.0182	0.0226	0.0109	0.0104	-0.0145	0.0026	-0.0034	0.0054	0.0027	0.0165	-0.0082
OSC0465	EUR-Spit1	EUR	Female	Female	11.3	HumanCoreExome	1357	Yes	0	1	1	0	0	0	51.8109	47.1347	56.9592	62.7442	67	.	36.9859	54.349	61.2473	0.006	-0.0017	0.0097	0.0045	-0.0029	-0.0141	-0.0286	-0.0234	-0.0116	0.0002	0.0081	0.0055	-0.0161	0.0015	0.0167	-0.0047	0.0113	0.0165	0.0343	0.0044
OSC0466	EUR-Spit1	EUR	Male	Male	10.8	HumanCoreExome	1361	Yes	0	0	0	0	0	0	52.6755	55.5119	49.161	55.9912	54	.	NA	NA	NA	0.0063	-0.0106	0.0025	0.0018	0.0132	-0.0173	-0.0115	-0.0196	-0.0051	-0.0122	0.0058	-0.0024	-0.0041	0.0033	0.0084	-0.0062	-0.0089	0.0014	-0.0144	0.0258
OSC4934	EAS-Spit1	EAS	Female	Female	13.3	HumanCoreExome	1363	Yes	0	0	0	0	0	0	55.1233	55.6737	54.0241	59.1499	52	.	NA	NA	NA	0.0142	0.0007	-0.0236	-0.0144	-0.0085	-0.0214	-0.018	-0.0211	0.0171	0.0007	-0.0166	0.0982	0.0335	0.0069	0.0074	-0.0079	0.0238	-0.0096	-0.0147	0.0247
OSC0467	EUR-Spit1	EUR	Male	Male	8.5	HumanCoreExome	1364	Yes	1	0	1	0	0	0	44.1003	46.9943	42.2381	42.4373	52	.	53.225	36.834	38.1046	0.0108	0.0286	-0.0051	0.0016	0.0118	0.0038	-0.0004	-0.0032	0.0083	0.0172	-0.0052	0.0058	0.0084	-0.0128	-0.0157	-0.0022	-0.0053	-0.0056	-0.0013	0.0218
OSC4935	EAS-Spit1	EAS	Female	Female	14.3	HumanCoreExome	1367	Yes	0	0	0	0	0	0	49.5423	56.7904	43.6051	43.4499	53	.	60.2691	44.8096	36.2616	-0.0247	-0.0426	0.0175	0.0317	0.0361	0.0068	0.0583	0.0437	0.0189	-0.0377	-0.0121	0.0253	-0.0258	0.0025	0.0792	0.0105	0.07	0.0002	0.0201	-0.0056
OSC4936	EAS-Spit1	EAS	Female	Female	14	HumanCoreExome	1368	Yes	0	1	1	0	0	0	59.0451	59.2639	55.7534	64.2978	51	.	48.011	45.7284	43.0298	-0.0172	-0.0457	0.0099	0.0298	0.0028	0.0017	0.0701	0.0476	-0.0211	-0.0249	-0.0227	0.0118	0.0178	-0.0003	0.0413	0.001	0.0857	0.0071	0.0216	-0.0112
OSC0470	EUR-Spit1	EUR	Male	Male	7.3	HumanCoreExome	1371	Yes	0	0	0	0	0	0	52.8299	48.149	57.0624	53.3074	67	.	NA	NA	NA	0.0046	0.031	-0.0184	0.0158	0.0044	-0.0122	0.0132	0.0109	-0.0056	-0.0049	-0.0101	0.0231	0.0057	-0.0075	-0.005	-0.0013	-0.0144	-0.0063	0.0167	0.0159
OSC0472	EUR-Spit1	EUR	Male	Male	11.8	HumanCoreExome	1381	Yes	1	0	1	0	0	0	53.3868	60.5191	45.6899	41.855	61	.	50.8927	26.8207	40.2287	0.012	-0.01	0.018	0.0059	-0.0187	0.0061	0.0008	0.0048	0.0143	-0.0063	-0.0021	0.0262	0.0105	0.0042	0.0039	-0.0002	-0.0091	-0.0106	-0.0174	-0.0019
OSC4937	EAS-Spit1	EAS	Male	Male	11.8	HumanCoreExome	1382	Yes	0	0	0	0	0	0	31.715	36.9717	29.4886	34.2493	51	.	36.9566	39.4354	58.921	-0.041	0.0059	0.0133	0.0149	0.0312	0.0364	-0.0039	0.0019	0.0045	0.048	0.0175	0.0185	0.0098	0.0414	-0.0682	0.0003	-0.0258	-0.0495	-0.0097	0.0327
OSC4938	EAS-Spit1	EAS	Male	Male	15.9	HumanCoreExome	1385	Yes	0	0	0	0	0	0	51.1692	48.7213	53.1528	61.196	57	.	32.1146	49.4383	68.1639	0.0215	0.0023	-0.004	-0.0217	-0.0252	-0.0448	-0.0125	-0.0129	-0.0325	-0.0313	0.0204	0.007	0.0449	-0.0248	0.0217	-0.0346	0.0451	0.0328	-0.0085	0.0191
OSC0473	EUR-Spit1	EUR	Male	Male	10.2	HumanCoreExome	1387	Yes	1	1	1	0	0	0	65.8646	71.1778	57.9361	71.9404	82	.	47.5716	51.6954	57.1412	0.0082	-0.0152	-0.0144	0.0174	0.0187	-0.0177	0.0048	0.015	0.0111	0.0024	0.0028	-0.007	0.0036	-0.0261	-0.012	0.0123	0.0033	0.0196	0.0121	-0.0107
OSC0474	EUR-Spit1	EUR	Male	Male	6.6	HumanCoreExome	1391	Yes	1	1	1	0	0	0	54.0653	46.9954	60.4091	51.8963	79	.	57.3276	55.9958	67.6868	-0.0142	-0.014	-0.0082	-0.0223	-0.0207	0.0056	0.0131	0.0031	0.0027	-0.0035	-0.0015	0.0127	-0.0026	0.0074	0.0052	-0.0153	-0.015	-0.016	-0.0148	0.0172
OSC0475	EUR-Spit1	EUR	Female	Female	15.3	HumanCoreExome	1392	Yes	0	0	0	0	0	0	35.968	44.2213	32.1246	24.8488	50	.	63.6012	43.4346	47.1378	0.0105	0.0119	0	0.0045	-0.0089	0.0101	0.0247	-0.0091	-0.0074	0.0158	-0.0088	-0.0209	-0.0128	-0.0078	-0.0015	0.0184	0.0031	-0.0134	0.0067	0.0388
OSC0476	EUR-Spit1	EUR	Male	Male	16.3	HumanCoreExome	1393	Yes	0	1	1	0	0	0	39.9834	39.7251	42.4521	62.2634	77	.	51.4304	53.8369	64.0131	0.0092	0.0073	0	0.0069	-0.0078	0.0064	0.012	0.0152	0.0179	-0.0095	0.0045	-0.0307	0.0035	-0.0091	0.0116	-0.0041	0.0215	-0.0267	-0.0045	-0.0225
OSC0477	EUR-Spit1	EUR	Male	Male	16.8	HumanCoreExome	1396	Yes	0	0	0	0	0	0	47.4793	43.5862	51.1199	49.5099	54	.	NA	NA	NA	0.0085	-0.0004	0.0215	0.005	-0.0201	0.0007	-0.0051	-0.0355	-0.0036	-0.0035	-0.0182	-0.0079	-0.0205	-0.0067	0.0068	-0.0011	-0.0118	-0.0194	0.0013	-0.0239
OSC0478	EUR-Spit1	EUR	Male	Male	17.3	HumanCoreExome	1397	Yes	1	1	1	0	0	0	69.8235	69.1507	67.5217	52.0196	77	.	52.6266	64.8128	44.3815	0.0086	0.002	0.0007	0.0093	-0.0057	0.0033	0.0026	0.0047	0.0011	0.0056	0.0026	0.0161	-0.0088	0.0136	-0.0148	-0.0018	0.0053	0.0099	-0.0076	0.005
OSC0479	EUR-Spit1	EUR	Male	Male	16.3	HumanCoreExome	1398	Yes	0	1	1	0	0	0	58.3768	43.2885	70.8711	29.907	50	.	53.7904	60.0179	59.1558	-0.0019	-0.0059	-0.0068	-0.0155	0.002	-0.0014	0.0006	-0.0034	-0.0031	-0.0062	0.0099	-0.0047	0.0056	-0.0169	-0.0135	0.0047	0.0103	-0.0158	-0.0241	0.0029
OSC0480	EUR-Spit1	EUR	Male	Male	9.5	HumanCoreExome	1401	Yes	0	0	0	0	0	0	43.2931	39.5012	47.7035	38.4063	67	.	43.4175	59.6474	58.0221	0.0044	0.0247	-0.0155	-0.0151	-0.0038	-0.0159	-0.0006	0.0143	-0.0054	-0.0044	-0.0044	-0.0021	0.0107	-0.0218	-0.0038	-0.0174	0.0072	0.011	-0.0088	-0.0017
OSC0481	EUR-Spit1	EUR	Female	Female	13.1	HumanCoreExome	1404	Yes	0	0	0	0	0	0	33.2525	39.297	30.1699	39.3567	55	.	52.9302	53.9594	41.4023	0.007	0.0006	0.0026	0.0025	-0.0017	-0.0219	-0.0206	-0.0095	-0.0046	-0.0051	0.012	-0.0128	0.0135	-0.0118	0.0358	-0.0005	-0.007	0.035	-0.0001	-0.0121
OSC0482	EUR-Spit1	EUR	Male	Male	14.4	HumanCoreExome	1403	Yes	0	0	0	0	0	0	48.8043	46.937	50.4908	49.8779	51	.	54.8264	58.0861	50.7076	0.0084	0.0299	-0.0111	0.0016	0.0009	0.0008	0.006	0.0135	0.0142	0.0103	-0.0045	0.0153	0.0258	-0.0103	0.0087	0.0027	-0.0081	-0.003	-0.0016	-0.0161
OSC0483	EUR-Spit1	EUR	Male	Male	8.7	HumanCoreExome	1405	Yes	0	1	1	0	0	0	53.6391	54.9769	51.7134	65.5417	50	.	45.3043	39.7525	39.7723	0.0017	0.0008	0.0132	-0.0113	-0.0134	0.0105	-0.0059	0.0095	-0.015	0.0131	0.0151	-0.0028	-0.0153	-0.0106	0.0096	0.0059	0.0252	0.0249	0.0063	0.0045
OSC0484	EUR-Spit1	EUR	Male	Male	16.8	HumanCoreExome	1407	Yes	0	0	0	0	0	0	51.3594	52.0736	49.9545	53.0387	52	.	57.5441	55.5288	47.1837	0.0058	-0.0073	-0.019	0.0134	-0.0112	0.0169	0.0007	0.0216	-0.0055	-0.0064	-0.0018	-0.0032	-0.0128	-0.0281	-0.0107	-0.0096	0.0004	0.0114	0.0195	0.0042
OSC0485	EUR-Spit1	EUR	Female	Female	15.2	HumanCoreExome	1410	Yes	1	0	1	0	0	0	53.3563	57.528	48.4429	44.6973	59	.	39.1035	58.9276	64.7686	0.0087	0.0161	0.0175	-0.0119	-0.0044	-0.0059	0.0042	-0.0061	0.003	0.0013	-0.0138	-0.0078	-0.0225	0.0205	0.0134	0.0061	0.0079	-0.0169	0.0047	0.0096
OSC0486	EUR-Spit1	EUR	Male	Male	15.7	HumanCoreExome	1411	Yes	0	1	1	0	0	0	42.6945	44.1204	43.1908	64.6528	69	.	45.6319	36.948	35.6713	0.0075	-0.0138	-0.0047	0.0068	0.0089	-0.0109	-0.0011	0.02	-0.0022	-0.0046	0.0045	0.018	-0.0227	-0.0174	0.0025	-0.0069	0.0048	0.0142	0.0122	-0.0094
OSC0487	EUR-Spit1	EUR	Male	Male	16.8	HumanCoreExome	1418	Yes	0	0	0	0	0	0	50.0442	44.7716	54.6164	51.5281	60	.	50.8198	42.4962	44.4437	-0.0015	-0.009	-0.0143	0.0189	0.0127	-0.0175	-0.0044	-0.001	-0.0084	0.001	-0.0025	-0.0091	-0.0082	0.0095	-0.0335	0	-0.0113	-0.0027	0.0153	-0.0089
OSC0488	EUR-Spit1	EUR	Male	Male	16.1	HumanCoreExome	1421	Yes	0	0	0	0	0	0	57.6175	55.5271	57.9048	37.7907	50	.	NA	NA	NA	0.0075	-0.0035	-0.0013	0.0092	-0.0035	-0.0229	0.0265	0.0031	-0.0136	-0.0074	-0.009	-0.0057	0.0033	0.0147	-0.0216	0.0105	-0.0173	0.0136	-0.0013	0.0116
OSC0489	EUR-Spit1	EUR	Female	Female	10.2	HumanCoreExome	1422	Yes	0	0	0	0	0	0	55.5746	53.7076	56.6073	47.3037	64	.	56.0577	50.752	43.2098	0.0038	0.0078	-0.0136	0.0132	-0.0037	0.0312	-0.0061	-0.0184	-0.0105	0.0031	-0.017	-0.0162	0.0312	-0.0108	-0.0189	0.0177	-0.0074	0.0243	-0.0112	0.0059
OSC0491	EUR-Spit1	EUR	Male	Male	11.6	HumanCoreExome	1424	Yes	1	0	1	0	0	0	52.7803	53.1797	51.6555	60.5976	51	.	35.5925	55.7563	50.73	0.0003	-0.0064	-0.0046	-0.0037	-0.0234	0.0146	0.0132	0.0086	0.0134	-0.0054	-0.0015	-0.0129	0.0002	-0.0109	-0.0004	-0.0044	-0.0071	0.0195	-0.006	-0.0174
OSC0492	EUR-Spit1	EUR	Female	Female	9.5	HumanCoreExome	1427	Yes	0	0	0	0	0	0	53.5339	50.1424	56.3783	53.9629	60	.	53.8143	54.1425	61.1396	-0.0041	-0.0053	0.003	-0.0153	-0.0209	-0.0095	0.003	0.0003	-0.0144	-0.006	0.0027	-0.0172	0.0191	-0.0231	0.0178	0.0018	-0.0128	-0.0015	0.0077	0.0088
OSC4939	EAS-Spit1	EAS	Male	Male	10.8	HumanCoreExome	1429	Yes	0	0	0	0	0	0	32.8043	33.6094	34.6038	58.7909	58	.	48.6812	22.5899	30.8075	-0.0073	-0.0315	0.0006	0.0069	-0.0313	-0.0216	0.0293	0.0009	-0.0221	0.0047	0.0332	0.0221	-0.0311	-0.0203	-0.0041	0.0008	0.011	-0.0164	-0.0026	0.0414
OSC0493	EUR-Spit1	EUR	Male	Male	10.7	HumanCoreExome	1433	Yes	0	0	0	0	0	0	54.4498	55.5393	52.4495	35.6658	58	.	52.3362	55.6788	52.1494	0.0014	-0.0151	0.0162	-0.0142	0.0004	-0.0179	-0.0038	0.0109	-0.0056	0.0082	0.0008	0.0295	0.0001	-0.0019	0.0108	-0.0307	0.0088	-0.0128	0.0177	-0.003
OSC4940	EAS-Spit1	EAS	Female	Female	8.1	HumanCoreExome	1434	Yes	0	0	0	0	0	0	32.8192	33.3511	34.7658	57.0386	50	.	48.2399	45.2677	55.6744	0.0042	-0.016	-0.0205	0.013	0.0044	0.0194	-0.0096	0.0142	-0.0274	-0.0374	0.0107	0.0175	0.0025	-0.0078	-0.0265	0.0174	0.0001	-0.0088	-0.0182	0.0242
OSC4941	EAS-Spit1	EAS	Female	Female	15.8	HumanCoreExome	1444	Yes	1	1	1	0	0	0	53.7382	49.9946	56.3785	65.8537	72	.	47.3387	54.3557	53.3613	-0.0065	-0.0333	0.0015	0.0218	-0.0015	0.0495	0.0319	-0.0177	0.0069	-0.008	0.006	0.0394	-0.0267	-0.0135	-0.0245	0.0093	-0.0097	-0.0038	-0.0443	-0.0039
OSC0494	EUR-Spit1	EUR	Male	Male	9.4	HumanCoreExome	1447	Yes	0	0	0	0	0	0	48.3107	53.6451	43.6785	41.9577	58	.	52.6342	46.8827	43.5239	0.0029	0.0165	-0.0284	-0.0018	0.0128	-0.0009	0.0025	-0.0009	0.0149	0.003	-0.0033	0.0095	-0.0018	0.0116	-0.0004	-0.0088	0.0125	-0.0203	-0.0027	-0.019
OSC0495	EUR-Spit1	EUR	Male	Male	13.1	HumanCoreExome	1448	Yes	0	0	0	0	0	0	51.2771	49.8558	52.1941	60.4876	51	.	65.5248	45.3958	44.5707	0.0089	-0.0053	0.0131	0.0043	-0.0068	-0.0232	-0.0014	-0.0168	-0.0041	-0.0023	0.0027	-0.0129	0.0108	-0.0068	-0.0124	0.0048	0.0058	-0.0315	-0.0196	0.0117
OSC4942	EAS-Spit1	EAS	Male	Male	9.3	HumanCoreExome	1449	Yes	0	0	0	0	0	0	54.3218	51.3872	56.5242	52.299	50	.	NA	NA	NA	-0.0127	-0.0333	0.0001	0.0142	0.004	0.0157	-0.0062	0.0181	-0.0026	-0.0507	0.0067	0.041	-0.0208	0.0618	0.0425	0.0244	0.0443	0.0505	-0.0448	0.0073
OSC0496	EUR-Spit1	EUR	Male	Male	11.6	HumanCoreExome	1451	Yes	1	0	1	0	0	0	51.0302	51.0593	50.5415	59.6686	63	.	52.2432	60.2705	63.3665	0.0113	-0.0116	0.0207	-0.0082	-0.0053	-0.0018	0.0151	-0.0117	-0.0109	0.0182	0.0137	0.0123	-0.0045	-0.0099	0.0158	-0.0212	0.0034	0.0056	0.0021	-0.0206
OSC0497	EUR-Spit1	EUR	Female	Female	15.7	HumanCoreExome	1453	Yes	0	0	0	0	0	0	44.4639	45.8854	44.3195	48.7833	66	.	69.0508	45.7993	37.0961	0.0037	0.0056	-0.0053	-0.0135	0.0058	-0.0125	-0.0157	0.0004	-0.0037	0.0082	0.0036	-0.0007	0.0051	-0.0275	0.0127	-0.0233	-0.0203	-0.0134	0.0221	-0.0006
OSC0498	EUR-Spit1	EUR	Male	Male	11.7	HumanCoreExome	1460	Yes	1	1	1	0	0	0	56.2853	62.674	48.5137	34.2566	53	.	52.3439	54.4795	53.9482	0.0079	-0.0029	-0.014	0.013	0.0067	-0.0029	-0.0045	-0.0045	-0.0118	-0.0074	0.0188	0.002	-0.0031	-0.0081	-0.0195	0.022	-0.0033	-0.0076	-0.0029	-0.0174
OSC0499	EUR-Spit1	EUR	Male	Male	15.8	HumanCoreExome	1462	Yes	0	0	0	0	0	0	32.6536	32.4347	35.5988	58.0272	57	.	58.4152	54.3632	44.4267	0.0085	0.0122	-0.0043	0.0049	0.0084	-0.0083	-0.0055	-0.006	0.0099	-0.0029	-0.0167	0.0123	-0.0037	0.01	0.0202	0.002	-0.0046	-0.0152	-0.0137	0.0211
OSC0500	EUR-Spit1	EUR	Female	Female	11.6	HumanCoreExome	1465	Yes	0	0	0	0	0	0	60.057	60.2758	58.2662	58.7857	58	.	46.0205	36.2387	53.4699	0.0071	-0.0034	0.0002	0.0055	-0.0107	-0.001	-0.0102	-0.0251	-0.0062	0.0252	0.0058	-0.0028	-0.0274	0.0085	0	-0.0009	-0.0044	0.0061	-0.0103	-0.0204
OSC0501	EUR-Spit1	EUR	Male	Male	14.5	HumanCoreExome	1467	Yes	0	1	1	0	0	0	50.9471	48.8014	52.6807	51.2475	70	.	38.0492	55.9574	66.6249	0.0045	-0.0078	0.0124	-0.0036	0.0046	0.0107	-0.0021	-0.0256	0.0315	0.0139	0.0105	-0.0131	-0.0101	-0.0067	-0.0234	-0.0041	-0.0029	-0.0006	0.0036	0.0316
OSC0502	EUR-Spit1	EUR	Female	Female	13.7	HumanCoreExome	1468	Yes	0	1	1	1	0	1	43.9786	39.4565	49.4535	68.8148	73	.	NA	NA	NA	0.0082	0.0074	0.0116	-0.0076	0.0025	-0.0045	-0.0008	-0.0313	0.0025	-0.0017	0.0109	-0.0322	-0.004	-0.0226	-0.016	0.0278	-0.0106	0.0042	0.0177	-0.0063
OSC0503	EUR-Spit1	EUR	Female	Female	13.4	HumanCoreExome	1469	Yes	0	0	0	0	0	0	33.3968	34.3461	35.1038	56.7145	52	.	66.3785	56.7319	58.0205	0.0085	-0.0019	-0.0025	0.0016	0.0046	0.0155	0.0152	0.0096	0.0011	0.0046	-0.004	-0.0232	0.0113	-0.0055	0.0041	0.0037	-0.0001	-0.0166	0.0118	-0.0336
OSC0504	EUR-Spit1	EUR	Female	Female	10.3	HumanCoreExome	1470	Yes	0	0	0	0	0	0	54.9251	54.8644	54.1677	51.4525	52	.	44.4518	50.7029	33.8322	0.0076	-0.0056	-0.0144	0.0191	-0.0027	-0.007	0.0126	0.0036	-0.0206	-0.0135	-0.0269	0.0141	0.0161	0.0037	-0.0039	-0.0103	-0.0048	0.0107	-0.0131	0.0043
OSC0505	EUR-Spit1	EUR	Male	Male	9	HumanCoreExome	1471	Yes	1	1	1	0	0	0	63.6218	61.8063	63.3362	33.1235	51	.	35.5479	49.5896	60.3249	0.0045	-0.007	0.0062	-0.0055	-0.0038	0.0066	0.0067	0.0052	-0.0288	0.0075	-0.0116	-0.0243	0.0014	0.0264	-0.0036	-0.014	0.0049	0.0037	-0.0262	0.0128
OSC0506	EUR-Spit1	EUR	Female	Female	12.3	HumanCoreExome	1477	Yes	1	1	1	0	0	0	73.6356	73.0219	70.4774	54.8234	91	.	62.6615	50.9414	55.2967	0.006	-0.0016	0.0209	-0.002	-0.0018	0.0153	0.0074	0.0161	0.0049	-0.0102	-0.0048	-0.0114	-0.0128	-0.0153	0.0094	0.0245	0.0269	0.0048	0.0243	-0.0245
OSC4943	EAS-Spit1	EAS	Male	Male	12.5	HumanCoreExome	1480	Yes	0	0	0	0	0	0	51.1801	51.9778	49.777	56.8343	53	.	43.8246	46.3782	46.7216	0.0064	-0.0185	-0.0315	0.0113	0.0028	-0.009	-0.0217	-0.0159	0.0226	-0.0155	-0.0328	-0.0347	-0.0195	0.0085	-0.017	0.0407	0.0273	0.0041	0.0543	0.0412
OSC0507	EUR-Spit1	EUR	Female	Female	14.8	HumanCoreExome	1486	Yes	0	0	0	0	0	0	44.363	35.8834	53.3892	48.1233	52	.	43.7232	40.1053	48.5685	0.0125	0.0199	0.0149	-0.0052	-0.0091	0.0033	0.0137	0.0264	0.0096	-0.0128	0.0038	-0.0066	-0.0185	-0.0097	0.0096	0.0023	-0.0179	-0.0194	0.012	-0.0083
OSC0508	EUR-Spit1	EUR	Female	Female	16	HumanCoreExome	1490	Yes	0	0	0	0	0	0	49.3712	48.8291	49.9631	61.1068	68	.	34.3504	44.4987	61.5254	-0.0068	-0.0032	-0.0151	-0.0001	-0.022	0.0265	0.0039	-0.0083	-0.0022	0.0167	-0.0151	-0.0027	0.0083	-0.0072	-0.0145	-0.0182	0.0104	-0.0132	-0.0048	0.0019
OSC0509	EUR-Spit1	EUR	Female	Female	8.2	HumanCoreExome	1492	Yes	0	0	0	0	0	0	53.3953	57.6633	48.4468	41.7472	52	.	NA	NA	NA	0.0064	-0.0045	0.0118	-0.0115	-0.0019	-0.0039	-0.0063	-0.0063	-0.0089	0.0098	0.0052	-0.0161	-0.0197	0.0284	-0.0237	0.018	-0.0343	0.0009	-0.0088	0.0026
OSC4944	EAS-Spit1	EAS	Female	Female	13.8	HumanCoreExome	1499	Yes	0	1	1	0	0	0	37.0264	33.9066	43.3366	61.048	72	.	NA	NA	NA	-0.0037	-0.0275	0.0184	-0.0064	-0.0361	-0.0264	0.0171	-0.002	-0.028	0.0056	-0.0535	0.0064	-0.0302	-0.0087	-0.0139	-0.0052	0.0625	-0.0314	-0.0026	-0.0179
OSC0510	EUR-Spit1	EUR	Female	Female	9.7	HumanCoreExome	1500	Yes	0	1	1	0	0	0	50.8922	50.1614	51.4552	65.3896	64	.	51.2465	33.2477	32.0626	-0.0129	-0.0109	-0.0232	-0.009	-0.0106	0.0032	0.01	0.0002	-0.0097	0.0175	0.0009	0.0045	0.0095	-0.0108	0.0094	0.0012	0.0121	-0.0006	0.0166	0.0043
OSC4945	EAS-Spit1	EAS	Female	Female	15.9	HumanCoreExome	1502	Yes	0	1	1	0	0	0	63.5743	59.4278	64.2046	56.2636	64	.	53.488	64.4121	60.6687	0.001	-0.0146	0.008	0.0021	0.0185	0.0359	0.0185	0.0335	0.0126	-0.0153	-0.0137	0.0143	0.0299	-0.0276	0.0255	-0.0027	-0.0195	0.0203	-0.0088	0.0111
OSC4946	EAS-Spit1	EAS	Male	Male	7.8	HumanCoreExome	1504	Yes	1	1	1	0	0	0	57.3929	67.2874	47.0263	46.4302	58	.	52.8643	47.2074	44.4112	-0.0018	-0.0163	0.0139	-0.0104	0.0414	0.0095	0.0377	-0.0442	-0.008	0.0131	-0.0683	-0.0048	-0.0199	0.0032	0.0509	-0.0041	-0.0294	-0.0397	0.0038	0.0221
OSC0511	EUR-Spit1	EUR	Female	Female	12.8	HumanCoreExome	1505	Yes	0	0	0	0	0	0	52.0329	49.3785	55.0401	45.0628	51	.	46.4245	47.0113	36.3481	-0.007	-0.0117	-0.0251	-0.0029	-0.0042	0.001	0.018	0.0064	-0.0022	0.0117	-0.0046	0.0189	0.0004	-0.0058	-0.0062	-0.0051	0.0004	0.0063	-0.0034	0.0147
OSC0512	EUR-Spit1	EUR	Male	Male	9.4	HumanCoreExome	1507	Yes	1	0	1	0	0	0	34.8425	28.7471	42.6819	45.0604	51	.	37.1138	38.0551	49.5876	-0.045	0.0179	0.0351	0.0226	-0.0014	0.0053	-0.0003	-0.0054	0.0064	-0.0012	-0.0043	-0.0133	0.0045	-0.0073	-0.0087	-0.0086	0.0212	0.0136	-0.0075	-0.0089
OSC0513	EUR-Spit1	EUR	Male	Male	9	HumanCoreExome	1510	Yes	0	1	1	0	0	0	39.7305	35.0354	45.5004	48.1704	88	.	48.6294	36.2457	40.0394	-0.0179	-0.0095	0.0099	0.0245	0.003	-0.0006	0.0244	0.0215	-0.0066	-0.0205	-0.0192	0.0028	-0.0105	0.0091	-0.0037	0.0152	-0.0045	-0.0244	0.0128	0.0117
OSC0514	EUR-Spit1	EUR	Male	Male	11.3	HumanCoreExome	1514	Yes	0	0	0	0	0	0	50.979	49.0021	52.6635	35.1789	51	.	43.0167	51.2348	51.5549	0.008	0.019	-0.002	0.0004	-0.0032	-0.0028	-0.0186	-0.0214	0.0025	0.0125	-0.0058	-0.0052	-0.0459	0.0182	-0.0201	0.0038	0.0049	-0.0052	-0.0026	0.0003
OSC0515	EUR-Spit1	EUR	Male	Male	11	HumanCoreExome	1515	Yes	0	0	0	0	0	0	28.0229	28.5721	30.8589	62.0406	65	.	51.2908	53.9829	52.3756	0.0021	0.0015	-0.0223	-0.0041	0.0045	-0.0127	0.0169	0.0053	-0.0065	-0.0047	0.0093	-0.0065	0.0194	-0.0119	-0.0108	-0.0331	-0.0053	-0.0073	-0.0007	-0.0031
OSC0516	EUR-Spit1	EUR	Female	Female	10.5	HumanCoreExome	1516	Yes	0	0	0	0	0	0	47.4635	43.8432	51.775	31.6716	51	.	52.797	40.4667	40.477	0.0048	0.0002	0.0137	0.0027	-0.0019	-0.0047	-0.0138	0.0229	-0.0054	0.0146	0.0012	-0.0016	0.022	-0.0014	0.0031	-0.0064	0.002	0.0201	0.0088	-0.0023
OSC0517	EUR-Spit1	EUR	Male	Male	9.9	HumanCoreExome	1517	Yes	0	1	1	0	0	0	65.3153	65.828	62.3992	52.7517	65	.	47.3764	27.596	25.7554	0.006	0.0075	0.0032	-0.0051	0.006	0.0046	-0.0192	0.006	-0.0149	0.0065	-0.019	-0.0043	-0.018	-0.0038	0.0326	-0.0223	0.0041	-0.0347	-0.0237	-0.0024
OSC0518	EUR-Spit1	EUR	Female	Female	9.5	HumanCoreExome	1518	Yes	0	0	0	1	0	1	44.9565	46.8636	43.8377	49.4824	60	.	59.5054	49.4782	53.8219	0.0063	-0.0009	0.0182	-0.008	-0.0115	0.0094	-0.0078	0.0127	0.0079	-0.0096	0.0023	0.0132	0.012	0.0132	0.0128	-0.0045	0.0143	0.0155	-0.007	0.0114
OSC0519	EUR-Spit1	EUR	Female	Female	10.8	HumanCoreExome	1523	Yes	1	1	1	0	0	0	42.0101	41.8007	43.4352	54.4014	73	.	NA	NA	NA	0.0062	-0.0043	0.0116	-0.0046	-0.0034	-0.0092	0.0077	-0.0137	-0.0019	0.0016	-0.0035	-0.009	0.0145	-0.0196	0.0056	0.0342	0.0081	0.0032	0.0207	-0.0033
OSC0520	EUR-Spit1	EUR	Male	Male	10.1	HumanCoreExome	1524	Yes	0	0	0	0	0	0	48.464	50.1562	46.9481	59.3048	54	.	37.6106	52.1612	52.4554	-0.0264	0.0017	-0.028	-0.0324	-0.0099	-0.003	-0.0211	0.012	-0.0022	0.0006	-0.0168	0.0125	-0.0204	-0.008	-0.0007	0.0063	0.0002	0.0153	0.0131	0.0266
OSC0522	EUR-Spit1	EUR	Male	Male	8.9	HumanCoreExome	1529	Yes	0	0	0	0	0	0	40.2565	42.6305	39.4181	47.7299	58	.	NA	NA	NA	0.005	0.0055	0.0079	-0.0066	-0.0125	0.0031	-0.0079	0.0042	-0.0051	0.0019	-0.0119	0.015	-0.0197	0.0001	-0.0067	0.0213	-0.0225	0.0059	0.001	0.01
OSC0523	EUR-Spit1	EUR	Female	Female	10.5	HumanCoreExome	1532	Yes	0	0	0	0	0	0	43.0181	45.9589	41.2982	38.1825	56	.	39.4949	48.4178	55.8375	0.0016	0.0058	-0.0044	0.0012	-0.0081	0.0227	-0.0079	-0.014	-0.013	-0.0008	-0.0043	-0.0152	-0.0249	-0.0231	-0.0223	0.0052	-0.0256	-0.0183	0.0237	0.0021
OSC0524	EUR-Spit1	EUR	Male	Male	8.9	HumanCoreExome	1535	Yes	1	0	1	0	0	0	57.4021	52.6069	61.0087	44.1908	51	.	42.0346	42.4824	42.4425	0.0021	-0.0092	0.0123	-0.0075	-0.0113	-0.024	-0.0185	-0.0133	0.0317	-0.0032	0.007	-0.005	-0.0096	0.0119	0.0079	0.0046	0.0189	-0.0011	0.0201	0.0002
OSC0525	EUR-Spit1	EUR	Female	Female	15.5	HumanCoreExome	1536	Yes	1	0	1	0	0	0	29.442	29.6813	33.3656	46.9554	68	.	41.8624	56.5534	57.4703	-0.0007	-0.0152	-0.0023	-0.008	0.0095	0.016	-0.0007	-0.0027	0.008	0.0115	0.0136	0.0352	-0.0013	-0.0068	-0.006	-0.0106	0.0115	0.0017	0.0038	0.0234
OSC4947	EAS-Spit1	EAS	Male	Male	11.7	HumanCoreExome	1539	Yes	1	1	1	0	0	0	71.9996	72.1876	68.3809	32.915	50	.	54.4753	58.9968	49.2005	-0.0131	-0.0394	-0.0077	0.0148	0.0231	-0.0183	-0.0089	-0.0388	0.0121	0.0451	0.022	-0.0122	-0.0077	0.0006	0.035	-0.0024	0.0075	-0.033	-0.0584	0.0101
OSC0527	EUR-Spit1	EUR	Female	Female	6.7	HumanCoreExome	1541	Yes	0	0	0	0	0	0	57.6382	53.9798	59.3446	59.6655	52	.	NA	NA	NA	0.0097	0.0218	-0.0004	0.003	-0.0016	-0.0235	-0.0018	0.0044	0.0041	-0.0035	-0.0022	0.0121	-0.0047	-0.0048	-0.0037	-0.0149	0.0156	-0.0124	0.0051	-0.0026
OSC0528	EUR-Spit1	EUR	Male	Male	13.6	HumanCoreExome	1544	Yes	0	0	0	0	0	0	39.3481	31.6893	48.2386	53.5624	53	.	57.3248	58.2426	52.081	0.009	-0.0024	0.0165	0.0023	-0.0172	-0.0051	-0.0231	-0.0215	0.015	0.0111	-0.0049	-0.0408	-0.0208	0.0029	0.0253	0.0061	-0.0061	-0.0042	-0.0013	-0.0168
OSC0530	EUR-Spit1	EUR	Male	Male	7.3	HumanCoreExome	1546	Yes	0	0	0	0	0	0	49.5842	48.149	51.1758	60.4521	61	.	45.8274	44.4898	37.5976	-0.007	-0.0113	-0.0016	-0.0148	0.0267	0.0034	-0.0151	0.0034	-0.0055	0.0016	-0.0076	-0.0066	0.0049	0.0093	0.0024	0.0117	-0.0069	0.0058	-0.0015	0.0007
OSC0531	EUR-Spit1	EUR	Male	Male	6.8	HumanCoreExome	1551	Yes	0	0	0	0	0	0	55.4071	56.8317	53.3498	48.6492	61	.	56.194	42.9546	45.3731	0.0016	0.0102	0.0033	0.0041	-0.003	0.0152	-0.0201	-0.0106	-0.024	-0.0258	0.0198	-0.0051	-0.0139	-0.0314	0.0003	0.0161	0.0064	-0.0118	0.0158	-0.0099
OSC0532	EUR-Spit1	EUR	Male	Male	10.1	HumanCoreExome	1552	Yes	1	1	1	0	0	0	65.2792	61.2618	66.9859	53.2142	58	.	56.0139	46.8373	55.7519	0.0041	-0.0106	0.0147	-0.0122	0.0116	0.0016	-0.0165	0.0158	-0.0032	0.0123	0.0063	-0.0285	0.0235	-0.0156	0.0241	0.0031	-0.0067	-0.0039	0.0078	0.001
OSC0534	EUR-Spit1	EUR	Female	Female	9.6	HumanCoreExome	1554	Yes	0	1	1	0	0	0	75.5774	66.9002	80.1451	62.9138	67	.	60.1897	45.2582	46.5809	0.0068	0.0182	-0.018	0.0039	0.025	0.0075	-0.0075	-0.013	0.0052	-0.0019	-0.0226	0.0162	-0.0085	-0.0043	0.003	0.0012	0.0269	-0.005	0.0144	-0.0184
OSC4948	EAS-Spit1	EAS	Female	Female	7.6	HumanCoreExome	1557	Yes	0	0	0	0	0	0	60.4481	60.4605	58.3138	51.0212	50	.	40.5616	47.7989	40.2822	-0.0032	-0.0226	0.0142	-0.0045	0.0469	0.0173	0.0235	-0.0364	-0.0053	-0.0148	-0.0168	0.032	-0.0277	-0.0063	0.0222	0.0128	0.0159	0.005	-0.0087	-0.0089
OSC0535	EUR-Spit1	EUR	Male	Male	9.3	HumanCoreExome	1560	Yes	0	0	0	0	0	0	38.728	37.3018	41.6349	40.6328	67	.	40.7302	45.1481	49.9407	-0.0208	-0.023	-0.0393	-0.0116	-0.0061	0.0063	0.0134	0.0038	0.0344	-0.0088	0.0017	-0.0147	0.0115	-0.0032	0.0067	-0.0152	0.0196	-0.024	0.0106	0.0082
OSC0536	EUR-Spit1	EUR	Male	Male	11.4	HumanCoreExome	1566	Yes	0	1	1	0	0	0	49.2751	53.2187	45.5275	67.5877	73	.	55.1853	59.4053	48.0284	0.0084	0.0484	0.0081	-0.0147	-0.0009	-0.0025	0.0069	0.0053	0.0042	-0.0033	-0.0097	0.0038	-0.0051	0.0167	0.0082	-0.0114	0.0227	-0.0152	0.0007	-0.0104
OSC0537	EUR-Spit1	EUR	Female	Female	17.3	HumanCoreExome	1567	Yes	0	0	0	0	0	0	39.3555	34.8931	44.033	41.9057	53	.	55.3571	54.7474	49.9623	0.0086	-0.0237	0.0229	-0.0164	0.0401	-0.0159	0.0016	-0.031	0.017	-0.008	0.0134	0.0065	-0.0121	0.0021	0.0201	0.0012	-0.0238	0.0307	0.0049	-0.0081
OSC0538	EUR-Spit1	EUR	Male	Male	17.2	HumanCoreExome	1568	Yes	1	0	1	0	0	0	52.9126	49.7405	54.7523	50.1303	52	.	NA	NA	NA	0.007	0.0014	0.0219	-0.0263	0.0559	-0.0003	-0.0044	-0.0287	0.0044	0.0142	0.0114	0.0017	0.0274	-0.0035	0.016	-0.0103	0.0036	0.0145	0.0334	-0.0194
OSC0539	EUR-Spit1	EUR	Female	Female	11.5	HumanCoreExome	1569	Yes	0	0	0	0	0	0	38.9784	35.7328	43.753	45.0995	55	.	60.094	35.0215	37.0677	-0.0272	-0.0116	-0.0435	-0.0215	-0.0135	0.0066	-0.0068	0.0011	0.0235	-0.0079	0.009	0.0029	-0.0048	-0.0033	0.0007	0.017	-0.0004	-0.0041	0.0014	-0.0217
OSC0540	EUR-Spit1	EUR	Female	Female	7	HumanCoreExome	1573	Yes	0	0	0	0	0	0	51.0825	49.8753	51.6195	38.366	50	.	47.1488	56.4247	49.9465	0.0091	-0.0078	-0.0081	0.0265	-0.0083	-0.0334	0.0047	-0.0207	0.006	0.0105	-0.0027	-0.025	-0.0042	0.0109	-0.0095	-0.0274	0.0039	-0.0095	0.0005	-0.0214
OSC0541	EUR-Spit1	EUR	Female	Female	12.8	HumanCoreExome	1575	Yes	0	1	1	0	0	0	46.9076	42.2645	52.6557	66.0109	76	.	44.7791	50.1378	54.1397	0.0078	-0.0082	0.0192	-0.0059	-0.0089	-0.0065	0.0019	-0.0024	-0.003	-0.0053	-0.0062	0.014	-0.0011	-0.004	0.0057	0.008	0.0132	0.0041	-0.0005	0.0071
OSC0543	EUR-Spit1	EUR	Male	Male	12.8	HumanCoreExome	1576	Yes	0	0	0	0	1	1	45.3434	41.1178	49.8918	31.4808	51	.	45.3787	50.2459	47.4887	0.0081	0.0095	0.019	-0.0078	-0.0168	-0.0166	0.0195	-0.0224	0.0088	0.0096	-0.0118	-0.0023	-0.0286	-0.0039	0.013	0.0065	-0.0058	0.0099	-0.0033	0.0032
OSC0544	EUR-Spit1	EUR	Male	Male	8.8	HumanCoreExome	1580	Yes	0	0	0	0	0	0	47.6069	46.9931	48.4391	46.8474	52	.	NA	NA	NA	0.0019	0.0049	0.0015	-0.0055	0.0049	0.002	-0.018	0.0014	0.0098	0.0256	0.0006	-0.0177	0.0117	0.0183	-0.0135	0.0074	0.0169	0.0212	-0.0072	0.0117
OSC4949	EAS-Spit1	EAS	Female	Female	17.8	HumanCoreExome	1582	Yes	0	0	0	0	0	0	38.5587	42.1551	37.0443	46.8452	51	.	NA	NA	NA	-0.0055	-0.0222	-0.007	0.017	-0.0149	0.002	-0.0007	0.0197	-0.0296	-0.0079	-0.0144	-0.0287	-0.0056	0.022	-0.009	0.038	-0.0204	-0.0179	-0.0137	-0.0077
OSC0545	EUR-Spit1	EUR	Male	Male	15.4	HumanCoreExome	1585	Yes	1	1	1	0	0	0	67.5851	73.2629	58.8815	45.6734	72	.	47.2213	71.2793	56.7824	0.0035	0.0173	-0.0183	0.0076	0.007	-0.0025	0.0114	0.0029	-0.012	0.0053	-0.0186	0.0206	0.0175	0.0065	-0.0014	0.0225	-0.0089	-0.0143	0.0008	-0.0175
OSC0546	EUR-Spit1	EUR	Female	Female	10.8	HumanCoreExome	1590	Yes	0	0	0	0	1	1	47.5324	43.905	51.893	49.4648	56	.	40.5848	44.0177	49.1004	-0.0005	0.0003	0.0109	-0.0114	-0.0035	0.0035	-0.0228	-0.0191	-0.0133	-0.0145	-0.0037	0.0157	0.008	-0.0106	0.0074	-0.0001	0.0127	-0.001	-0.0134	-0.021
OSC0547	EUR-Spit1	EUR	Male	Male	8.3	HumanCoreExome	1591	Yes	0	0	0	0	0	0	57.3963	59.8209	53.885	49.5073	50	.	NA	NA	NA	0.0079	-0.0037	0.0157	0.0018	-0.0142	0.0107	0.025	0	0.0073	-0.0004	-0.0013	0.0084	-0.0092	-0.0032	0.0003	-0.0088	-0.0127	0.0122	0.0061	-0.0203
OSC0548	EUR-Spit1	EUR	Female	Female	11.1	HumanCoreExome	1592	Yes	0	0	0	0	0	0	34.9767	34.5473	37.648	37.2803	50	.	40.6457	53.1521	52.9788	0.0069	-0.0142	0.0005	0.0047	-0.0145	-0.0304	0.0135	-0.0095	0.0088	-0.0053	0.0014	-0.018	0.004	0.0145	0.0239	-0.0095	0.0129	-0.0002	-0.0036	-0.0065
OSC0549	EUR-Spit1	EUR	Male	Male	13.7	HumanCoreExome	1594	Yes	0	0	0	0	0	0	56.3847	56.8014	54.5775	46.7301	57	.	68.7024	70.7448	44.9643	0.0052	-0.0061	-0.0016	0.0031	0.0036	0.0107	-0.0029	0.0084	-0.0093	-0.0025	0.0169	0.0017	0.0098	-0.0048	0.0095	0.0068	0.0024	-0.0208	0.0196	0.0217
OSC0550	EUR-Spit1	EUR	Female	Female	13.9	HumanCoreExome	1595	Yes	1	0	1	0	0	0	58.1391	56.6414	58.93	41.0751	58	.	55.8229	54.1244	53.8103	0.0057	0.0025	0.0094	-0.0105	-0.0121	-0.01	-0.0143	-0.0154	-0.0149	-0.0141	0.0126	-0.008	-0.003	-0.003	-0.0155	0.011	-0.004	0.0111	-0.0008	-0.02
OSC0551	EUR-Spit1	EUR	Male	Male	7.8	HumanCoreExome	1600	Yes	1	1	1	0	0	0	65.7442	61.2675	67.7416	53.2904	54	.	NA	NA	NA	0.0109	-0.0103	0.0067	0.0163	-0.0115	-0.0248	-0.0134	-0.0035	0.0239	0.0059	-0.0028	-0.0162	-0.0033	0.0082	0.0045	-0.0074	-0.0117	0.006	0.0089	-0.0136
OSC0552	EUR-Spit1	EUR	Male	Male	15.9	HumanCoreExome	1601	Yes	0	0	0	0	0	0	46.149	51.5203	42.2444	33.7941	52	.	55.3955	39.6055	35.3652	0.0102	0.0101	-0.0143	0.0138	-0.0067	0.0049	0.0103	-0.0121	0.0145	0.0242	-0.0005	-0.0059	-0.0231	0.003	-0.0007	0.0031	-0.0092	-0.0027	-0.0158	0.0231
OSC0553	EUR-Spit1	EUR	Male	Male	9.2	HumanCoreExome	1603	Yes	0	1	1	0	0	0	48.8296	45.9111	51.9008	67.8439	85	.	30.8133	47.7779	54.3765	0.0043	-0.0143	0.0099	-0.0122	-0.0016	-0.0148	0.0179	-0.0103	-0.009	-0.0081	-0.0121	-0.0031	-0.0038	0.0073	-0.0031	0.0007	0.0006	-0.0017	0.0097	-0.0053
OSC0554	EUR-Spit1	EUR	Female	Female	17.9	HumanCoreExome	1604	Yes	0	0	0	0	0	0	49.3662	55.7391	44.3153	25.4068	56	.	48.6602	49.1978	41.464	0.0073	-0.0025	0.0006	0.0125	-0.0133	-0.0085	-0.017	-0.0351	0.0037	0.0103	-0.0027	0.0049	-0.0165	0.006	-0.0135	-0.0084	-0.0054	-0.0012	-0.0194	0.0126
OSC0555	EUR-Spit1	EUR	Male	Male	9.8	HumanCoreExome	1605	Yes	1	0	1	0	0	0	51.3218	45.9275	56.6795	58.8559	61	.	NA	NA	NA	0.0091	-0.0122	0.0022	-0.0067	0.0479	0.0083	-0.0015	-0.0119	-0.0002	-0.0254	-0.0085	-0.0044	0.0218	-0.0094	0.0205	-0.0134	-0.0048	0.0219	-0.0151	0.0188
OSC0556	EUR-Spit1	EUR	Female	Female	9.5	HumanCoreExome	1606	Yes	0	1	1	0	0	0	48.9298	49.0188	48.933	63.4218	56	.	NA	NA	NA	0.0103	0.029	-0.0222	0.0127	0.0045	0.0097	0.0003	-0.0063	-0.0123	0.0023	0.0031	0.018	-0.0166	-0.0008	0.0116	0.0033	0.0123	-0.012	0.0052	0.0154
OSC0558	EUR-Spit1	EUR	Male	Male	14.5	HumanCoreExome	1609	Yes	0	0	0	0	0	0	30.634	33.8287	33.9224	36.4	54	.	48.37	55.2374	71.8189	0.0078	0.0275	-0.0059	0.0042	-0.0087	0.0016	0.0082	0.0042	0.0031	-0.0034	-0.009	0.0175	-0.0032	-0.0153	-0.0011	-0.0121	0.0031	0.0128	-0.0092	0.0022
OSC0559	EUR-Spit1	EUR	Female	Female	11.8	HumanCoreExome	1612	Yes	0	0	0	0	0	0	47.7555	50.3454	45.8353	59.2617	51	.	NA	NA	NA	0.0081	-0.0016	0.0188	-0.0045	-0.008	-0.0167	0.0146	-0.025	0.0083	0.005	-0.0081	-0.0076	0.0112	0.0203	-0.0095	0.0195	0.0116	-0.0162	0.0135	-0.0023
OSC4950	EAS-Spit1	EAS	Female	Female	9.8	HumanCoreExome	1614	Yes	0	1	1	0	0	0	61.5295	63.2187	57.7223	57.4281	69	.	50.8179	45.1095	37.1174	0.0247	0.0156	-0.0311	-0.0228	0.0158	-0.0306	-0.0318	0.011	0.0261	-0.0218	-0.0169	-0.04	-0.0156	-0.0181	0.0022	0.0205	0.032	0.0326	-0.0254	-0.0015
OSC0560	EUR-Spit1	EUR	Female	Female	11.2	HumanCoreExome	1616	Yes	0	1	1	0	0	0	61.9988	83.9484	38.6903	32.0525	50	.	NA	NA	NA	0.0084	0.0007	0.0139	-0.0116	0.0173	-0.0056	0.0175	0.0213	0.0035	-0.0005	-0.0059	-0.0127	0.0061	0.0128	-0.0157	0.0031	0.0087	0.006	-0.013	0.0191
OSC0561	EUR-Spit1	EUR	Female	Female	8.8	HumanCoreExome	1625	Yes	1	1	1	0	0	0	74.674	68.6677	76.3806	44.3116	52	.	44.9101	53.3104	51.3222	0.0063	-0.0134	-0.004	0.0142	-0.0144	-0.0208	-0.0136	-0.0055	0.0053	-0.0029	0.0027	0.0315	-0.0214	0.0021	-0.0013	0.019	-0.0229	0.0013	-0.0158	-0.0044
OSC0563	EUR-Spit1	EUR	Female	Female	11.8	HumanCoreExome	1638	Yes	0	0	0	0	0	0	34.7664	37.9028	34.1416	43.7827	52	.	36.4027	46.4385	49.9777	-0.0014	-0.007	0.0084	-0.0152	-0.0231	0.0132	0.0066	-0.0134	-0.0122	0.0157	-0.0273	-0.0099	0.0119	0.0079	-0.0131	-0.0128	0.0056	0.004	-0.0418	0.0026
OSC0564	EUR-Spit1	EUR	Female	Female	11.3	HumanCoreExome	1639	Yes	0	0	0	0	0	0	30.1527	30.4495	32.8428	31.1741	50	.	29.2511	37.9819	39.5523	-0.0467	0.0029	0.032	0.0186	-0.0015	-0.0016	0.0006	0.0128	0.0087	-0.0196	-0.0122	-0.0122	-0.007	0.0347	0.0275	-0.0047	0.0032	-0.0036	0.0087	-0.0083
OSC0565	EUR-Spit1	EUR	Female	Female	6.6	HumanCoreExome	1640	Yes	0	0	0	0	0	0	31.8993	33.8184	32.6168	43.5221	64	.	NA	NA	NA	-0.0094	-0.0044	-0.0105	-0.0038	0.0037	0.0144	0.0015	0.0036	-0.0078	-0.0017	-0.012	0.0084	0.0041	0.0075	-0.0192	0.0039	0.0133	0.0173	-0.0012	0.0135
OSC0566	EUR-Spit1	EUR	Male	Male	13.8	HumanCoreExome	1645	Yes	1	0	1	0	0	0	41.4803	40.3027	43.7038	50.3444	61	.	59.8016	24.9725	32.9197	0.001	0.002	0.003	0.0035	-0.0023	0.0001	-0.0081	0.0127	-0.0055	-0.0057	-0.003	0.0078	0.0045	-0.0036	-0.0028	0.0074	0.0267	-0.0028	-0.0045	0.0053
OSC0567	EUR-Spit1	EUR	Female	Female	8.8	HumanCoreExome	1646	Yes	1	0	1	0	0	0	58.9345	59.9904	56.1452	47.3312	50	.	58.4574	55.6333	41.8878	-0.0255	-0.0056	-0.0259	-0.024	-0.0162	-0.0056	-0.015	0.0068	0.0232	-0.0002	-0.011	-0.0033	0	-0.0131	-0.0049	0.0155	0.0275	-0.0165	-0.0198	0.0139
OSC0569	EUR-Spit1	EUR	Male	Male	15.2	HumanCoreExome	1649	Yes	0	0	0	0	0	0	54.3008	51.5993	56.1228	58.5169	61	.	36.6651	49.2247	46.3289	0.0024	-0.007	-0.0027	-0.0024	-0.0109	-0.0144	0.0001	-0.0114	-0.0107	-0.0163	0.0248	0.0005	0.0027	0.0081	-0.0048	0.0217	-0.0196	-0.0026	0.0048	0.004
OSC0570	EUR-Spit1	EUR	Male	Male	16.9	HumanCoreExome	1652	Yes	0	1	1	0	0	0	48.8261	46.0153	51.1587	62.9741	69	.	43.7445	34.7651	35.6008	-0.0106	-0.0057	-0.0096	-0.0159	-0.0152	-0.0044	0.0004	0.0191	-0.0165	0.0095	0.0005	-0.0056	-0.0057	-0.0096	-0.0025	0.0195	-0.0147	-0.0059	-0.0135	-0.0013
OSC4951	EAS-Spit1	EAS	Female	Female	9.5	HumanCoreExome	1657	Yes	0	0	0	0	0	0	54.8733	54.9483	53.8762	54.9586	67	.	42.4651	41.9986	47.394	0.0134	0.0001	-0.0152	-0.0212	-0.0527	-0.0499	0.0298	-0.0336	0.0113	0.0031	-0.0019	-0.0287	-0.0424	-0.0163	0.0332	-0.0032	0.0285	0.016	-0.016	0.028
OSC0573	EUR-Spit1	EUR	Female	Female	11.7	HumanCoreExome	1660	Yes	1	1	1	0	0	0	53.7588	49.2634	58.2957	59.7601	76	.	33.0763	55.6442	41.8999	0.0077	0.0201	-0.0016	0.0015	-0.0048	0.0031	0.0196	0.0137	0.0137	-0.0037	-0.0037	-0.0012	-0.0109	0.0058	0.0107	0.0024	0.0026	-0.0109	-0.0103	-0.0119
OSC0574	EUR-Spit1	EUR	Male	Male	8.5	HumanCoreExome	1665	Yes	0	1	1	0	0	0	61.1791	53.8619	66.6991	50.4294	65	.	50.7577	52.2419	51.1235	0.0082	0.0294	0.01	0.0028	-0.0126	0.0068	-0.0016	-0.0152	-0.0042	-0.0072	-0.032	-0.0062	0.0019	0.0102	0.0198	-0.021	-0.0015	0.0193	0.0113	-0.0014
OSC0575	EUR-Spit1	EUR	Female	Female	10.7	HumanCoreExome	1666	Yes	1	1	1	0	0	0	54.9513	67.4055	42.394	47.7282	79	.	41.0256	41.9553	47.7036	0.0078	-0.0013	-0.0062	0.0035	0.006	0	0.0063	0.0083	0.001	-0.0082	-0.0095	0.0155	0.0247	-0.0067	0.0212	-0.0101	0.001	-0.0122	0.013	0.0007
OSC0576	EUR-Spit1	EUR	Male	Male	12	HumanCoreExome	1671	Yes	0	1	1	0	0	0	63.2365	67.7735	56.2352	49.0101	63	.	54.0443	50.2265	33.7732	0.0083	0.0065	-0.0017	0.0067	0.0086	-0.008	-0.0108	0.0112	-0.0009	-0.002	-0.008	-0.0022	0.0201	-0.0116	-0.0153	0.0246	0.0112	0.0122	0.0056	-0.0174
OSC0577	EUR-Spit1	EUR	Male	Male	7.1	HumanCoreExome	1673	Yes	0	0	0	0	0	0	31.8145	34.2246	32.1084	57.1293	67	.	NA	NA	NA	-0.0099	-0.008	0.0015	-0.0332	-0.0072	-0.0172	-0.0102	-0.0199	0.0052	-0.0189	0.0033	-0.022	-0.0074	-0.0246	-0.0101	0.0196	0.0271	-0.0182	0.0138	0.0199
OSC0578	EUR-Spit1	EUR	Male	Male	11.3	HumanCoreExome	1684	Yes	0	0	0	0	0	0	51.5665	53.2385	49.333	40.537	52	.	78.1187	67.5819	54.7123	0.0055	-0.008	0.0076	-0.0024	-0.01	0.0059	0.0035	0.0371	0.0163	-0.0295	0.0126	0.0041	-0.0244	-0.0334	0.008	-0.0094	0.0001	0.0232	-0.0005	0.0301
OSC0579	EUR-Spit1	EUR	Male	Male	8.4	HumanCoreExome	1686	Yes	1	0	1	0	1	1	57.3971	59.7739	53.92	48.6229	54	.	NA	NA	NA	0.0069	0.016	-0.0058	0.0059	0.0044	-0.004	0.0071	0.0112	-0.0097	0.0087	0.007	0.0133	-0.0176	-0.0096	-0.0012	-0.0019	0.0134	0.0148	0.0191	0.0079
OSC0580	EUR-Spit1	EUR	Female	Female	14.7	HumanCoreExome	1687	Yes	1	1	1	0	0	0	69.8192	68.5226	68.4482	47.213	52	.	41.4281	45.4236	53.2189	0.0088	-0.0097	-0.0014	0.0109	-0.0024	0.0147	0.0151	0.0045	-0.0062	0.0054	0.014	0.0223	0.0118	-0.009	-0.0163	-0.0155	-0.0054	0.0054	0.0155	0.0194
OSC4952	EAS-Spit1	EAS	Female	Female	9.3	HumanCoreExome	1689	Yes	0	1	1	0	0	0	36.3465	37.097	37.6042	58.9564	82	.	49.7734	52.5286	47.6527	0.0279	0.02	-0.0355	-0.0168	-0.0243	-0.0065	0.0065	0.0192	-0.0014	-0.0211	0.0217	-0.0273	-0.044	0.0313	0.016	0.0222	-0.0466	0.0201	0	-0.0238
OSC0581	EUR-Spit1	EUR	Male	Male	11.6	HumanCoreExome	1690	Yes	0	0	0	0	0	0	46.0945	48.982	43.6962	55.9528	57	.	64.8697	44.2979	38.6664	-0.0252	-0.0179	-0.0127	-0.0453	-0.0159	0.0074	0.0237	0.0154	0.0073	-0.001	0.0204	-0.0003	-0.0104	-0.0006	0.0059	0.0242	0.0058	-0.0109	0.0085	-0.0049
OSC0582	EUR-Spit1	EUR	Male	Male	9.2	HumanCoreExome	1691	Yes	0	0	0	0	0	0	37.5579	38.3513	38.5827	53.2437	61	.	39.1993	48.0234	40.6897	-0.0041	-0.0022	0.0153	-0.0194	0.0027	0.005	0.0115	-0.0095	0.0018	-0.021	0	-0.0245	0.0117	-0.0011	0.0083	-0.0022	-0.0026	0.0111	-0.0008	-0.0203
OSC0583	EUR-Spit1	EUR	Female	Female	7.6	HumanCoreExome	1693	Yes	1	1	1	0	1	1	77.532	73.6047	76.3625	42.63	67	.	61.371	65.8344	62.8277	-0.042	0.0046	0.0044	0.0184	-0.0033	-0.0015	-0.0121	0.0076	-0.0135	0.0036	-0.032	-0.0038	-0.0023	-0.0058	0.0219	0.0037	0.0268	0.0196	-0.0022	0.0091
OSC0584	EUR-Spit1	EUR	Female	Female	10.6	HumanCoreExome	1697	Yes	0	0	0	0	0	0	40.8324	51.3916	32.3757	39.0456	64	.	49.6062	42.8756	43.9622	0.009	-0.0036	0.0083	0.004	0.0053	-0.0081	-0.0182	0.0183	-0.008	-0.0092	-0.0246	-0.0065	0.0158	0.0035	-0.0014	0.0221	-0.0069	-0.013	-0.0111	-0.0001
OSC0585	EUR-Spit1	EUR	Female	Female	6.8	HumanCoreExome	1700	Yes	0	0	0	0	0	0	48.9436	48.6874	48.9712	57.1229	51	.	NA	NA	NA	0.0086	-0.0054	0.0187	0.003	-0.0133	-0.0037	-0.01	0.0047	0.0118	0.0047	0.0019	-0.0279	-0.0065	0.0038	0.0188	-0.0258	0.01	-0.0275	-0.0119	-0.0085
OSC0586	EUR-Spit1	EUR	Male	Male	7.2	HumanCoreExome	1704	Yes	0	0	0	0	0	0	52.1631	54.2097	49.9577	50.4512	61	.	64.8328	70.5677	66.8759	0.0076	0.0265	0.0037	-0.0085	0.0152	0.0024	0.0102	0.0021	0.0095	0.0066	0.0071	0.0184	0.0097	-0.0185	-0.0098	-0.0123	0.0076	0.0037	0.0144	0.006
OSC0587	EUR-Spit1	EUR	Male	Male	11.9	HumanCoreExome	1705	Yes	0	1	1	0	0	0	51.6602	47.9653	55.0944	53.62	70	.	34.279	47.0129	61.0527	-0.0061	-0.0138	-0.0189	0.005	0.0256	0.0048	-0.0054	0.0052	0.0046	0.0075	0.0128	-0.0134	-0.0069	0.0048	0.0172	-0.0301	-0.019	0.0055	-0.005	-0.0047
OSC0588	EUR-Spit1	EUR	Male	Male	7.6	HumanCoreExome	1708	Yes	0	0	0	0	0	0	32.1229	40.1557	27.3055	34.99	51	.	53.826	32.8082	38.312	-0.0196	-0.0054	-0.0218	-0.0289	-0.0029	0.0141	0.0109	-0.0205	0.0105	-0.0036	-0.0292	-0.0239	-0.0074	-0.0151	-0.0116	0.0318	-0.0002	0.0009	-0.0206	0.0259
OSC0589	EUR-Spit1	EUR	Male	Male	16.7	HumanCoreExome	1709	Yes	0	0	0	0	0	0	35.2363	43.5268	31.3303	50.6202	63	.	54.83	61.9035	69.7214	0.0053	-0.0055	0.0086	0.0088	-0.0048	0.0173	-0.0022	-0.0086	-0.0146	0.0196	-0.0035	0.0329	-0.0079	-0.0017	-0.0092	-0.0126	-0.0095	0.0066	-0.0053	-0.0044
OSC0590	EUR-Spit1	EUR	Female	Female	8.4	HumanCoreExome	1712	Yes	0	0	0	0	0	0	44.045	50.0323	39.1392	46.0467	64	.	47.9125	53.5392	54.7068	0.0058	0.0136	-0.0159	0.0076	0.0142	0.0257	0.0037	0.0073	0.004	0.0145	-0.0046	-0.0098	-0.0278	-0.0091	0.0089	0.0184	0.0063	-0.0026	-0.0007	0.0129
OSC4953	EAS-Spit1	EAS	Male	Male	8.3	HumanCoreExome	1714	Yes	0	0	0	0	0	0	38.2874	38.0943	40.0996	44.2109	58	.	51.967	36.4062	41.9311	0.0271	0.0185	-0.0002	-0.0284	0.0343	0.0351	0.0543	-0.0504	0.0264	-0.0614	0.0095	0.042	-0.0169	0.001	-0.0022	0.0181	-0.0115	-0.0192	0.0235	-0.0834
OSC0591	EUR-Spit1	EUR	Female	Female	7.4	HumanCoreExome	1715	Yes	0	0	0	0	0	0	56.1747	55.2354	55.6658	60.1126	56	.	60.2721	39.8902	39.7219	0.0093	-0.0065	-0.0003	0.0072	-0.0028	0.0141	0.011	0.0036	-0.017	0.0067	0.0129	-0.0092	0.006	0.0072	-0.0333	-0.0039	-0.0093	0.0127	0.0161	0.0188
OSC0592	EUR-Spit1	EUR	Male	Male	7.9	HumanCoreExome	1716	Yes	0	1	1	0	0	0	67.0027	69.6093	61.9191	46.8684	51	.	40.9998	36.5121	47.085	0.0053	-0.009	0.006	0.0096	-0.0056	0.0102	-0.0144	0.0307	0.008	-0.0074	-0.0025	-0.0259	-0.0232	0.0247	0.0093	-0.0294	-0.0123	0.0065	-0.0089	-0.0149
OSC4954	EAS-Spit1	EAS	Female	Female	9.3	HumanCoreExome	1719	Yes	0	0	0	0	0	0	52.8391	50.1231	55.0572	50.4822	56	.	NA	NA	NA	-0.0651	0.0491	-0.009	-0.0031	0.0137	-0.0021	0.0263	0.0613	-0.0191	0.023	-0.0067	0.0039	-0.0514	0.0334	0.0055	0.013	0.0056	0.0305	0.0405	-0.0153
OSC0593	EUR-Spit1	EUR	Female	Female	13	HumanCoreExome	1721	Yes	1	1	1	0	0	0	57.5369	62.018	51.5409	44.619	58	.	46.9555	45.7764	39.974	-0.0007	-0.0091	-0.0137	0.0208	-0.0013	-0.0055	-0.0354	0.0008	0.0388	0.0072	0.017	-0.0196	0.0104	0.023	-0.0006	-0.0019	-0.0111	0.0113	0.0277	0.0282
OSC4955	EAS-Spit1	EAS	Male	Male	11.1	HumanCoreExome	1723	Yes	0	0	0	0	0	0	45.9657	44.9373	47.3343	61.1007	65	.	35.137	40.3978	35.8278	0.0218	0.0099	-0.0193	-0.021	-0.0185	-0.0038	0.0009	0.0297	0.0094	-0.0129	0.0045	0.0035	0.0203	-0.0189	-0.0117	-0.0088	0.0085	0.0297	-0.0202	-0.0216
OSC4956	EAS-Spit1	EAS	Female	Female	8.9	HumanCoreExome	1724	Yes	0	0	0	0	1	1	29.2496	31.5085	30.1404	39.9933	56	.	29.1825	33.3166	54.855	0.0229	0.0137	-0.0079	-0.0004	-0.0157	-0.008	0.0018	0.0035	0.0116	0.0395	-0.0322	0.0217	-0.0471	0.0012	-0.0136	-0.0231	0.0123	-0.0027	-0.0336	0.0237
OSC0595	EUR-Spit1	EUR	Female	Female	17.7	HumanCoreExome	1726	Yes	1	0	1	0	0	0	57.6754	54.2652	59.5293	51.4518	56	.	56.3986	48.6528	51.2644	-0.0453	-0.005	-0.0164	0.0156	0.006	-0.0064	-0.0084	0.0185	-0.0011	-0.004	-0.0122	-0.0046	-0.0225	0.0051	-0.0236	-0.0299	0.0016	-0.0092	0.0162	-0.0198
OSC4957	EAS-Spit1	EAS	Female	Female	10.3	HumanCoreExome	1733	Yes	0	0	0	0	0	0	49.6928	54.8644	45.208	46.0005	52	.	45.417	36.7568	38.8733	-0.0057	-0.0233	0.0037	-0.0091	0.0203	-0.0008	-0.0144	0.0087	-0.0073	0.0346	0.0053	0.0022	-0.0319	0.001	-0.0111	-0.0089	-0.0274	0.0612	0.0219	0.005
OSC0597	EUR-Spit1	EUR	Female	Female	7.8	HumanCoreExome	1737	Yes	0	0	0	0	1	1	56.8868	56.4726	55.8046	47.7804	51	.	63.3979	70.9101	56.0626	0.0098	-0.0078	-0.0107	0.0129	-0.0065	-0.0251	0.0116	-0.0144	-0.004	-0.0113	0.0182	0.0044	0.006	-0.0027	-0.0028	-0.002	0.0041	0.0004	-0.0116	0.0014
OSC0598	EUR-Spit1	EUR	Female	Female	6.8	HumanCoreExome	1738	Yes	0	0	0	0	0	0	53.2407	55.3412	50.2293	55.6024	56	.	46.6879	63.8371	69.0933	-0.0043	-0.0099	-0.0106	-0.0195	0.006	0.0041	0.0261	-0.0056	0.0058	-0.0126	0.0095	-0.0034	-0.0124	-0.0097	0.0073	0.0246	-0.022	-0.0006	-0.0064	-0.0041
OSC0599	EUR-Spit1	EUR	Female	Female	10.2	HumanCoreExome	1739	Yes	0	0	0	0	0	0	58.1983	58.3742	56.6073	41.2336	51	.	59.2985	51.4991	48.5945	-0.0439	0.002	0.0078	-0.0112	-0.0073	-0.0094	-0.0206	-0.0061	0.0038	-0.0072	-0.0047	0.0055	-0.001	-0.0135	-0.0068	-0.0149	0.0261	0.0167	0.0039	-0.0016
OSC0600	EUR-Spit1	EUR	Female	Female	12.8	HumanCoreExome	1745	Yes	0	1	1	0	0	0	40.5377	39.2156	43.3624	37.6205	70	.	42.0689	48.0056	64.3504	-0.0082	-0.0019	-0.0233	0.0092	-0.0107	0.0239	-0.0076	0.006	0.0087	0.0029	0.0142	-0.003	-0.0099	-0.0178	-0.0109	-0.0036	0.0041	0.0162	-0.0048	0.0032
OSC4959	EAS-Spit1	EAS	Male	Male	6.8	HumanCoreExome	1746	Yes	1	0	1	0	0	0	53.4236	54.3264	52.1644	49.9802	65	.	43.5372	42.6867	38.4258	-0.0487	0.024	-0.0084	-0.002	-0.0304	-0.0014	0.0364	0.013	0.0177	0.0059	0.0311	0.0143	0.0444	0.0275	0.0273	-0.0074	0.0354	0.0475	0.011	0.0082
OSC0601	EUR-Spit1	EUR	Female	Female	7.8	HumanCoreExome	1749	Yes	0	0	0	0	0	0	40.3097	36.5622	45.1227	60.5821	52	.	38.8275	44.9609	51.2839	0.0102	-0.0051	0.0038	0.0095	-0.0059	-0.0168	-0.0046	-0.0102	-0.0173	-0.0003	0.0272	0.0006	0.0007	-0.0142	-0.005	-0.0211	0.0102	0.0062	0.0061	-0.0139
OSC0602	EUR-Spit1	EUR	Female	Female	9.8	HumanCoreExome	1750	Yes	0	0	0	0	0	0	28.1248	32.9799	26.7576	34.7561	64	.	35.7615	45.8453	53.1641	0.0101	-0.0009	0.0005	0.0092	0.0059	0.0034	-0.0012	0.0015	-0.0111	-0.0009	-0.0008	-0.0084	0.0143	0.0111	0.0288	0.0084	-0.0285	-0.0087	-0.0173	-0.029
OSC0603	EUR-Spit1	EUR	Male	Male	8.8	HumanCoreExome	1752	Yes	1	1	1	0	0	0	63.6525	66.5538	58.6751	50.8965	58	.	41.9534	59.7525	61.3551	0.0035	-0.0099	0.0033	-0.0269	0.0376	0.0021	0.0059	-0.002	0.0012	-0.0156	0.0035	-0.0026	-0.0051	0.0058	0.0149	-0.0198	-0.0252	0.0319	0.0009	-0.0149
OSC0604	EUR-Spit1	EUR	Female	Female	9.9	HumanCoreExome	1753	Yes	0	0	0	0	0	0	49.6053	53.7237	46.0448	42.9786	67	.	60.4895	63.841	51.0898	-0.0237	-0.0012	-0.0296	-0.0312	-0.0019	-0.0013	0.0042	-0.0068	-0.0004	-0.012	0.0246	0.0059	-0.0043	-0.0077	-0.0024	0.0204	0.0068	-0.0101	-0.0147	-0.0281
OSC0605	EUR-Spit1	EUR	Male	Male	11.1	HumanCoreExome	1754	Yes	0	1	1	0	0	0	57.4368	52.2022	61.5589	45.0084	67	.	44.7273	46.2018	31.884	-0.0199	-0.0138	-0.0264	-0.03	-0.0066	0.0032	0.01	-0.0069	-0.0043	-0.0298	0.0178	0.0015	0.0075	0.006	-0.0166	-0.023	0.0031	-0.0115	-0.0119	0.0238
OSC0606	EUR-Spit1	EUR	Male	Male	17.3	HumanCoreExome	1757	Yes	0	0	0	0	0	0	41.5385	46.2485	38.8861	54.0051	50	.	50.0784	46.5449	49.9211	-0.0006	-0.0171	-0.0012	-0.015	0.0616	0.0057	-0.0005	0.0085	-0.009	-0.0238	-0.0128	0.0069	-0.0078	0.011	-0.0137	0.0254	-0.0131	-0.0215	-0.0124	-0.0098
OSC0607	EUR-Spit1	EUR	Female	Female	9.1	HumanCoreExome	1758	Yes	0	0	0	0	0	0	54.8476	54.9948	53.728	43.8706	52	.	51.5472	38.1437	40.5036	0.0055	-0.0118	0.0062	-0.0032	-0.0015	0.0056	-0.0039	-0.0043	-0.0003	0.0089	-0.0029	0.0123	-0.0039	-0.001	0.0125	-0.0226	0.0057	-0.0155	-0.0088	0.0011
OSC0608	EUR-Spit1	EUR	Male	Male	7.8	HumanCoreExome	1759	Yes	0	1	1	0	0	0	50.3265	52.8397	48.0556	45.1086	70	.	63.1471	62.3652	66.9155	0.0061	-0.017	0.0062	0.0132	0.0038	0.0227	0.0077	0.0022	0.027	-0.0191	-0.0202	0.0415	-0.0118	0.0061	-0.0036	0.0076	-0.006	-0.0098	-0.0169	0.0166
OSC0609	EUR-Spit1	EUR	Male	Male	6.9	HumanCoreExome	1760	Yes	0	0	0	0	0	0	50.7984	56.7918	45.5979	33.2815	52	.	37.3865	40.6901	40.802	0.0079	-0.0106	-0.0108	0.0121	0.0003	0.0022	-0.0067	0.0188	-0.0316	0.0326	0.0204	0.0155	-0.0033	-0.0064	-0.0042	-0.0134	-0.0061	0.0112	0.0256	-0.0208
OSC0610	EUR-Spit1	EUR	Male	Male	14	HumanCoreExome	1761	Yes	1	1	1	0	0	0	55.1603	52.9478	56.0494	76.6442	79	.	81.5449	52.9295	36.1536	0.0052	-0.008	-0.0174	0.0142	-0.0083	0.0148	0.0082	0.0045	0.0133	-0.0096	0.0122	0.0035	-0.0026	0.0165	0.0011	0.0236	0.0021	-0.0024	-0.0187	0.0017
OSC0611	EUR-Spit1	EUR	Female	Female	15.4	HumanCoreExome	1762	Yes	0	1	1	0	0	0	55.7851	45.6364	64.0998	50.1548	53	.	34.9343	48.0837	46.7577	0.0069	0.0162	-0.0273	0.011	0.0059	-0.0023	0.0036	0.0146	-0.0075	0.0161	0.0024	-0.0092	-0.0218	0.0107	0.0237	0.0034	-0.0172	-0.0063	-0.0196	0.0214
OSC0612	EUR-Spit1	EUR	Male	Male	10.3	HumanCoreExome	1767	Yes	0	0	0	0	0	0	44.1014	43.8522	45.0674	32.5791	50	.	55.123	50.5713	37.2136	0.0068	0.0099	0.0064	0.0007	-0.0011	-0.0118	-0.0012	-0.0152	-0.0023	-0.007	-0.0001	-0.0146	-0.0188	-0.0165	-0.0136	0.0056	-0.0081	0.017	-0.0175	0.0054
OSC0614	EUR-Spit1	EUR	Female	Female	8.3	HumanCoreExome	1770	Yes	0	0	0	0	0	0	49.9292	52.5601	47.4402	49.499	67	.	43.0777	60.9551	71.5083	-0.0188	-0.0151	0.0213	0.0013	0.0226	-0.0107	0.0293	-0.0077	-0.0027	-0.0129	-0.0102	0.0055	-0.0098	0.0104	0.0058	-0.008	-0.0135	0.0095	0.0089	0.0253
OSC0615	EUR-Spit1	EUR	Male	Male	6.9	HumanCoreExome	1771	Yes	0	1	1	0	0	0	40.5949	44.6565	38.2542	62.3928	61	.	62.0042	56.1564	48.8541	0.0046	-0.0055	-0.0206	0.0133	0.0026	0.0093	0.0111	0.0119	0.0008	0.0148	0.004	-0.0018	0.0008	0.0122	0.0016	-0.0188	-0.0132	-0.0035	-0.0052	-0.0016
OSC0616	EUR-Spit1	EUR	Female	Female	10.8	HumanCoreExome	1773	Yes	1	0	1	0	0	0	43.6668	43.905	44.4284	42.9464	64	.	46.5118	69.0261	63.0755	0.0094	0.0117	0.0004	0.0076	-0.0085	-0.0033	0.0086	-0.0204	-0.0088	-0.0087	-0.0346	0.0141	0.0104	-0.0096	0.0158	0.0034	0.0089	0.0031	0.0092	0.0123
OSC0617	EUR-Spit1	EUR	Male	Male	10.8	HumanCoreExome	1774	Yes	0	0	0	0	0	0	44.2517	41.837	47.22	41.4525	54	.	62.4196	48.033	47.5971	-0.0014	-0.0156	-0.0274	0.0065	0.0028	-0.0066	0.0002	0.0225	-0.0114	0.0002	-0.007	0.0134	-0.033	-0.0091	-0.0053	-0.0112	-0.0116	0.0189	0.0108	-0.0092
OSC0618	EUR-Spit1	EUR	Male	Male	16.7	HumanCoreExome	1776	Yes	0	0	0	0	0	0	60.5287	58.4737	60.4173	42.957	51	.	69.5094	44.3691	30.7749	-0.0236	-0.0046	-0.0243	-0.0235	-0.0191	-0.0058	0.0023	0.002	0.0014	-0.0101	-0.0042	-0.0277	-0.0191	0.0117	-0.0244	0.0142	-0.0157	-0.0135	0.0006	-0.0125
OSC0620	EUR-Spit1	EUR	Female	Female	12.4	HumanCoreExome	1781	Yes	0	0	0	0	0	0	55.0635	52.5418	57.302	37.643	52	.	54.6361	51.0852	48.1749	0.009	-0.0078	-0.0054	0.0187	-0.0031	0.0191	0.0039	0.0057	0.0076	0.0022	-0.0081	0.0206	0.0023	-0.0091	0.0086	0.0016	0.0103	0.0052	-0.0194	0.0231
OSC0621	EUR-Spit1	EUR	Female	Female	7.3	HumanCoreExome	1783	Yes	1	0	1	0	0	0	46.6641	46.5013	47.0256	53.0491	56	.	58.3379	60.3259	56.3255	0.002	-0.0135	0.0023	0.0024	-0.0196	-0.0035	0.0136	0.0057	0.007	0.0007	-0.0068	-0.0137	0.0015	0.0072	0.0165	-0.0101	0.0174	-0.0063	-0.0117	-0.0047
OSC0622	EUR-Spit1	EUR	Female	Female	7.3	HumanCoreExome	1784	Yes	0	0	0	0	0	0	46.0673	42.0003	50.4487	44.786	56	.	52.6675	43.0561	51.029	-0.0175	0.0241	-0.0035	0.0007	0.0108	-0.0062	0.0176	0.0156	0.0164	-0.0017	0.0101	0.015	-0.0191	-0.0019	-0.0037	-0.0053	0.0116	-0.017	0.0145	0.0177
OSC0623	EUR-Spit1	EUR	Male	Male	7.1	HumanCoreExome	1786	Yes	0	0	0	0	0	0	50.837	54.2384	47.7772	49.5231	61	.	53.5797	54.2752	67.4325	0.003	-0.0009	0.0011	-0.0088	-0.0139	0.0034	0.0063	-0.0021	-0.0069	0.0034	0.0081	-0.0144	0.0226	-0.006	-0.0046	-0.0048	-0.0202	0.0054	0.0104	-0.0141
OSC0624	EUR-Spit1	EUR	Female	Female	9.1	HumanCoreExome	1788	Yes	0	0	0	0	0	0	46.5566	54.9948	39.539	33.0746	50	.	48.2525	47.4793	42.1242	0.0104	0.0113	0.0012	0.0088	-0.0106	-0.0046	-0.0069	-0.0061	0.0038	-0.0128	0.0239	0.0042	0.0225	0.0102	-0.0062	0.0164	-0.0061	-0.0178	0.0004	-0.0118
OSC0625	EUR-Spit1	EUR	Male	Male	9.8	HumanCoreExome	1793	Yes	1	1	1	0	0	0	75.081	73.7415	72.6285	56.5093	61	.	54.8207	38.8557	36.0336	0.0048	-0.006	-0.0216	0.0026	0.0041	-0.0028	0.0118	0.009	-0.0155	0.0196	0.005	-0.0164	0.0184	0.0088	0.0214	-0.011	0.0061	-0.0186	-0.0074	0.006
OSC4961	EAS-Spit1	EAS	Female	Female	10	HumanCoreExome	1799	Yes	0	0	0	0	0	0	41.1696	46.941	37.0069	61.881	56	.	34.1145	52.1244	47.3027	0.032	0.0449	0.0283	0.0676	-0.0035	0.0297	0.0133	-0.0124	-0.0077	0.021	-0.0132	0.0281	0.0303	0.029	-0.0004	0.0151	-0.0063	0.0292	-0.0107	-0.0067
OSC0628	EUR-Spit1	EUR	Male	Male	13.8	HumanCoreExome	1801	Yes	1	1	1	0	0	0	70.841	67.7449	70.8885	67.3185	82	.	63.9873	56.8482	58.9321	0.0082	-0.0063	0.0201	-0.0033	-0.0027	0.0021	0.0175	0.0175	-0.0167	0.0005	-0.0015	-0.0135	-0.0103	-0.0087	0.0036	-0.0044	0.0092	0.0041	0.0003	-0.0009
OSC4962	EAS-Spit1	EAS	Female	Female	11.1	HumanCoreExome	1802	Yes	1	1	1	0	0	0	65.8483	66.0512	63.0032	56.3587	69	.	61.5032	53.1521	54.6402	-0.0058	-0.0241	-0.0212	0.0111	-0.0025	0.0072	-0.0172	-0.0043	0.0331	0.0093	0.022	-0.0326	-0.0363	-0.0278	0.0184	-0.0172	-0.0395	0.0164	0.0177	-0.0267
OSC4963	EAS-Spit1	EAS	Male	Male	11	HumanCoreExome	1803	Yes	0	0	0	0	0	0	29.6517	28.5721	33.7596	48.1334	50	.	30.0414	36.55	51.4205	-0.0786	0.0566	-0.0021	-0.0029	-0.0302	-0.0337	0.001	-0.0671	-0.0066	-0.0218	0.0414	-0.0105	-0.0306	0.012	-0.0235	0.0546	0.021	0.0297	-0.0068	0.0068
OSC4964	EAS-Spit1	EAS	Female	Female	8	HumanCoreExome	1804	Yes	0	0	0	0	0	0	47.4372	49.9895	45.2145	49.5032	67	.	38.5344	39.9878	45.1941	-0.0132	-0.0364	-0.0098	0.0127	0.0245	0.024	0.0039	-0.011	-0.003	0.0209	0.0104	0.0009	-0.0443	-0.0524	-0.0147	0.0327	0.0164	0.0151	0.0328	-0.0064
OSC0629	EUR-Spit1	EUR	Male	Male	10.8	HumanCoreExome	1807	Yes	1	1	1	0	0	0	60.9975	59.8566	60.3602	43.6807	82	.	51.4346	49.9977	33.3819	0.0105	0.0285	0.0111	-0.0125	0.003	-0.0112	0.0023	0.0184	-0.0116	0.0113	-0.0082	0.0174	-0.0171	0.0029	-0.0073	-0.0024	-0.0037	-0.0006	-0.0037	0.0015
OSC0630	EUR-Spit1	EUR	Male	Male	8.6	HumanCoreExome	1813	Yes	0	1	1	0	0	0	63.6838	62.019	63.246	38.8983	65	.	59.5104	55.4252	38.9453	0.0051	0.0059	-0.0123	0.0228	0.0046	0.0173	-0.0214	-0.0146	0.0045	0.009	0.0157	-0.0062	0.008	0.0154	-0.022	0.0026	0.0077	0.005	-0.0189	-0.0232
OSC0631	EUR-Spit1	EUR	Female	Female	7.1	HumanCoreExome	1815	Yes	0	1	1	0	0	0	53.2743	62.0359	44.7947	48.6503	52	.	61.8629	51.2634	52.5565	-0.0072	-0.0113	-0.0102	-0.0039	-0.0167	-0.0143	0.0098	-0.0079	0.0247	-0.0013	-0.0046	-0.0139	-0.0172	0.0078	0.0151	-0.0012	-0.0016	-0.0093	-0.0126	-0.0099
OSC0633	EUR-Spit1	EUR	Female	Female	14.5	HumanCoreExome	1818	Yes	0	0	0	0	0	0	50.5032	54.2473	47.045	55.2745	61	.	61.9729	58.6022	47.7472	0.0037	0.0078	0.0106	-0.0167	-0.0068	0.0004	0.0167	-0.0034	-0.0122	0.0329	0.0168	-0.0028	0.038	0.0052	-0.0044	-0.0229	0.0155	-0.021	-0.0066	-0.0025
OSC0634	EUR-Spit1	EUR	Female	Female	13.7	HumanCoreExome	1819	Yes	0	1	1	0	0	0	57.2696	63.1183	48.9502	32.5154	51	.	48.2737	42.7071	38.6554	0.004	0.0101	-0.0046	-0.0124	0.0092	0.0038	-0.0019	-0.0092	-0.0094	0.0125	0.0093	-0.0062	0.0331	0.0043	0.0159	-0.0154	0.0121	0.0002	-0.0079	0.0039
OSC0635	EUR-Spit1	EUR	Female	Female	8.3	HumanCoreExome	1821	Yes	0	0	0	0	0	0	35.8505	38.9509	34.9013	46.0492	50	.	40.1917	40.8392	49.1462	-0.0072	-0.0101	0.0054	-0.0227	-0.0074	0.0054	0.0052	0.009	-0.0141	-0.0095	0.0035	0.0105	-0.0084	0.0028	0.0111	-0.0095	0.0237	0.0119	-0.0057	0.009
OSC0636	EUR-Spit1	EUR	Male	Male	14.2	HumanCoreExome	1824	Yes	1	1	1	0	0	0	75.7028	66.5381	81.7448	43.1045	51	.	39.4673	55.6905	68.8112	-0.0079	-0.0086	0.014	-0.0103	0.0057	0.0049	0.0198	-0.0089	0.0178	-0.0096	-0.0047	-0.0114	-0.0101	-0.0034	0.021	0.0126	-0.0131	-0.0158	-0.0039	-0.0237
OSC0637	EUR-Spit1	EUR	Male	Male	8.8	HumanCoreExome	1825	Yes	0	0	0	0	0	0	29.9832	29.4873	33.3116	41.0986	51	.	63.9794	51.3643	39.9837	-0.0169	0.0148	0.0124	0.0181	0.0076	-0.007	-0.0102	-0.0095	-0.0147	-0.0082	0.0127	-0.0009	-0.019	0.0078	0.0025	-0.0065	0.0099	-0.0045	-0.0281	-0.0064
OSC0638	EUR-Spit1	EUR	Female	Female	8.3	HumanCoreExome	1833	Yes	0	0	0	0	0	0	58.2739	58.9061	55.976	31.8398	52	.	58.9487	49.2194	33.2314	0.0092	-0.0133	-0.003	0.0032	-0.0048	-0.0148	0.0155	0.008	0.0014	0.0069	0.0017	0.007	0.0009	-0.0094	-0.0039	-0.0167	-0.0066	0.0139	-0.0079	0.0046
OSC0640	EUR-Spit1	EUR	Male	Male	10.2	HumanCoreExome	1834	Yes	0	0	0	0	0	0	41.3117	42.7967	41.0988	51.8062	65	.	40.3519	47.7725	58.0282	0.0086	-0.0106	-0.0049	0.0095	-0.0078	-0.0118	0.0141	-0.0019	-0.0014	0.0138	-0.0088	-0.0111	0.0136	0.0062	0.0081	-0.001	0.0223	-0.0049	-0.0175	-0.0012
OSC0641	EUR-Spit1	EUR	Male	Male	8.3	HumanCoreExome	1837	Yes	0	1	1	0	0	0	68.1675	63.366	70.1478	49.5073	79	.	NA	NA	NA	0.0033	-0.0017	-0.0013	-0.0025	0.012	0.0047	-0.0143	0.005	0.009	-0.0005	-0.0112	0.0105	0.0177	-0.0019	0.0152	-0.0011	0.0053	-0.0053	-0.0115	0.0045
OSC0642	EUR-Spit1	EUR	Male	Male	10.1	HumanCoreExome	1841	Yes	0	0	0	0	0	0	49.0169	56.8196	42.0316	36.1504	50	.	63.2153	40.9874	33.0397	0.0082	-0.0031	0.0035	0.0069	0.0009	0.0079	0.0096	0.005	-0.0043	-0.0081	0.001	-0.0104	0.0042	-0.0199	0.0086	-0.0048	-0.0251	-0.0001	0.027	0.0017
OSC0643	EUR-Spit1	EUR	Female	Female	9.8	HumanCoreExome	1842	Yes	0	1	1	0	0	0	47.863	38.3377	58.9676	71.8371	76	.	34.0437	27.4226	28.8555	0.0091	0.0258	-0.0054	0.0128	0.0025	0.0083	0.0094	-0.0001	0.0078	0.0011	-0.0018	0.0009	0.0117	-0.0107	0.0043	0.0049	-0.0254	-0.0154	0.0139	-0.0174
OSC0644	EUR-Spit1	EUR	Male	Male	8.4	HumanCoreExome	1843	Yes	0	0	0	0	0	0	48.6566	46.9947	50.4397	57.0559	58	.	64.8396	40.3388	23.0157	-0.0001	-0.0026	-0.0125	0.0048	0.0178	0.0028	-0.0362	-0.0172	0.0112	-0.0119	0.0228	0.0012	0.009	0.0085	0.0057	0.0387	-0.0086	0.0069	-0.0098	0.0018
OSC4965	EAS-Spit1	EAS	Male	Male	11.5	HumanCoreExome	1844	Yes	0	1	1	0	0	0	49.2944	48.9887	49.401	58.746	70	.	50.702	45.252	46.3038	0.025	0.0151	-0.016	-0.0079	-0.0297	-0.0284	0.0179	0.0163	-0.0176	0.0605	-0.0284	0.0032	0.0503	0.0588	0.0382	-0.0317	-0.0206	0.0005	-0.0039	-0.0149
OSC0646	EUR-Spit1	EUR	Female	Female	8.3	HumanCoreExome	1845	Yes	0	0	0	0	0	0	36.4335	35.6424	39.0809	52.5097	52	.	40.5144	55.0682	50.9988	0.0077	-0.0097	-0.0018	0.003	-0.0018	-0.0109	0.0237	-0.0018	0.0048	-0.0063	0.0104	0.0098	-0.0014	-0.0013	0.0024	0.0274	0.0026	0.0025	0.01	-0.001
OSC0647	EUR-Spit1	EUR	Female	Female	8.9	HumanCoreExome	1846	Yes	0	0	0	0	0	0	42.4783	45.6784	40.4579	40.4248	51	.	41.3213	39.4993	53.3985	0.011	0.0073	-0.016	0.0176	-0.0037	0.0033	0.0087	-0.0115	0.0007	0.0193	-0.0054	-0.0154	-0.0032	0.0135	0.0019	-0.0207	-0.0047	-0.0258	-0.0203	-0.0033
OSC0648	EUR-Spit1	EUR	Male	Male	10	HumanCoreExome	1849	Yes	0	1	1	0	0	0	38.4682	34.3466	43.9531	65.4057	58	.	61.3143	61.2499	36.7139	0.0075	0.0222	0.0184	-0.008	-0.0033	0.0007	-0.0095	0.0057	-0.0005	-0.0022	-0.0251	0.0066	-0.0236	-0.0115	-0.0032	0.0117	0.0111	0.0034	0.0095	-0.0076
OSC0649	EUR-Spit1	EUR	Male	Male	13.9	HumanCoreExome	1851	Yes	0	0	0	0	0	0	37.915	32.7452	44.6649	39.5072	51	.	58.005	51.7477	46.534	0.0092	0.0224	0.015	-0.0108	0.0065	-0.0254	-0.0181	-0.015	0.0082	0.0065	-0.0181	-0.0155	-0.0079	0.008	-0.0044	0.0102	0.024	0.0072	-0.0132	0.0134
OSC0650	EUR-Spit1	EUR	Female	Female	10.2	HumanCoreExome	1852	Yes	0	0	0	0	0	0	44.5978	50.2077	40.1405	58.8888	60	.	43.5965	54.1497	44.9773	0.0107	-0.0053	-0.0088	0.0147	-0.0033	0.0264	-0.0026	0.0001	-0.0034	0.0032	-0.0103	0.0061	0.0172	-0.0044	0.0117	0.0028	0.0125	-0.0343	0.0251	-0.0075
OSC0651	EUR-Spit1	EUR	Male	Male	10.1	HumanCoreExome	1853	Yes	0	0	0	0	0	0	50.7673	50.1562	51.0975	49.039	54	.	46.3319	43.044	43.6893	0.004	-0.0064	0.0057	0.008	0.0076	-0.0072	0.0165	0.0188	-0.0131	-0.0011	0.0083	-0.0022	0	0.0247	-0.026	-0.0184	-0.0032	-0.0168	0.0171	-0.0106
OSC0652	EUR-Spit1	EUR	Female	Female	12	HumanCoreExome	1858	Yes	0	1	1	0	0	0	55.0369	53.6297	55.9726	67.085	70	.	45.8938	38.9212	43.236	0.0075	-0.0077	0.0041	0.0135	-0.0064	-0.0035	-0.0072	0.0103	0.0314	0.003	0.003	-0.0161	-0.0105	0.0035	0.017	0.0019	0.0108	0.027	0.0149	0.021
OSC0653	EUR-Spit1	EUR	Female	Female	13	HumanCoreExome	1860	Yes	0	1	1	0	0	0	37.9634	39.27	38.6832	60.6325	73	.	66.9998	52.5856	44.9611	-0.0096	-0.0078	-0.0183	-0.014	-0.0147	0.0245	0.0162	0.0005	0.0067	0.0125	0.0043	0.0066	-0.0053	0.0002	0.0085	0.0129	0.0004	-0.0117	0.008	-0.0044
OSC0654	EUR-Spit1	EUR	Male	Male	7.8	HumanCoreExome	1863	Yes	0	0	0	0	0	0	50.3265	49.2602	51.37	46.8707	54	.	38.8267	25.5643	40.9889	0.0072	-0.0132	0.0013	0.007	-0.0095	-0.0016	0.0212	0.008	-0.0092	0.0081	0.004	0.011	0.0173	0.0021	-0.0083	-0.0012	0.0085	-0.0063	0.0055	0.0387
OSC0655	EUR-Spit1	EUR	Female	Female	10.3	HumanCoreExome	1865	Yes	0	0	0	0	0	0	60.8116	60.674	59.1117	40.7956	56	.	57.0286	62.3081	57.78	-0.0415	0.0091	0.0242	0.0106	0.0122	-0.0299	0.0089	0.0315	0.0043	-0.0158	-0.0049	0.0077	0.0232	-0.0157	-0.0153	-0.0039	-0.0029	0.0067	-0.0084	-0.0113
OSC0657	EUR-Spit1	EUR	Male	Male	8.7	HumanCoreExome	1868	Yes	0	1	1	0	0	0	58.6536	65.4591	50.5579	34.4724	52	.	40.2914	55.2386	60.0941	0.0058	-0.007	-0.0149	0.0157	0.0133	0.0114	0.0098	0.001	-0.0078	0.0067	0.0123	0.0392	0.0297	-0.0174	-0.0072	-0.0078	-0.0086	-0.0235	-0.004	-0.0008
OSC0658	EUR-Spit1	EUR	Male	Male	10.3	HumanCoreExome	1870	Yes	0	0	0	0	0	0	30.3341	32.371	31.3533	57.4194	58	.	44.0805	31.7793	35.4421	0.0069	0.0111	-0.0051	0.0041	-0.0127	0.0023	-0.0198	-0.024	-0.0339	-0.0338	0.0475	-0.0047	0.0007	0.0084	0.013	-0.0085	-0.0133	-0.0198	-0.0032	-0.01
OSC4966	EAS-Spit1	EAS	Male	Male	12.9	HumanCoreExome	1871	Yes	0	0	0	0	0	0	48.51	46.9567	49.9299	40.9083	50	.	38.2706	45.3534	34.3704	0.0328	0.0381	0.0099	0.0349	0.0264	0.0015	0.0181	-0.0434	-0.0281	0.0092	0.0306	-0.0073	-0.0077	-0.0365	-0.027	0.0213	0.0324	-0.0564	-0.0567	0.0295
OSC0659	EUR-Spit1	EUR	Female	Female	9.8	HumanCoreExome	1874	Yes	0	1	1	0	0	0	57.5474	40.4808	75.1571	66.3716	67	.	36.9897	54.4086	55.981	-0.0237	-0.0108	0.0076	0.016	0.0203	0.0065	0.004	0.0114	-0.0123	-0.0126	-0.006	0.0035	-0.0182	0.0055	-0.0143	0.0099	-0.0061	-0.0188	0.0145	0.0138
OSC0660	EUR-Spit1	EUR	Female	Female	17.2	HumanCoreExome	1881	Yes	0	1	1	0	0	0	61.0279	64.3942	55.5721	44.9319	66	.	NA	NA	NA	-0.0049	-0.0054	0.0055	-0.0218	-0.0152	0.0047	0.005	-0.0146	-0.0176	-0.0066	0.0217	0.0086	0.0191	0.0094	-0.0006	0.0026	-0.0076	-0.016	-0.0054	0.0156
OSC0661	EUR-Spit1	EUR	Female	Female	6.8	HumanCoreExome	1885	Yes	0	0	0	0	0	0	53.9728	53.9687	52.8419	42.6589	50	.	51.5293	62.0643	73.9479	0.0064	0.014	-0.0129	0.0073	0.007	-0.015	0.0037	-0.0087	0.0114	-0.0038	-0.0104	-0.0047	-0.0435	-0.01	0.0026	0.0042	-0.0085	-0.0127	-0.0244	0.0007
OSC0662	EUR-Spit1	EUR	Female	Female	8.6	HumanCoreExome	1886	Yes	0	0	0	0	0	0	54.1271	52.5555	54.8091	36.9897	56	.	52.2975	49.9318	49.668	0.0058	-0.0069	-0.0083	0.0035	0.0022	-0.013	-0.0118	0.0108	-0.0129	-0.0348	0.0354	-0.0087	0.0029	-0.0055	0.0261	0.0031	0.0063	-0.0086	-0.0229	-0.0123
OSC0663	EUR-Spit1	EUR	Male	Male	11.2	HumanCoreExome	1888	Yes	0	0	0	0	0	0	48.6955	49.0088	48.3355	41.4346	51	.	64.9607	51.7481	40.6582	0.0032	-0.0026	0.0005	0.0034	-0.004	0.0107	-0.0025	-0.0109	-0.0028	-0.0192	0.028	-0.0143	-0.0266	0.0022	-0.0029	-0.0108	-0.0033	-0.0245	0.0058	-0.011
OSC4967	EAS-Spit1	EAS	Male	Male	9.1	HumanCoreExome	1889	Yes	0	0	0	0	0	0	36.9474	41.5743	34.5159	58.4308	51	.	63.6067	29.5209	39.2783	0.0165	0.006	-0.0382	-0.0024	0.0108	-0.0418	-0.0458	-0.0253	0.0418	0.0223	0.0284	-0.0308	-0.0087	-0.0124	0.0177	-0.0193	-0.0066	-0.0186	0.0107	-0.0026
OSC4968	EAS-Spit1	EAS	Female	Female	6.6	HumanCoreExome	1890	Yes	0	0	0	0	0	0	37.3637	33.8184	42.383	45.2339	51	.	58.9672	50.5809	44.3376	-0.0016	-0.0197	-0.0164	-0.0063	-0.042	0.0289	0.0173	0.0121	-0.0222	-0.0092	0.0295	0.0423	0.0224	-0.0211	0.0127	-0.0619	-0.0181	0.0485	0.036	-0.029
OSC4969	EAS-Spit1	EAS	Male	Male	8.5	HumanCoreExome	1891	Yes	0	0	0	0	0	0	30.9379	29.3129	35.136	34.4866	52	.	46.9104	47.756	54.862	-0.0062	-0.0296	0.0003	-0.0098	0.0098	0.0304	-0.0116	0.0086	-0.0724	-0.0145	0.0464	-0.0121	0.0126	-0.0512	-0.012	-0.0646	-0.0051	0.0625	0.0362	0.0101
OSC0664	EUR-Spit1	EUR	Female	Female	8.9	HumanCoreExome	1893	Yes	0	0	0	0	0	0	56.1992	53.7854	57.4415	56.9876	50	.	45.8629	43.7755	54.4698	0.0028	0.0012	0.0059	-0.0009	0.0197	0.0013	-0.0078	0.0051	-0.0079	-0.0027	-0.0145	-0.0168	-0.0147	-0.0022	-0.0327	0.0024	-0.0043	0.0232	-0.0061	0.0047
OSC4970	EAS-Spit1	EAS	Female	Female	13.3	HumanCoreExome	1899	Yes	0	0	0	0	1	1	34.4007	32.2954	38.839	61.0936	62	.	41.3114	38.9262	53.2368	0.0116	0.0015	-0.0341	-0.0182	-0.0251	-0.0245	0.0048	-0.0179	0.0234	0.0057	0.0357	-0.0025	-0.0163	-0.031	0.0097	-0.0257	-0.0017	-0.0193	0.0296	0.005
OSC0665	EUR-Spit1	EUR	Male	Male	14.2	HumanCoreExome	1902	Yes	0	0	0	0	0	0	53.129	55.6741	50.075	58.2268	58	.	62.3287	46.0148	37.3811	0.0112	0.0258	-0.0044	0.0027	0.0014	-0.0076	0.0182	-0.0078	0.0103	0.007	0.0033	0.0144	0.0044	-0.0115	-0.0027	0.0082	0.0064	-0.009	-0.0143	0.0214
OSC0667	EUR-Spit1	EUR	Male	Male	14	HumanCoreExome	1903	Yes	0	0	0	0	0	0	46.6364	41.9025	52.4147	43.2426	50	.	49.8307	51.9096	58.2541	0.0108	-0.0155	0.0191	-0.0033	-0.0218	-0.0012	0.0146	0.0204	-0.0047	-0.018	0.01	-0.0063	-0.0289	-0.0121	0.0016	-0.0146	-0.0049	0.0054	0.0187	-0.0057
OSC0668	EUR-Spit1	EUR	Male	Male	6.7	HumanCoreExome	1904	Yes	1	1	1	0	0	0	62.6959	61.9035	61.6228	61.4545	54	.	57.3102	57.1773	64.2311	0.0105	0.0328	-0.0068	0.0032	-0.0052	0.0101	0.0093	-0.0068	0.0157	-0.0106	0.02	-0.0149	0.0003	0.0096	-0.0122	-0.0024	-0.0055	0.0296	-0.0012	-0.0154
OSC0669	EUR-Spit1	EUR	Female	Female	9.4	HumanCoreExome	1908	Yes	0	1	1	0	0	0	80.3921	79.0938	76.393	85.8494	91	.	61.4951	42.0851	50.2929	-0.0071	-0.0037	-0.0084	-0.0112	-0.0058	-0.0082	-0.0051	0.0159	-0.005	0.014	-0.0027	0.0071	-0.0294	-0.0195	-0.0164	0.003	-0.019	-0.0126	0.0049	0.0054
OSC0670	EUR-Spit1	EUR	Male	Male	11.1	HumanCoreExome	1909	Yes	0	0	0	0	0	0	51.5347	52.2022	50.3509	33.8542	52	.	49.4999	47.7721	43.2294	-0.0016	0.0267	-0.0129	-0.0081	0.0073	0.0105	-0.0012	-0.007	-0.0038	0.0119	0.0138	-0.0048	-0.02	0.0102	-0.0058	-0.0031	0.0073	0.0012	0.0182	-0.0078
OSC0671	EUR-Spit1	EUR	Male	Male	10.7	HumanCoreExome	1910	Yes	0	0	0	0	0	0	30.5665	30.4768	33.5697	54.1285	52	.	48.1669	53.5081	53.8488	0.0091	0.0038	0.0169	0	-0.0107	-0.0077	0.0067	-0.0181	0.0209	0.0034	0.0104	0.0071	0.002	0.0116	-0.0195	-0.0119	-0.0016	0.0096	0.0012	0.0155
OSC0672	EUR-Spit1	EUR	Male	Male	11	HumanCoreExome	1912	Yes	1	1	1	0	0	0	58.618	60.8552	54.8012	51.3207	85	.	40.7151	42.9487	53.8721	0.0054	0.0036	-0.0155	0.0137	0.0075	-0.0037	0.0078	0.0003	-0.019	0.0072	0.0016	-0.0138	0.0233	0.0027	0.0096	-0.0181	-0.009	-0.0007	-0.007	-0.0017
OSC0673	EUR-Spit1	EUR	Female	Female	16.3	HumanCoreExome	1915	Yes	1	0	1	0	0	0	57.0076	55.7528	56.5466	25.3044	50	.	54.9414	60.8641	52.1488	0.008	-0.007	0.0193	-0.0094	-0.0087	0.0082	0.0004	0.0207	0.0061	0.0214	0.0131	-0.0098	-0.0072	-0.0098	-0.0229	-0.0204	0.0065	0.0085	-0.0047	0.0004
OSC0674	EUR-Spit1	EUR	Male	Male	10.5	HumanCoreExome	1914	Yes	0	0	0	0	0	0	45.2588	43.8692	47.1044	31.6731	58	.	64.796	46.4934	44.5143	0.0052	-0.0046	0.0048	0.0122	-0.0114	0.021	-0.0279	0.0026	0.0284	-0.0005	0.0044	0.0035	0.0215	0.0123	-0.0257	-0.0033	-0.0034	-0.0027	0.0151	0.0042
OSC0675	EUR-Spit1	EUR	Male	Male	11.2	HumanCoreExome	1916	Yes	0	0	0	0	0	0	48.1548	50.0395	46.4087	49.0224	51	.	36.6011	49.1926	45.491	0.0034	0.007	-0.0062	-0.0006	0.0082	0.0082	0.004	-0.018	-0.0223	-0.0154	0.0407	0.0167	0.001	0.0014	0.0086	0.0095	-0.0022	-0.0212	-0.0078	-0.0025
OSC0676	EUR-Spit1	EUR	Female	Female	16.1	HumanCoreExome	1918	Yes	0	0	0	0	0	0	48.7778	48.9172	48.7974	52.1504	52	.	53.317	51.3955	46.8162	0.0026	-0.0007	-0.0074	0.0072	-0.019	0.0065	0.0144	-0.0148	-0.0107	0.0013	-0.0101	-0.0186	0.0006	0.0045	0.0089	-0.0038	-0.0024	0.0172	0.0082	-0.0198
OSC0677	EUR-Spit1	EUR	Female	Female	9.3	HumanCoreExome	1922	Yes	1	1	1	0	0	0	67.6621	73.1513	58.822	33.9246	56	.	59.5102	59.8855	47.0843	0.0068	-0.008	0.0171	-0.0058	-0.0056	-0.0036	0.0073	0.0214	-0.0108	-0.009	-0.0051	-0.0034	-0.0163	0.0127	-0.0214	0.0092	0.0049	-0.0001	-0.0118	-0.0051
OSC0678	EUR-Spit1	EUR	Male	Male	9.8	HumanCoreExome	1926	Yes	1	0	1	0	0	0	48.3989	46.9873	49.8443	60.2639	67	.	42.4043	48.8165	44.2646	0.0069	0.0202	-0.021	0.0015	0.0136	0.0081	-0.0016	0.0062	0.0208	-0.0033	0.0011	0.0015	0.0012	0.0072	-0.0164	0.0065	0.007	0.021	0.0212	0.0019
OSC0679	EUR-Spit1	EUR	Female	Female	8.8	HumanCoreExome	1928	Yes	0	0	0	0	0	0	50.7225	53.7923	47.6406	56.4938	56	.	53.9738	48.979	48.63	0.0057	-0.014	0.0043	0.0026	0.0238	-0.0004	0.0027	0.0013	0.0012	0.019	0.0146	0.004	0.0155	-0.005	0.001	-0.0073	0.0184	0.0068	0.0058	0.0126
OSC0680	EUR-Spit1	EUR	Male	Male	10.9	HumanCoreExome	1929	Yes	0	0	0	0	0	0	49.1775	54.4018	44.3522	45.0145	54	.	33.4359	41.5747	33.7284	0.002	0.0306	-0.0264	0.0027	0.0154	-0.0014	0.0162	0.0067	0.0011	0.0232	-0.0088	-0.0058	0.0107	0.0034	0.0027	0.0249	-0.0003	-0.0173	-0.0048	-0.0114
OSC0681	EUR-Spit1	EUR	Female	Female	13.8	HumanCoreExome	1930	Yes	0	0	0	0	0	0	27.3338	26.4868	31.5737	36.6851	52	.	NA	NA	NA	0.0057	0.0291	0.0089	-0.0075	-0.0078	-0.0122	0.0029	-0.0022	-0.01	-0.0074	0.0229	0.0213	0.0095	-0.0137	0.0117	-0.0002	-0.0161	-0.0088	-0.0015	0.0049
OSC0682	EUR-Spit1	EUR	Male	Male	10.3	HumanCoreExome	1931	Yes	0	0	0	0	0	0	35.2903	35.5022	37.2308	33.0239	50	.	35.665	47.6917	46.4544	0.008	-0.014	0.0086	-0.0002	0.0237	-0.0174	-0.0089	0.0052	0.0078	-0.0027	-0.01	-0.0057	-0.0129	-0.0233	0.0157	0.0062	0.0056	-0.0135	-0.0095	0.0102
OSC0683	EUR-Spit1	EUR	Female	Female	17	HumanCoreExome	1933	Yes	0	0	0	0	0	0	48.1107	45.6224	50.3997	44.1217	56	.	45.6845	63.7188	62.9048	-0.0419	-0.0014	0.0273	0.0193	-0.0002	-0.033	0.0036	-0.0095	0.0118	0	-0.0006	-0.003	-0.0114	-0.003	-0.0196	0.0047	0.0008	0.017	0.0114	-0.0021
OSC0684	EUR-Spit1	EUR	Female	Female	15.9	HumanCoreExome	1934	Yes	0	0	0	0	0	0	53.0486	54.0878	51.2174	42.5754	50	.	57.3532	63.1938	67.7057	-0.0419	0.0133	0.0239	0.0131	-0.0001	0.0136	0.0022	-0.0016	-0.0038	0.011	-0.0155	-0.0143	0.0152	-0.0325	-0.0106	-0.0034	-0.0134	0.0053	0.0022	-0.0107
OSC0685	EUR-Spit1	EUR	Female	Female	8.5	HumanCoreExome	1938	Yes	0	0	0	0	0	0	43.4967	43.408	44.3995	40.4426	52	.	59.1691	53.6801	55.3585	0.0084	0.0093	-0.0155	0.0195	0.0156	0.0077	-0.0114	0.0032	-0.0002	0.0183	0.0186	0.0121	0.0114	0.0004	0.0096	0.0026	-0.0131	0.007	-0.0061	-0.0031
OSC4971	EAS-Spit1	EAS	Female	Female	7.5	HumanCoreExome	1940	Yes	0	0	0	0	0	0	54.033	55.219	51.8267	40.4869	52	.	57.7648	48.06	48.4067	0.0147	-0.0012	-0.0152	0.0171	-0.0044	-0.0462	0.0024	-0.0142	0.0418	-0.0139	-0.029	-0.007	0.0261	-0.0152	-0.0361	-0.0146	0.0055	0.0224	0.0022	0.0051
OSC0686	EUR-Spit1	EUR	Female	Female	7.7	HumanCoreExome	1942	Yes	0	0	0	0	0	0	38.4944	36.525	41.9008	56.0567	51	.	41.8459	48.6246	51.9293	0.003	-0.0136	0.0145	-0.0113	0.0223	0.0051	0.0012	0.005	-0.0191	-0.0176	-0.035	0.0007	-0.0099	0.0225	-0.0147	-0.0083	0.016	0.0068	0.0027	-0.0167
OSC4972	EAS-Spit1	EAS	Female	Female	15.8	HumanCoreExome	1945	Yes	0	0	0	0	0	0	46.5555	51.3309	43.2905	51.943	53	.	61.1716	64.7568	59.0945	0.0144	-0.0036	-0.0324	-0.009	-0.0128	0.0319	-0.0036	0.009	-0.0285	0.0269	-0.0386	-0.0005	0.0245	-0.0064	-0.0204	0.0155	-0.022	0.0393	-0.0458	-0.0465
OSC0687	EUR-Spit1	EUR	Male	Male	8.7	HumanCoreExome	1950	Yes	1	1	1	0	0	0	39.0364	32.723	46.3804	67.9035	70	.	39.5883	24.7506	30.6543	-0.0416	0.0143	0.0209	0.0179	-0.0028	-0.0151	0.0156	0.0107	0.0111	-0.0046	0.0122	0.0213	0.0258	-0.0127	-0.0078	0.0109	-0.0145	0.0066	-0.0061	-0.0021
OSC0688	EUR-Spit1	EUR	Male	Male	8.3	HumanCoreExome	1951	Yes	0	0	0	0	0	0	52.3275	58.6393	46.2119	52.3267	52	.	48.3879	61.5532	55.3699	0.0064	-0.0044	0.0033	0.0054	0.0016	0.0015	-0.0001	-0.001	-0.013	0.0197	0.0007	-0.0152	-0.0094	-0.0136	0.0035	0.004	-0.0024	-0.0101	-0.0037	-0.0219
OSC0689	EUR-Spit1	EUR	Male	Male	10.5	HumanCoreExome	1953	Yes	0	0	0	0	0	0	40.3229	46.9818	35.3935	43.2463	51	.	60.9492	44.8863	41.4571	0.0069	-0.0115	0.0078	-0.0141	0.0181	0.0047	0.0293	0.0021	-0.0008	0.0196	0.0095	-0.0147	0.0181	0.0008	0.0074	0.001	0.0045	0.0005	-0.0081	0.0046
OSC4973	EAS-Spit1	EAS	Female	Female	7.4	HumanCoreExome	1955	Yes	0	0	0	0	0	0	56.1747	56.5636	54.3724	52.5405	56	.	50.7901	50.8792	53.7553	0.0093	-0.0065	0.0299	-0.0287	-0.0232	0.0005	-0.0397	-0.0225	-0.0012	-0.0265	0.0268	0.0101	0.0027	0.0174	-0.0096	0.0312	0.0107	0.0065	-0.0396	-0.0304
OSC0690	EUR-Spit1	EUR	Male	Male	6.1	HumanCoreExome	1962	Yes	0	1	1	0	0	0	26.9291	26.4794	30.2806	49.9901	73	.	56.3061	44.631	46.7018	0.007	0.0196	0.0164	-0.0194	-0.0054	0.0167	0.0072	-0.0082	-0.0061	-0.0254	0.0052	0.0091	0.0015	0.014	0.009	0.0313	0.0125	0.0066	-0.0016	0.006
OSC0693	EUR-Spit1	EUR	Male	Male	17.3	HumanCoreExome	1970	Yes	0	0	0	0	0	0	43.5071	39.8853	47.7003	60.1929	50	.	57.9023	35.4456	39.7118	-0.0033	0.013	0.0085	-0.0101	0.0016	-0.0014	-0.0036	0.0158	-0.0073	-0.0007	0.0099	-0.0039	-0.0235	0.0066	-0.0034	0.0123	0.0106	-0.0046	0.0103	-0.0066
OSC0694	EUR-Spit1	EUR	Male	Male	10	HumanCoreExome	1981	Yes	1	1	1	0	0	0	44.0094	41.7195	46.9086	66.3433	79	.	51.7575	53.6048	55.6254	-0.0025	-0.0061	-0.0046	-0.0007	-0.0166	0.0194	-0.0142	-0.0173	-0.0209	0.0026	-0.0256	0.006	0.0075	-0.0344	-0.0063	-0.0256	-0.0186	-0.0191	0.0024	0.0074
OSC0695	EUR-Spit1	EUR	Male	Male	13.3	HumanCoreExome	1985	Yes	0	0	0	0	0	0	42.8749	43.1081	43.4918	58.6329	51	.	59.0445	58.1549	63.668	0.0083	-0.0123	0.0065	0.002	0.0121	-0.0096	-0.0011	0.0077	-0.0179	0.0341	0.0151	0.0092	0.0071	0.0186	0.0109	-0.0201	-0.0076	0.0022	0.0114	0.0019
OSC0696	EUR-Spit1	EUR	Male	Male	8	HumanCoreExome	1987	Yes	0	0	0	0	0	0	49.1464	50.4057	48.1336	47.7478	52	.	58.9627	60.9295	60.9876	-0.0011	-0.0101	-0.0058	-0.0002	-0.0112	-0.0194	-0.0056	0.0027	-0.0012	0.0082	-0.0009	0.0192	-0.0178	0.0001	0.0004	-0.0191	0.0215	-0.0067	0.0067	-0.0134
OSC0697	EUR-Spit1	EUR	Male	Male	8.1	HumanCoreExome	1988	Yes	0	0	0	0	0	0	38.1963	36.9133	41.012	59.9169	54	.	57.1793	72.8001	65.2484	0.0112	0.0188	0.0004	0.007	0.0027	-0.0131	-0.0028	-0.0075	-0.0038	0.0204	-0.0043	-0.0054	-0.023	0.0021	0.0187	0.0268	0.007	0.0236	-0.0027	0.0176
OSC0698	EUR-Spit1	EUR	Male	Male	11.3	HumanCoreExome	1990	Yes	0	0	0	0	0	0	47.6367	49.0021	46.4482	33.3928	50	.	41.5717	57.5955	56.6669	0.0091	-0.013	-0.0164	0.0198	0.0001	-0.0312	-0.0013	-0.0106	0.0012	0.003	0.0017	0.0108	-0.0109	-0.0102	0.0027	0.0067	-0.0096	0.0208	0.0104	-0.0166
OSC0699	EUR-Spit1	EUR	Female	Female	14	HumanCoreExome	1989	Yes	0	1	1	0	0	0	55.793	61.9861	47.9456	24.0132	50	.	50.9023	60.0017	54.8234	0.0091	0.005	-0.0057	0.0236	-0.0041	0.0132	-0.0083	-0.0033	-0.0316	-0.0132	-0.0215	-0.0054	-0.0014	-0.0006	-0.0177	-0.0004	-0.0079	0.0081	-0.0088	0.003
OSC0700	EUR-Spit1	EUR	Female	Female	11.3	HumanCoreExome	1991	Yes	0	0	0	0	0	0	52.4469	47.1347	58.1771	51.9185	60	.	31.8138	44.0717	42.2524	0.0074	-0.0042	0.0021	0.0032	-0.0093	-0.0038	0.011	-0.0257	-0.006	0.004	-0.001	-0.0176	-0.0119	-0.0057	0.0068	-0.0127	-0.0143	-0.005	-0.0089	-0.0148
OSC0702	EUR-Spit1	EUR	Female	Female	7.2	HumanCoreExome	1993	Yes	0	0	0	0	0	0	59.0596	55.2692	60.7865	34.0668	51	.	65.9048	56.4443	57.4567	0.0021	-0.0173	-0.0018	0.0053	-0.0071	-0.0376	-0.0014	-0.0093	0.0261	-0.0077	0.0046	0.0033	-0.0156	-0.0128	0.003	0.0007	0.0034	-0.0066	-0.0064	0.0071
OSC0704	EUR-Spit1	EUR	Male	Male	7.6	HumanCoreExome	1995	Yes	0	0	0	0	0	0	53.5158	52.8846	53.6377	33.2292	51	.	61.2964	50.6983	39.1903	0.0073	-0.0098	0.0023	0.0043	-0.0044	0.007	-0.0031	0.0048	-0.007	-0.0003	-0.0125	0.0169	0.018	-0.0128	0.0091	0.0152	0.0131	0.0005	0.008	-0.0108
OSC0705	EUR-Spit1	EUR	Female	Female	12.3	HumanCoreExome	1997	Yes	0	1	1	0	0	0	46.7916	48.3018	46.036	49.4467	73	.	32.7674	50.0755	57.3691	0.0078	0.0048	0.0105	-0.0095	-0.0004	0.0039	-0.0067	0.0089	0.0039	0.0103	0.0226	0.0119	0.0135	0.0152	-0.0058	0.0058	0.0135	-0.0059	-0.0009	-0.011
OSC0706	EUR-Spit1	EUR	Male	Male	15	HumanCoreExome	2001	Yes	0	1	1	0	0	0	34.2981	43.2409	27.945	46.2449	76	.	55.9123	46.0985	41.5539	0.0073	0.0188	-0.016	0.0068	0.0048	-0.022	0.0153	-0.0198	0.0109	0.0089	-0.0115	0.0055	0.0034	0.0058	-0.0096	0.0035	0.0167	-0.0088	0.0137	0.0012
OSC0707	EUR-Spit1	EUR	Male	Male	10.1	HumanCoreExome	2004	Yes	1	1	1	0	1	1	67.0932	62.3723	69.2557	53.6827	67	.	39.5085	21.9504	29.8863	0.0093	-0.0074	0.022	-0.0093	-0.0071	-0.0056	-0.0334	0.0032	0.0097	0.0159	0.0021	-0.0033	0.0025	0.0311	0.0128	-0.0041	0.0075	0.0195	-0.0071	0.0317
OSC0708	EUR-Spit1	EUR	Male	Male	10.1	HumanCoreExome	2007	Yes	1	0	1	0	0	0	45.6991	40.6847	51.0975	41.4836	52	.	35.7384	48.8391	58.9665	-0.0026	-0.0092	0.0106	-0.0108	-0.0044	0.0042	0.0005	0.0059	0.0121	-0.0107	0.0039	0.0153	0.0242	0.013	-0.0177	-0.0034	0.0205	0.0042	0.0111	0.0192
OSC4974	EAS-Spit1	EAS	Female	Female	10.8	HumanCoreExome	2008	Yes	0	1	1	0	0	0	40.3534	32.3314	49.4393	62.7935	79	.	47.7564	35.0723	34.2984	-0.0165	-0.0346	-0.0064	0.0234	-0.0157	0.0069	-0.0025	0.0205	-0.0351	-0.0079	-0.0388	0.011	0.0071	-0.0264	0.0191	0.0183	-0.0193	0.0026	0.0206	0.0013
OSC0709	EUR-Spit1	EUR	Male	Male	10.1	HumanCoreExome	2011	Yes	1	0	1	0	0	0	54.3953	51.2668	56.7719	36.1504	51	.	42.2753	57.8058	63.5726	0.0111	0.0288	-0.0141	0.0128	0.0011	-0.0071	0.0006	0.0123	0.019	0.0033	-0.0004	0.0188	0.0036	0.0173	0.0123	0.0101	-0.0023	0.0136	0.002	0.0195
OSC0710	EUR-Spit1	EUR	Female	Female	7.2	HumanCoreExome	2012	Yes	0	0	0	1	0	1	47.8336	48.739	46.9831	42.2156	64	.	65.3491	62.6518	56.5598	-0.011	-0.0081	-0.003	-0.0181	-0.0341	0.0073	0.0195	-0.0048	-0.0045	-0.0009	-0.0005	0.0008	0.0122	-0.0119	0.0084	-0.0009	-0.0183	0.0099	0.0225	-0.0059
OSC0711	EUR-Spit1	EUR	Female	Female	7.7	HumanCoreExome	2013	Yes	1	1	1	0	0	0	54.0502	44.3377	63.4926	66.6364	64	.	68.4761	39.3961	46.8702	0.0063	-0.0111	-0.0041	-0.0014	-0.0002	-0.0248	0.0004	-0.0041	-0.0008	0.001	-0.0115	-0.001	0.0074	-0.0078	0.0031	-0.0153	0.0021	0.0151	0.0006	0.016
OSC0712	EUR-Spit1	EUR	Female	Female	8.3	HumanCoreExome	2014	Yes	0	0	0	0	0	0	50.6246	48.8762	52.1518	45.188	64	.	55.0267	54.6219	54.3407	0.0076	-0.0063	0.0087	0.0004	0.0193	0.007	-0.0153	0.0003	0.0174	-0.005	0.012	0.0259	0.001	-0.002	-0.0033	0.015	-0.0144	-0.0149	-0.0103	-0.0106
OSC0713	EUR-Spit1	EUR	Male	Male	13.1	HumanCoreExome	2015	Yes	0	0	0	0	0	0	48.0287	46.9542	48.9958	57.2636	57	.	45.3172	43.9269	37.0352	-0.017	-0.0108	0.0096	0.0138	0.0134	-0.019	-0.0051	0.0132	-0.0042	-0.0197	-0.0188	0.0122	0.0002	0.0133	-0.0005	-0.0019	-0.0367	0.0011	-0.0169	-0.0097
OSC4975	EAS-Spit1	EAS	Male	Male	8.8	HumanCoreExome	2017	Yes	0	0	0	0	0	0	43.6274	45.899	42.3881	51.8407	61	.	41.8427	39.9543	40.9447	0.0014	-0.0127	-0.0206	-0.0009	0.0045	0.0142	-0.0076	0.0316	0.0118	-0.003	-0.0272	-0.0093	-0.0161	-0.0502	0.0007	-0.0114	0.0184	-0.0225	-0.0167	0.04
OSC0715	EUR-Spit1	EUR	Female	Female	9.7	HumanCoreExome	2019	Yes	1	1	1	0	0	0	81.5129	75.1767	82.6362	43.4185	73	.	54.9894	33.5929	34.1616	0.01	-0.0101	-0.0134	0.0229	0.0035	-0.027	0.0113	-0.0037	-0.0123	-0.0052	-0.022	-0.0268	0.0044	0.0041	-0.0291	-0.0142	-0.0028	0.015	0.0006	0.0207
OSC0716	EUR-Spit1	EUR	Male	Male	12.1	HumanCoreExome	2020	Yes	1	1	1	0	0	0	56.8816	60.3986	51.8371	63.8028	79	.	44.8738	36.8981	42.8238	0.0076	-0.0069	0.0284	-0.0033	-0.0123	-0.0154	-0.0053	-0.0057	0.0139	0.0043	-0.0045	-0.0155	-0.0017	-0.009	-0.0006	-0.0006	0.0015	0.0053	0.014	0.0191
OSC0717	EUR-Spit1	EUR	Male	Male	11	HumanCoreExome	2021	Yes	0	0	0	0	0	0	28.0229	34.7072	25.0574	40.5515	50	.	48.4612	52.7332	59.5859	-0.0002	-0.0149	-0.0036	-0.0086	-0.0084	0.0078	0.0068	0.0101	-0.0199	0.0001	0.0091	0.0035	0.0201	0.0141	-0.0218	0.0226	-0.0142	0.0051	0.0078	0.0132
OSC0718	EUR-Spit1	EUR	Female	Female	12.8	HumanCoreExome	2022	Yes	0	0	0	0	1	1	51.4214	54.6631	48.1465	51.3879	58	.	61.7389	34.9244	31.8217	0.0088	-0.0035	0.0197	-0.0115	0.0011	-0.013	0	0.0286	-0.0091	-0.001	-0.0068	-0.0208	-0.0083	-0.0077	-0.0436	-0.0199	0.0031	-0.0065	0.0051	-0.0243
OSC0719	EUR-Spit1	EUR	Female	Female	11.8	HumanCoreExome	2023	Yes	0	0	0	0	0	0	54.3962	59.123	48.7587	52.885	50	.	38.0872	37.6006	43.2987	0.009	0.0179	-0.001	0.0051	-0.0093	0.0077	0.0086	-0.0026	-0.016	-0.0181	0.0224	0.0194	-0.02	0.0072	0.0108	-0.0059	0.0209	0.0018	-0.0227	0.029
OSC0720	EUR-Spit1	EUR	Female	Female	10.6	HumanCoreExome	2025	Yes	0	0	0	0	0	0	54.9447	53.6877	55.5059	57.8705	50	.	53.7327	37.9521	39.4569	0.0047	-0.0108	0.0039	0.0049	-0.0008	0.0061	-0.0058	0.0112	0.0046	-0.0054	-0.0083	0.0022	-0.013	-0.0124	0.0086	-0.0106	-0.0003	0.0098	-0.0169	0.016
OSC0721	EUR-Spit1	EUR	Male	Male	7.3	HumanCoreExome	2028	Yes	0	1	1	0	0	0	41.9379	42.3863	42.6569	52.831	73	.	42.023	42.6321	48.1699	0.0049	0.0018	0.0171	-0.0039	0.0007	-0.0083	-0.0086	-0.0038	-0.0067	-0.0132	0.0209	0.0271	-0.0014	0.0037	0.0005	-0.0012	0.0085	-0.0173	-0.0302	-0.0163
OSC0722	EUR-Spit1	EUR	Male	Male	12	HumanCoreExome	2029	Yes	1	1	1	0	0	0	70.751	61.4863	77.2979	51.2995	63	.	64.3943	59.4966	60.9888	0.0072	0.0224	-0.0016	-0.0016	0.0038	-0.0134	-0.0047	0.0324	0.0081	0.0002	0.0033	-0.0021	0.0062	-0.0077	0.0093	0.0142	0.0226	-0.0194	0.0196	0.0204
OSC0724	EUR-Spit1	EUR	Female	Female	10.5	HumanCoreExome	2030	Yes	0	0	0	0	0	0	29.6821	34.3224	28.3119	32.9738	52	.	35.6313	41.3218	43.983	-0.0349	0.0047	-0.009	-0.0254	-0.0225	-0.0096	-0.0071	0.0091	0.0102	0.0023	-0.0134	-0.0296	0.0038	0.0045	-0.0021	0.0123	-0.0104	0.0164	0.0134	-0.0131
OSC0725	EUR-Spit1	EUR	Female	Female	12.3	HumanCoreExome	2031	Yes	0	0	0	0	0	0	59.3919	59.0089	58.4717	39.3965	52	.	49.4389	45.1884	49.5983	-0.0012	0.0002	0.0122	-0.0024	-0.0175	-0.0107	-0.0037	-0.0265	0.0038	-0.0125	0.0172	-0.0115	-0.0092	0.0003	-0.021	0.0355	-0.0005	-0.0011	-0.0065	-0.0001
OSC0726	EUR-Spit1	EUR	Female	Female	13.9	HumanCoreExome	2032	Yes	0	0	0	0	0	0	53.3778	51.5292	55.4071	62.0107	68	.	61.2126	60.1938	47.2597	0.0067	-0.012	-0.0012	0.0057	-0.0134	0.0058	0.0186	0.0201	0.0041	-0.0127	-0.0095	-0.0012	-0.019	-0.0044	0.0175	0.0132	0.0023	0.0118	0.0111	-0.0178
OSC4976	EAS-Spit1	EAS	Male	Male	8.3	HumanCoreExome	2037	Yes	0	0	0	0	0	0	51.6939	57.4576	46.2119	42.004	52	.	NA	NA	NA	0.0138	0.0051	-0.0269	0.0555	0.0119	-0.0287	-0.0117	-0.0282	0.0426	-0.0628	-0.0136	-0.0236	0.0134	-0.0136	0.0081	0.0093	-0.0266	0.045	0.001	0.0372
OSC0728	EUR-Spit1	EUR	Male	Male	12.1	HumanCoreExome	2052	Yes	0	0	0	0	0	0	59.1885	59.3537	57.3732	48.5607	61	.	32.2693	42.5143	71.721	-0.0073	-0.0088	0.0014	-0.0199	-0.0157	-0.0108	0.0063	0.0123	0.008	-0.0153	-0.0065	0.0037	0.0158	-0.0062	0.0003	0.036	-0.0282	-0.0192	0.0206	-0.0331
OSC0730	EUR-Spit1	EUR	Female	Female	10.3	HumanCoreExome	2057	Yes	0	0	0	0	0	0	47.9751	46.9866	49.2237	46.0005	50	.	62.0763	46.4451	40.0117	0.0087	-0.0083	0.0221	-0.0001	-0.0086	-0.0138	-0.0115	-0.0113	-0.01	0.0449	0.0082	0.0024	0.0027	-0.0092	0.0018	0.0178	-0.003	-0.0057	0.0021	-0.0118
OSC0731	EUR-Spit1	EUR	Male	Male	10.3	HumanCoreExome	2058	Yes	0	0	0	0	0	0	50.2017	50.1343	50.0411	60.6951	52	.	39.7607	55.2308	50.5927	0.0061	-0.0071	0.0026	0.003	0.0084	0.005	0.0125	0.0172	-0.0211	0.0098	-0.0062	-0.0235	0.0073	0.0302	-0.0083	-0.0035	-0.0216	-0.0211	0.0123	0.0135
OSC0732	EUR-Spit1	EUR	Female	Female	14.6	HumanCoreExome	2059	Yes	0	0	0	0	0	0	35.1565	38.3862	36.0011	36.5183	50	.	53.3983	43.8394	41.5395	0.007	-0.0111	0.0055	-0.0014	0.0052	-0.0207	-0.001	-0.0177	0.0002	-0.0126	0.0087	-0.0023	-0.0053	-0.0019	0.0127	-0.0046	-0.009	0.0091	-0.0024	0.0139
OSC0733	EUR-Spit1	EUR	Female	Female	7.9	HumanCoreExome	2062	Yes	0	0	0	0	0	0	39.1743	41.0457	38.8449	62.0826	64	.	65.8149	74.2868	71.2507	0.0067	-0.0127	-0.0027	0.0048	0.0078	0.0016	-0.0042	0.0088	-0.0013	-0.0111	-0.0149	0.0018	0.0058	-0.0072	-0.0112	-0.0168	0.0053	0.0117	-0.0082	-0.0112
OSC0734	EUR-Spit1	EUR	Female	Female	8.6	HumanCoreExome	2069	Yes	0	1	1	0	0	0	61.014	60.0626	59.8839	71.5295	67	.	51.4811	56.2273	52.2736	0.0047	-0.0094	0.0044	-0.0118	0.0168	-0.004	-0.0093	0.013	0.0085	-0.0112	0.0144	-0.0169	0.0006	-0.0158	-0.0048	0.0032	-0.0072	-0.0077	-0.0328	0.0101
OSC0735	EUR-Spit1	EUR	Female	Female	12.9	HumanCoreExome	2072	Yes	0	0	0	0	0	0	52.0472	52.5444	51.5023	31.0457	50	.	61.2	47.1663	46.7918	-0.0024	0.0067	-0.0071	-0.0139	0.0086	0.0043	0.0018	-0.0145	0.0005	-0.0021	-0.0242	-0.0113	0.0049	-0.0003	-0.006	0.0122	-0.0021	0.0089	-0.0287	0.0037
OSC0736	EUR-Spit1	EUR	Female	Female	8.6	HumanCoreExome	2073	Yes	0	0	0	0	0	0	48.7414	43.4308	54.8091	42.1624	50	.	66.699	65.0693	55.9036	-0.0096	-0.0081	-0.0309	0.0035	-0.0215	0.0137	-0.0042	-0.0149	0.0227	0.0122	-0.0014	-0.0009	0.0285	0.0191	-0.0236	0.0128	-0.003	0.0138	0.0054	0.0067
OSC0737	EUR-Spit1	EUR	Female	Female	8.8	HumanCoreExome	2075	Yes	0	0	0	0	0	0	42.443	44.5681	41.4372	42.5861	51	.	40.6941	59.5452	48.291	0.0099	0.0247	-0.0091	0.0047	-0.0078	0.0005	-0.0166	0.0062	0.0222	0.0007	0.0085	0.0075	-0.0166	0.0153	-0.0087	-0.0329	-0.0016	0.0161	0.0073	0.0033
OSC4977	EAS-Spit1	EAS	Female	Female	12.4	HumanCoreExome	2076	Yes	0	0	0	0	0	0	53.8281	52.5418	54.9042	51.3981	52	.	49.2093	42.0335	42.8654	-0.0656	0.0422	-0.0118	-0.0023	-0.0054	0.02	-0.0075	-0.0205	-0.0222	-0.016	-0.0106	-0.0031	0.028	0.0241	-0.0025	-0.0023	-0.0095	0.0295	-0.0002	-0.0155
OSC0739	EUR-Spit1	EUR	Male	Male	10.4	HumanCoreExome	2080	Yes	0	0	0	0	0	0	56.2232	54.5232	56.8638	47.6996	65	.	37.3285	53.4405	48.3074	0.0018	-0.0136	-0.0028	-0.01	0.0073	0.0161	-0.0009	0.0319	0.0126	-0.0034	-0.0054	-0.0155	-0.013	-0.0105	-0.0052	0.006	0.0226	0.0066	0.001	0.013
OSC0740	EUR-Spit1	EUR	Female	Female	11	HumanCoreExome	2087	Yes	0	0	0	0	0	0	51.1236	46.0426	56.8641	40.3301	52	.	NA	NA	NA	-0.0231	-0.0004	-0.0076	-0.0327	-0.0229	0.0123	0.0011	-0.003	0.0025	-0.0127	-0.0047	-0.0128	-0.0149	0.0034	-0.0117	-0.0114	0.0071	0.0025	-0.0211	-0.0014
OSC0742	EUR-Spit1	EUR	Female	Female	13.8	HumanCoreExome	2089	Yes	0	0	0	0	0	0	45.586	48.2569	44.4674	56.2461	61	.	53.7115	55.0019	54.4667	0.0064	-0.0071	0.0102	-0.0037	-0.0039	-0.0012	0.0079	0.0116	0.0084	-0.0181	-0.0191	0.0189	-0.0036	0.0133	0.0051	-0.0189	0.0073	-0.0117	-0.0119	-0.0096
OSC0743	EUR-Spit1	EUR	Female	Female	7.1	HumanCoreExome	2096	Yes	0	1	1	0	0	0	64.8634	63.3857	63.3595	60.6441	79	.	56.3123	56.958	51.3759	0.0091	-0.017	0.0054	0.0062	-0.0067	-0.029	-0.0272	0.0038	-0.0135	-0.0106	-0.0122	0.0131	0.0198	-0.0123	0.0281	-0.0126	-0.0178	0.0416	0.04	0.0058
OSC0744	EUR-Spit1	EUR	Male	Male	9.7	HumanCoreExome	2099	Yes	0	0	0	0	0	0	34.9943	36.3575	35.8899	33.5138	52	.	39.648	37.027	39.1822	0.0085	-0.0056	0.0183	-0.0107	-0.0039	-0.0178	-0.0173	-0.0083	-0.0063	-0.0043	-0.0009	0.0007	0.0014	-0.0109	0.0171	-0.0054	-0.0126	-0.0158	0.0321	0.0205
OSC0745	EUR-Spit1	EUR	Female	Female	9.3	HumanCoreExome	2104	Yes	0	1	1	0	0	0	48.3185	51.3351	45.7902	69.4246	73	.	48.2037	42.6982	45.9329	0.0078	-0.004	-0.0024	-0.0022	0.0005	-0.0201	-0.0139	0.0317	-0.0087	-0.0014	-0.0061	0.0008	0.0246	0.0205	0.0155	0.0015	-0.0343	-0.0057	0.0198	-0.0067
OSC0746	EUR-Spit1	EUR	Female	Female	8.2	HumanCoreExome	2107	Yes	0	1	1	0	1	1	55.4883	65.3156	45.3053	34.8603	50	.	67.6891	55.5108	55.6436	0.0096	0.0432	0.0078	-0.0196	0.0042	-0.0262	0.0079	0.0168	0.0014	-0.0064	-0.0024	0.0099	0.0171	-0.0003	-0.0143	0.0008	-0.0008	-0.0004	-0.0014	-0.0113
OSC0747	EUR-Spit1	EUR	Female	Female	8.1	HumanCoreExome	2111	Yes	0	1	1	0	0	0	54.0844	53.8453	53.3501	38.7393	79	.	63.6308	54.4883	45.3136	0.0079	-0.003	0.0029	0.0036	-0.0013	-0.0055	0.0011	0.005	0.0117	0.0134	0.0055	-0.0211	0.0011	-0.0087	-0.0038	-0.001	-0.0093	-0.0209	-0.0215	-0.0238
OSC4978	EAS-Spit1	EAS	Male	Male	8.3	HumanCoreExome	2112	Yes	0	0	0	0	0	0	44.6107	44.7698	45.1932	49.9592	52	.	30.624	57.7255	73.1584	-0.0016	-0.0247	0.0605	-0.0326	-0.0204	0.0374	-0.0151	-0.0103	-0.0004	0.0164	0.0009	-0.0243	0.0485	0.0155	-0.0186	-0.0007	0.029	0.0103	0.0388	-0.0285
OSC0748	EUR-Spit1	EUR	Female	Female	7.7	HumanCoreExome	2113	Yes	0	0	0	0	0	0	56.8878	52.5718	59.6313	39.6188	51	.	59.6625	53.7765	60.583	0.0077	-0.0063	-0.0134	0.0159	0.0072	0.0049	0.0119	0.0007	-0.0088	0.0402	0.004	-0.0112	-0.0011	-0.006	-0.0036	-0.0231	0.0161	0.0084	-0.0227	0.006
OSC0749	EUR-Spit1	EUR	Male	Male	11.3	HumanCoreExome	2117	Yes	0	0	0	0	0	0	33.6044	34.8089	34.9086	40.9836	52	.	60.0067	36.4317	40.2554	0.0072	0.0469	-0.0109	-0.0098	0.0056	0.0029	0.0118	-0.0019	0.0004	0.0098	0.0147	-0.0025	-0.0179	-0.0016	0.0042	-0.0077	0.0082	-0.0081	-0.0126	0.0062
OSC0750	EUR-Spit1	EUR	Male	Male	15.2	HumanCoreExome	2118	Yes	0	0	0	0	0	0	52.6802	53.5247	50.7823	39.8908	51	.	48.2935	58.5559	65.0946	0.0083	-0.018	-0.0148	0.0163	0.0028	-0.0207	0.0065	0.0099	0.0224	0.0023	0.0004	-0.0145	-0.0037	0.0044	0.0187	0.0279	-0.0095	0.0147	0.0209	0.0105
OSC0751	EUR-Spit1	EUR	Male	Male	13.4	HumanCoreExome	2120	Yes	0	0	0	0	0	0	46.5355	45.0335	48.1692	38.1832	61	.	37.3474	53.4217	47.556	0.0056	-0.0114	-0.0008	0.0037	0.014	0.0194	-0.0011	-0.0089	0.0046	-0.0116	-0.0117	0.015	0.007	0.0071	-0.0132	0.0098	0.0051	-0.0104	0.0145	0.0123
OSC0752	EUR-Spit1	EUR	Male	Male	10.7	HumanCoreExome	2121	Yes	0	0	0	0	0	0	22.3733	22.2252	26.7638	44.5752	51	.	52.0058	38.3474	41.8282	0.0098	0.0219	-0.0064	-0.0039	-0.0027	-0.0143	0.0201	-0.0085	0.0085	0.0129	0.0033	0.0015	0.006	0.0091	0.0001	0.0121	0.0169	0.0029	-0.0178	-0.0065
OSC0753	EUR-Spit1	EUR	Male	Male	16.8	HumanCoreExome	2122	Yes	1	0	1	0	0	0	46.8406	43.5862	49.9545	45.4244	51	.	71.912	69.0015	62.5287	0.0063	-0.0059	0.0098	-0.0049	-0.0172	0.0169	-0.0006	-0.004	-0.0181	-0.0012	-0.0257	0.0045	0.0025	0.0034	0.0065	-0.0089	0.001	0.0004	0.0032	-0.0117
OSC4979	EAS-Spit1	EAS	Female	Female	14.5	HumanCoreExome	2125	Yes	0	0	0	0	0	0	22.4953	29.0929	23.7038	32.9971	61	.	41.3552	55.0257	47.4227	0.0103	-0.0131	-0.0175	-0.0042	-0.0303	0.0388	0.0401	0.0034	-0.0217	0.006	0.0087	-0.0011	0.0051	-0.0205	0.0017	0.0011	-0.0143	0.0152	0.0504	-0.0171
OSC0754	EUR-Spit1	EUR	Male	Male	13.6	HumanCoreExome	2126	Yes	0	1	1	0	0	0	64.7521	66.8547	59.9839	54.9402	66	.	49.4885	52.028	58.8122	-0.0019	-0.0093	-0.0013	-0.0071	0.0063	0.0065	-0.0034	-0.0113	-0.0162	-0.006	-0.0138	0.003	0.0006	0.0033	-0.0222	0.0217	-0.0138	-0.0185	0.0042	0.003
OSC0755	EUR-Spit1	EUR	Female	Female	16.3	HumanCoreExome	2127	Yes	0	0	0	0	0	0	54.196	53.5307	55.0379	46.7362	52	.	59.5968	42.4694	35.1768	0.0009	-0.0057	-0.0175	0.0115	0.0009	-0.0044	0.0065	-0.0106	0.0007	-0.0062	0.0004	-0.002	-0.0084	0.0119	-0.0011	0.009	0.0031	-0.0067	-0.0177	0.0069
OSC0756	EUR-Spit1	EUR	Male	Male	8.4	HumanCoreExome	2130	Yes	0	1	1	0	0	0	59.9247	63.306	55.0801	49.506	67	.	39.258	42.07	40.9487	0.0062	-0.0149	0.0113	0.0028	0.02	0.0115	0.0056	-0.0043	-0.0018	-0.008	-0.0022	0.0077	-0.0026	-0.0085	0.0068	-0.0213	-0.0024	-0.0049	0.0025	-0.0073
OSC0758	EUR-Spit1	EUR	Female	Female	9.3	HumanCoreExome	2133	Yes	1	1	1	0	0	0	60.9244	63.4552	56.3121	64.4397	85	.	52.6893	62.6885	61.2326	0.01	-0.0114	-0.0058	0.0218	-0.006	-0.033	-0.0013	-0.0078	0.023	0.0016	0.0115	-0.0067	0.0062	0.0034	-0.0154	0.0028	-0.0056	0.0085	-0.0042	-0.0129
OSC4980	EAS-Spit1	EAS	Female	Female	9.7	HumanCoreExome	2135	Yes	0	1	1	0	0	0	48.4055	50.1614	46.9756	65.8868	73	.	30.6059	44.4365	49.6893	-0.0634	0.0432	-0.0145	-0.0177	-0.0295	-0.0103	0.0317	0.0003	-0.0158	-0.0671	0.0146	0.0018	0.0596	-0.0155	0.0338	0.0476	-0.0239	-0.05	0.0227	-0.0055
OSC0759	EUR-Spit1	EUR	Female	Female	12	HumanCoreExome	2137	Yes	0	0	0	0	0	0	53.7886	51.451	55.9726	38.9748	52	.	41.7337	60.5161	56.8858	0.0055	-0.0055	0.0007	0.0036	0.0019	-0.0082	-0.0157	-0.0041	-0.0172	-0.0027	0.0031	-0.001	0.0022	-0.015	-0.0308	-0.0125	0	-0.0078	0.0097	0.0021
OSC0760	EUR-Spit1	EUR	Male	Male	14.2	HumanCoreExome	2138	Yes	0	0	0	0	0	0	41.2783	37.2309	47.8401	46.8139	51	.	50.8384	62.8959	68.6154	0.0102	0.0066	-0.0202	0.0176	0.0005	-0.0075	-0.0015	-0.0037	0.0013	0.0133	0.0057	-0.0106	-0.0187	0.0053	-0.016	-0.0084	-0.0031	0.023	-0.0055	0.0162
OSC0761	EUR-Spit1	EUR	Female	Female	13.1	HumanCoreExome	2140	Yes	1	0	1	0	0	0	44.337	46.3755	43.494	58.1916	58	.	58.436	47.9719	45.488	0.0083	0.008	0.019	-0.0069	-0.0092	-0.0016	-0.0124	-0.013	-0.0099	0.0193	-0.03	-0.0302	0.0156	0.0006	-0.0266	0.0169	0.0105	0.0208	-0.0143	-0.0081
OSC0762	EUR-Spit1	EUR	Male	Male	10	HumanCoreExome	2143	Yes	1	1	1	0	0	0	63.4786	57.9665	66.9681	76.1877	82	.	54.9146	35.2403	31.731	-0.0104	-0.0022	-0.0216	-0.0035	-0.0032	0.0121	-0.0301	-0.0136	-0.0112	-0.0048	0.0309	-0.0016	-0.0044	0.0165	0.0221	-0.0136	0.0311	-0.0093	-0.012	0.0143
OSC0763	EUR-Spit1	EUR	Male	Male	8.2	HumanCoreExome	2144	Yes	0	0	0	0	0	0	47.4601	48.1117	47.1901	49.9606	50	.	45.5801	41.955	62.7173	-0.023	-0.0125	-0.0279	-0.0311	-0.024	-0.0175	-0.0047	-0.0131	0.008	-0.0066	0.0089	0.0051	-0.0078	-0.0016	-0.0273	-0.0144	0.0188	0.0148	0.0037	-0.0136
OSC4981	EAS-Spit1	EAS	Male	Male	13	HumanCoreExome	2145	Yes	0	1	1	0	0	0	42.2608	45.0188	40.5629	65.5638	53	.	34.9239	46.6419	35.0794	0.0167	-0.0025	-0.0238	-0.0142	0.0069	-0.0219	0.0474	0.0197	0.0027	-0.0602	-0.0232	0.0094	-0.0118	0.0006	0.0032	0.0004	-0.0901	-0.0179	0.0424	-0.0227
OSC0764	EUR-Spit1	EUR	Male	Male	11.3	HumanCoreExome	2148	Yes	1	1	1	0	0	0	34.6838	33.7951	37.7935	67.1338	76	.	40.0574	36.0749	40.0192	-0.0474	0.0169	0.0172	0.029	0.0011	0.0233	0.0148	-0.0099	0.0247	0.0112	0.0222	-0.0086	0.0145	-0.0135	-0.0002	-0.0001	-0.0133	-0.0161	0.0116	0.023
OSC0765	EUR-Spit1	EUR	Male	Male	9.7	HumanCoreExome	2155	Yes	0	1	1	0	0	0	42.2432	40.6097	44.8076	63.0889	65	.	50.4788	27.137	31.5778	0.0069	0.0083	0.0036	0.0078	-0.0146	0.0246	-0.0104	0.0079	0.0107	-0.0121	0.0045	-0.0102	0.0066	0.0037	-0.0173	-0.0056	0.0025	0.0365	-0.0206	0.0102
OSC0766	EUR-Spit1	EUR	Male	Male	8.4	HumanCoreExome	2157	Yes	0	0	0	0	0	0	53.6059	50.3551	56.2402	47.2983	67	.	55.614	43.1818	42.2549	-0.0005	-0.0036	-0.0077	0.0052	-0.0219	0.0126	0.0117	-0.0193	-0.0093	-0.0333	-0.0255	0.0221	0.0185	-0.0106	0.01	0.015	0.0011	0.0016	0.0248	0.0031
OSC0767	EUR-Spit1	EUR	Female	Female	8.2	HumanCoreExome	2161	Yes	0	0	0	0	0	0	48.6551	52.5618	45.3053	37.8734	50	.	51.4376	63.0321	53.1672	0.0082	0.0232	0.0026	-0.002	-0.0031	0.0163	0.0066	-0.0006	-0.0141	-0.003	0.0168	0.0144	-0.0112	0.0042	-0.0089	0.0032	0.0144	0.02	0.0006	0.0207
OSC0768	EUR-Spit1	EUR	Male	Male	10.5	HumanCoreExome	2173	Yes	0	0	0	0	0	0	56.2279	56.6914	54.6358	58.3429	67	.	48.4824	68.2083	58.5395	0.008	-0.017	-0.0055	0.0226	0.0216	0.0073	-0.0198	0.013	0.0168	-0.0095	-0.024	0.0204	-0.0028	0.0181	0.0079	0.01	0.0176	0.0025	0.0162	0.0075
OSC0769	EUR-Spit1	EUR	Female	Female	10.8	HumanCoreExome	2174	Yes	0	0	0	0	0	0	41.4578	42.8529	41.449	51.4394	56	.	48.2606	35.0723	35.7847	0.0079	-0.0003	0.0006	0.0078	0.0101	-0.0095	0.01	-0.0287	-0.0003	-0.0117	0.0128	-0.0026	-0.0251	-0.0076	0.0078	0.0026	-0.0003	0.0007	-0.0175	0.0109
OSC0771	EUR-Spit1	EUR	Male	Male	11.8	HumanCoreExome	2176	Yes	0	0	0	0	0	0	49.9027	49.9793	49.5059	32.4598	50	.	46.1354	59.892	62.2227	0.0075	-0.0115	0.0185	0.0011	-0.0128	-0.0211	-0.0171	0.0093	0.0072	-0.0034	0.0054	-0.0126	0.0051	0.0061	-0.0144	0.0197	0.016	-0.0041	0.0122	0.0221
OSC0772	EUR-Spit1	EUR	Male	Male	11.2	HumanCoreExome	2177	Yes	1	1	1	0	0	0	63.9157	61.842	63.8223	55.5064	82	.	53.7683	50.8527	29.4698	0.0072	-0.0093	0.0181	-0.001	-0.0078	0.0076	-0.0014	-0.0001	-0.0136	0.0077	-0.0137	0.0142	0.0094	-0.0131	0.0023	-0.012	0.0094	-0.0096	-0.015	0.0125
OSC0773	EUR-Spit1	EUR	Male	Male	9.9	HumanCoreExome	2179	Yes	0	1	1	0	0	0	51.3386	52.414	49.8838	46.3775	79	.	62.3396	47.2549	35.7384	0.0071	-0.014	0.0228	0.0003	-0.0148	-0.037	0.0367	-0.035	0.0137	0.0051	-0.0046	-0.0078	-0.0186	0.0003	0.0124	0.0035	0.0041	0.0158	0.0035	0.0122
OSC4982	EAS-Spit1	EAS	Male	Male	8.9	HumanCoreExome	2183	Yes	0	0	0	0	0	0	49.3327	46.9926	51.7887	49.951	54	.	34.2386	35.0158	31.4334	-0.006	-0.0276	-0.0064	0.0167	0.0159	0.0168	-0.0038	-0.008	0.025	-0.0331	0.0037	-0.0147	0.0163	-0.0245	0.019	0.0078	-0.0204	0.0007	0.0327	0.0084
OSC4983	EAS-Spit1	EAS	Male	Male	11.6	HumanCoreExome	2186	Yes	0	0	0	0	0	0	47.7041	48.982	46.5655	44.0988	50	.	30.3732	41.6251	47.4087	-0.011	-0.0336	-0.0267	0.0135	-0.0297	-0.0167	0.0079	-0.0017	-0.0303	0.0212	-0.0065	0.0114	-0.0045	0.0417	-0.0329	-0.0339	-0.0118	-0.0241	-0.0041	0.0049
OSC0774	EUR-Spit1	EUR	Female	Female	14.1	HumanCoreExome	2188	Yes	1	1	1	0	0	0	43.7282	43.2714	45.7434	68.8685	72	.	36.0045	39.9446	37.553	-0.0043	-0.0056	-0.002	-0.0096	0.0118	0.0119	0.0207	-0.0024	-0.0172	-0.0013	-0.0156	-0.0056	-0.0056	-0.0036	-0.004	-0.0219	-0.011	0.0108	0.0098	0.0197
OSC0775	EUR-Spit1	EUR	Male	Male	9.1	HumanCoreExome	2195	Yes	1	1	1	0	0	0	77.8721	70.9418	80.6013	68.3271	85	.	55.2061	49.9934	29.8388	0.0072	-0.0023	0.0076	0.014	-0.008	0.0056	-0.0106	-0.0004	-0.008	0.025	-0.0001	0.0354	-0.0047	-0.0149	0.0014	-0.0063	-0.0013	-0.0037	-0.0189	0.0091
OSC0776	EUR-Spit1	EUR	Male	Male	9	HumanCoreExome	2197	Yes	0	0	0	0	0	0	42.5606	42.6442	43.4914	46.8428	50	.	41.2096	43.7835	52.4167	0.0063	-0.0152	-0.0042	0.0006	0.0181	0.0024	0.0043	-0.0024	-0.0056	0.0075	0	-0.0217	0.0154	0.0079	0.0101	0.0014	0.0113	-0.018	-0.0089	-0.005
OSC0777	EUR-Spit1	EUR	Male	Male	8.4	HumanCoreExome	2198	Yes	1	1	1	0	0	0	69.4029	72.7248	63.2007	51.8507	65	.	65.0593	73.9055	68.1195	0.0088	-0.0128	0.0141	-0.0063	-0.0053	-0.0131	-0.0078	0.0022	0.0219	0.0016	-0.0004	0.0014	-0.0027	-0.0098	-0.0078	-0.006	-0.0065	-0.0125	-0.031	-0.0001
OSC0778	EUR-Spit1	EUR	Male	Male	8.2	HumanCoreExome	2200	Yes	0	0	0	0	0	0	44.0033	35.8313	52.6868	60.8572	54	.	NA	NA	NA	0.0094	-0.0103	0.0084	0.0113	0.0011	0.0026	0.0063	0.015	0.0103	-0.0038	-0.0045	0.0023	0.0113	-0.0152	-0.009	0.013	-0.0018	0.0197	0.011	-0.0139
OSC0779	EUR-Spit1	EUR	Female	Female	8.6	HumanCoreExome	2205	Yes	0	1	1	0	0	0	47.5833	44.5271	51.003	63.0161	50	.	54.9785	38.633	52.776	0.0079	-0.0113	0.0153	-0.0066	-0.0124	-0.0223	0.0099	0.0021	0.0013	-0.0062	0.0023	0.0155	0.0048	0.0227	0.0187	-0.0014	-0.0056	0.0112	0.0047	0.0155
OSC0780	EUR-Spit1	EUR	Female	Female	7.5	HumanCoreExome	2208	Yes	0	0	0	0	0	0	38.4018	40.9326	37.5406	43.4923	64	.	56.0969	63.6312	55.8608	0.0101	-0.0103	-0.0016	0.009	0.0069	-0.0073	-0.0035	0.0301	-0.0017	-0.0128	0.0156	-0.0011	-0.0119	-0.0194	0.002	0.011	-0.0311	-0.0107	0.0106	0.0152
OSC4984	EAS-Spit1	EAS	Male	Male	8.3	HumanCoreExome	2210	Yes	0	1	1	0	0	0	62.4651	59.8209	63.178	63.6902	54	.	75.3733	72.6563	59.285	0.0013	-0.0132	-0.0193	-0.0032	0.0183	0.0281	0.0039	0.0069	-0.0273	-0.0043	-0.0182	-0.0044	-0.0279	0.0247	-0.0038	0.0104	0.0417	0.0169	-0.0122	-0.0556
OSC0781	EUR-Spit1	EUR	Male	Male	15.3	HumanCoreExome	2212	Yes	0	0	0	0	0	0	49.4747	48.7551	49.7514	56.691	51	.	34.7137	60.965	72.7078	0.0094	-0.0034	-0.0017	0.0076	0.0056	0.006	0.0062	-0.0039	-0.0108	-0.0106	0.0076	-0.0122	0.0053	0.0026	0.0011	0.016	-0.0007	-0.003	0.0064	-0.0061
OSC0783	EUR-Spit1	EUR	Male	Male	16.8	HumanCoreExome	2216	Yes	0	0	0	0	0	0	42.3694	43.5862	42.706	45.9351	52	.	45.5669	66.2257	59.765	0.0035	-0.0062	0.0004	-0.0085	0.0216	0	-0.0139	-0.0123	-0.0053	0.0307	-0.0041	0.0153	-0.0024	-0.0037	-0.0259	0.0287	0.0095	-0.0063	-0.0122	-0.0188
OSC0784	EUR-Spit1	EUR	Female	Female	10.5	HumanCoreExome	2219	Yes	0	0	0	0	0	0	49.7358	50.2347	49.3104	58.3718	56	.	47.2585	65.6052	67.008	0.0073	0.0151	-0.0027	0.0038	-0.0048	0.0035	-0.013	-0.012	-0.0218	-0.0132	0.0022	-0.0099	-0.0149	-0.0002	0.0084	-0.0219	-0.0045	-0.0134	0.0098	0.0206
OSC0785	EUR-Spit1	EUR	Male	Male	7.1	HumanCoreExome	2222	Yes	0	1	1	0	0	0	55.4246	54.2384	55.8195	47.7656	79	.	57.4867	62.0136	57.429	0.0095	-0.0113	0.0078	0.0096	-0.0044	-0.0006	-0.0138	0.0296	-0.0066	0.0174	0.0072	0.0042	-0.0238	-0.0123	-0.0064	0.0007	0.0002	0.0037	-0.0072	-0.01
OSC0786	EUR-Spit1	EUR	Male	Male	6.5	HumanCoreExome	2225	Yes	0	0	0	0	0	0	53.3884	49.3706	56.8114	52.3775	54	.	NA	NA	NA	0.0074	-0.0118	-0.0081	0.0201	0.0013	0.0125	-0.0058	-0.0108	0.0381	-0.0014	-0.0072	0.0069	-0.009	0.0247	-0.0039	-0.0028	0.0107	-0.0142	-0.0097	-0.0029
OSC0787	EUR-Spit1	EUR	Female	Female	8.1	HumanCoreExome	2230	Yes	0	0	0	0	0	0	53.3845	52.5636	53.3501	40.4604	52	.	31.2691	50.1488	48.3679	-0.0433	0.0048	0.0138	0.031	0.0021	0.0039	0.0165	0.0021	-0.0075	0.0113	0.0018	-0.0044	0.0147	-0.0051	0.0065	-0.0068	0.0047	0.0121	0.0174	-0.0115
OSC0788	EUR-Spit1	EUR	Female	Female	8.6	HumanCoreExome	2231	Yes	0	0	0	0	0	0	41.2138	40.1417	43.4079	59.0098	64	.	39.9857	55.4957	52.0716	0.0085	-0.0106	0.0172	0.0024	-0.0223	0.0022	0.0024	0.0002	0.0013	-0.0029	-0.0144	0.0273	0.0064	0.0016	-0.0138	-0.0108	-0.0014	-0.0168	0.007	0.0029
OSC0789	EUR-Spit1	EUR	Female	Female	7.3	HumanCoreExome	2233	Yes	0	0	0	0	0	0	43.083	40.8751	45.9576	45.6441	50	.	58.1912	45.9154	32.3631	-0.0438	0.0339	0.0042	0.0214	0.0117	-0.017	0.0242	0.0064	-0.0027	0.0006	0.0194	0.0236	-0.0097	0.0054	0.0154	-0.0173	0.0056	0.0092	-0.0054	0.0132
OSC0790	EUR-Spit1	EUR	Female	Female	9.8	HumanCoreExome	2237	Yes	0	0	0	0	0	0	47.2991	51.357	43.977	49.4783	51	.	56.5315	53.0663	44.4602	0.0109	0.0458	-0.0005	-0.0027	0.0082	-0.0113	-0.0117	0.0188	-0.0062	0.009	-0.0069	0.002	-0.0086	0.0186	0.0065	0.0024	0.0146	0.0207	0.0055	0.0004
OSC0791	EUR-Spit1	EUR	Male	Male	15	HumanCoreExome	2238	Yes	0	0	0	0	0	0	28.7529	32.1781	28.8479	41.2606	50	.	52.3889	51.9446	48.1002	0.0085	-0.0099	0.0003	0.012	0.0034	0.0161	-0.0105	0.0224	0.0163	-0.0087	0.0046	0.0013	0.0129	-0.0079	-0.0018	0.0009	0.0134	-0.0126	0.0161	-0.0034
OSC0792	EUR-Spit1	EUR	Male	Male	10.3	HumanCoreExome	2240	Yes	0	0	0	0	0	0	46.3041	45.9397	47.0266	42.3643	58	.	42.4236	55.607	58.4041	0.0082	-0.0104	0.0107	0.0065	-0.0048	0.0185	-0.0018	0.0186	0.0309	-0.0159	0.0144	-0.0126	-0.0136	0.0136	-0.0094	0.0071	0.0115	0.006	-0.0009	-0.0213
OSC0793	EUR-Spit1	EUR	Female	Female	7	HumanCoreExome	2245	Yes	0	0	0	0	0	0	34.5582	35.1266	36.1448	32.3659	51	.	46.9139	30.1836	29.5477	0.0065	-0.0112	-0.0158	0.0071	0.0029	-0.0124	-0.0019	0.013	-0.0088	0.0033	-0.0195	0.0277	0.0092	0.0045	0.0022	-0.003	0.0263	0.0077	-0.0185	0.0077
OSC0794	EUR-Spit1	EUR	Female	Female	7.3	HumanCoreExome	2247	Yes	0	1	1	0	0	0	53.2966	47.6265	58.2219	62.6469	67	.	51.1876	52.3134	41.9106	0.0003	-0.0151	-0.0151	0.0024	-0.0044	0.0038	-0.0174	0.0024	-0.0085	0.0028	-0.0197	0.0065	0.0269	-0.0067	0.0012	-0.0192	-0.0168	-0.023	-0.0057	0.0126
OSC0795	EUR-Spit1	EUR	Male	Male	6.9	HumanCoreExome	2250	Yes	0	0	0	0	0	0	48.9077	48.1659	49.8347	31.9644	50	.	59.9276	60.9208	53.0476	-0.0186	0.0006	-0.0107	-0.0239	-0.0284	0.0013	-0.0117	-0.018	0.0052	-0.0031	0.0016	-0.017	0.0142	0.0009	-0.0174	-0.0104	-0.0064	0.0055	-0.0017	0.007
OSC0796	EUR-Spit1	EUR	Female	Female	10	HumanCoreExome	2253	Yes	0	1	1	0	0	0	59.5241	56.0708	61.5086	57.4151	60	.	56.3983	54.6962	35.7708	0.004	-0.0048	0.0241	-0.0096	0.0192	0.0473	0.0052	-0.01	0.0417	0.007	0.0218	-0.0003	0.0083	0.0212	-0.0181	-0.0236	-0.0192	0.0064	0.016	-0.0021
OSC0797	EUR-Spit1	EUR	Male	Male	7.8	HumanCoreExome	2255	Yes	1	1	1	0	0	0	73.453	70.8993	72.4192	68.0121	76	.	47.6614	57.0947	47.6698	0.0027	-0.0028	0.011	-0.0132	0.0043	-0.0022	-0.0097	-0.0191	-0.0125	-0.0163	0.0203	-0.0243	-0.0075	0.0188	0.0027	-0.0088	0.0188	-0.0058	-0.0118	-0.0178
OSC4986	EAS-Spit1	EAS	Female	Female	11.5	HumanCoreExome	2258	Yes	0	0	0	0	0	0	50.5763	46.1245	55.8078	57.8101	62	.	42.3264	32.4825	33.99	0.0097	0.0033	-0.0182	-0.0053	0.0045	0.0175	0.0209	0.0119	-0.0244	-0.0198	-0.0115	-0.0211	0.0124	-0.0109	0.005	-0.0116	-0.0555	-0.0017	-0.0121	-0.0004
OSC0798	EUR-Spit1	EUR	Female	Female	12.8	HumanCoreExome	2261	Yes	1	0	1	0	0	0	59.9815	61.0208	57.4245	38.9339	51	.	48.6859	51.6635	53.6917	0.006	-0.0103	-0.0163	0.0165	-0.008	-0.0282	0.0085	-0.0085	0.0014	0.005	0.002	0.0087	-0.0052	0.0068	-0.0087	0.0009	-0.0244	-0.0436	0.0113	0.0244
OSC0799	EUR-Spit1	EUR	Female	Female	13.9	HumanCoreExome	2263	Yes	0	0	0	0	0	0	46.6345	47.4932	46.6529	56.2014	51	.	43.2586	42.1324	54.4272	0.006	-0.0127	-0.0002	0	-0.0021	-0.0102	0.0298	0.0074	0.0073	0.0234	-0.0143	-0.021	0.0073	0.0046	-0.0021	0.0141	0.0204	-0.0094	-0.0076	0.0185
OSC0800	EUR-Spit1	EUR	Male	Male	7.2	HumanCoreExome	2264	Yes	0	1	1	0	1	1	65.8859	59.1397	69.9995	63.3194	54	.	30.7416	48.4823	54.5887	-0.0079	-0.0036	0.0064	-0.0107	-0.0123	-0.0102	0.002	-0.0079	0.0264	0.0083	-0.0118	0.0032	0.0052	0.0339	-0.0083	-0.0006	0.0059	-0.0098	-0.0247	0.0041
OSC0801	EUR-Spit1	EUR	Female	Female	12.2	HumanCoreExome	2265	Yes	1	1	1	0	0	0	67.4682	68.7664	63.2516	38.091	51	.	44.5943	46.3211	53.2688	-0.0306	-0.0099	-0.007	0.005	0.0042	-0.0119	0.0058	0.0127	-0.0003	0.0081	-0.0031	-0.0017	0.0273	-0.0019	0.0141	-0.0082	0.0011	0.0036	-0.0107	0.011
OSC0802	EUR-Spit1	EUR	Male	Male	16.9	HumanCoreExome	2266	Yes	0	0	0	0	0	0	48.1891	47.2002	48.908	48.3929	51	.	45.238	51.6082	63.3094	-0.0442	0.0076	0.0248	0.0125	-0.0022	0.005	0.0076	-0.0133	-0.0064	0.0007	0.0232	-0.01	-0.0032	0.0044	0.0021	0.0155	0.0094	-0.0044	-0.0027	-0.0134
OSC0803	EUR-Spit1	EUR	Male	Male	11.3	HumanCoreExome	2270	Yes	0	0	0	0	0	0	50.3916	49.0021	51.5455	53.6407	54	.	35.678	43.7733	42.7928	0.0057	0.006	-0.0024	-0.0044	0.0138	-0.0086	-0.0118	-0.0024	-0.0074	0.0341	0.011	0.0109	-0.0016	-0.007	-0.0162	0.0012	-0.0104	-0.0229	0.0046	-0.0004
OSC0804	EUR-Spit1	EUR	Female	Female	17.3	HumanCoreExome	2271	Yes	0	0	0	0	0	0	38.0744	39.012	38.818	45.3351	52	.	37.8478	56.4465	54.7379	0.0005	-0.0107	-0.0159	0.0138	-0.0083	-0.0024	-0.0149	-0.0189	-0.0127	-0.0111	-0.0121	0.007	0.0046	-0.0136	0.0111	-0.0096	-0.0138	-0.0145	0.0106	-0.0264
OSC4987	EAS-Spit1	EAS	Female	Female	8.1	HumanCoreExome	2272	Yes	0	0	0	0	0	0	57.5843	56.4086	57.1866	55.5312	64	.	38.3817	44.5486	59.9305	0.0175	0.0086	-0.0166	-0.0271	-0.0192	0.008	-0.0039	0.036	-0.006	0.006	0.0155	0.0057	-0.023	0.055	0.0176	0.0324	-0.0096	0.0274	0.031	-0.0145
OSC0805	EUR-Spit1	EUR	Male	Male	10.3	HumanCoreExome	2275	Yes	0	0	0	0	0	0	35.2903	38.6335	34.292	37.9165	50	.	45.3234	57.0715	56.3636	-0.0223	-0.0107	0.0174	-0.0107	0.0119	-0.0064	-0.0022	0.0116	-0.0117	0.0458	0.0097	-0.0037	-0.0042	-0.0022	0.0267	-0.0056	-0.0017	-0.0143	-0.0252	-0.0062
OSC0806	EUR-Spit1	EUR	Female	Female	8.2	HumanCoreExome	2277	Yes	0	0	0	0	0	0	58.9767	56.388	59.7723	55.5258	67	.	66.3556	28.2196	27.6126	-0.0155	-0.0086	-0.0138	-0.0188	0.0106	0.0037	0.0156	-0.0033	-0.0133	-0.0007	-0.019	0.0091	-0.0018	0.0073	-0.0113	-0.0004	0.0101	0.0083	0.025	0.0113
OSC4988	EAS-Spit1	EAS	Male	Male	8.3	HumanCoreExome	2281	Yes	0	0	0	0	0	0	40.5868	46.995	36.0247	59.9024	61	.	45.7748	47.3939	53.1716	-0.0127	-0.0326	-0.009	0.0163	-0.0143	-0.0079	-0.0128	0.0039	-0.0347	-0.0054	0.0082	-0.0307	0.0097	0.0248	-0.0212	0.0303	0.0335	-0.0034	-0.0247	-0.0139
OSC4989	EAS-Spit1	EAS	Female	Female	9.7	HumanCoreExome	2283	Yes	0	1	1	0	0	0	68.1996	64.4559	68.9166	46.0152	56	.	55.6425	47.1048	28.5597	0.0247	0.0125	-0.0103	-0.0148	-0.0079	0.0025	-0.0022	0.0311	-0.0148	-0.0485	-0.0256	0.0189	0.0206	0.0167	0.002	0.0282	-0.0098	0.0195	0.0104	-0.0025
OSC4990	EAS-Spit1	EAS	Female	Female	7.8	HumanCoreExome	2284	Yes	0	1	1	0	0	0	71.0271	68.1817	69.9398	65.1132	73	.	50.7839	63.3239	61.6299	-0.0024	-0.0183	-0.0216	0.0219	0.0144	0.0167	-0.0316	0.0046	-0.0206	-0.0416	-0.0138	-0.0105	0.0001	-0.0159	-0.0046	-0.0061	-0.0375	-0.035	0.0062	-0.0158
OSC4991	EAS-Spit1	EAS	Female	Female	16.2	HumanCoreExome	2287	Yes	0	0	0	0	0	0	41.5785	40.9036	43.494	44.3183	51	.	40.5618	43.2706	54.6579	-0.0061	-0.0301	-0.0086	0.0158	-0.0089	0.0177	0.0094	-0.0053	0.0188	-0.01	0.01	0.0023	0.0369	-0.0009	-0.0067	0.0275	-0.0054	0.0047	-0.0408	-0.013
OSC0807	EUR-Spit1	EUR	Female	Female	7.8	HumanCoreExome	2291	Yes	0	1	1	0	0	0	66.785	59.0746	71.2248	31.0178	51	.	NA	NA	NA	-0.0061	-0.0078	-0.0058	-0.0046	-0.0096	0.0206	-0.0083	0.0066	-0.0172	0.0199	-0.0128	-0.0003	-0.0165	0.0194	0.0208	0.0039	0.0097	0.0164	0.0104	-0.0036
OSC0808	EUR-Spit1	EUR	Female	Female	6.7	HumanCoreExome	2293	Yes	0	0	0	0	0	0	38.6256	37.2808	41.3541	49.5215	60	.	NA	NA	NA	-0.0246	0.0045	-0.026	-0.0243	-0.0102	-0.0015	-0.0272	-0.0107	-0.0135	-0.0376	0.048	-0.0042	-0.0081	0.006	0.0074	-0.014	-0.0167	-0.0227	0.0029	0.016
OSC0809	EUR-Spit1	EUR	Female	Female	6.8	HumanCoreExome	2295	Yes	0	0	0	0	0	0	54.705	51.2236	56.7609	60.6709	52	.	43.9088	54.3886	43.2292	-0.0149	0.0013	-0.0092	0.0181	0.0375	-0.017	-0.0181	-0.0353	0.006	-0.0076	0.0201	-0.0003	-0.0028	-0.0214	-0.0049	0.0014	0.0218	-0.0305	-0.0071	-0.0218
OSC0810	EUR-Spit1	EUR	Female	Female	10.1	HumanCoreExome	2297	Yes	0	0	0	0	1	1	41.2063	48.0219	36.0597	35.6033	51	.	42.9548	43.5959	42.3842	-0.0449	-0.0022	0.0123	0.025	0.0037	-0.0005	0.0267	0.002	0.0001	0.0269	0.0087	0.0228	-0.0158	-0.0023	0.011	-0.0094	-0.0032	0.0074	0.002	-0.0092
OSC0811	EUR-Spit1	EUR	Male	Male	10.7	HumanCoreExome	2308	Yes	0	0	0	0	0	0	46.4068	50.0915	43.2925	54.5954	54	.	50.9047	37.0003	49.6002	0.0064	0.013	-0.0005	0.011	0.0055	0.0211	0.0022	-0.0321	0.0093	-0.0089	0.0034	0.0068	0.0047	-0.0059	-0.0062	-0.0054	-0.0041	0.024	-0.0209	0.0081
OSC0812	EUR-Spit1	EUR	Male	Male	13.6	HumanCoreExome	2304	Yes	1	0	1	0	0	0	53.5888	53.821	52.3696	54.0217	57	.	53.365	43.2368	37.0679	0.006	-0.0061	0.0197	-0.0141	-0.0054	0.0055	-0.0057	0.0173	-0.0075	-0.0231	0.0174	-0.0186	0.0021	0.003	-0.001	-0.0243	-0.0112	-0.019	-0.0139	-0.0007
OSC0813	EUR-Spit1	EUR	Female	Female	11.9	HumanCoreExome	2306	Yes	0	0	0	0	0	0	40.2152	44.1248	38.0944	53.8619	51	.	62.9551	53.3736	47.691	0.0069	-0.0013	-0.01	0.0017	0.0012	0.007	-0.0228	-0.0041	-0.0213	0.0077	0.0295	0.0125	0.0016	0.0069	0.0249	0.0297	-0.0025	-0.0035	-0.0079	0.0002
OSC0814	EUR-Spit1	EUR	Female	Female	6.8	HumanCoreExome	2313	Yes	0	0	0	0	0	0	60.562	58.0862	60.6799	58.6435	56	.	63.0924	51.625	52.4979	0.007	0.0046	-0.002	0.0018	-0.0058	-0.0098	-0.0079	0.0006	0.0168	0.0059	-0.0111	-0.0025	-0.0112	0.0159	0.0066	0.0123	0.0566	-0.0334	-0.0188	0.0156
OSC0815	EUR-Spit1	EUR	Male	Male	14.6	HumanCoreExome	2314	Yes	1	1	1	0	0	0	44.2736	46.0036	43.1262	43.9936	73	.	58.9686	38.514	49.3481	0.0082	-0.0023	0.0224	-0.0027	-0.0076	-0.0199	-0.0041	-0.0187	0.0001	-0.0025	0.0096	-0.0022	-0.0072	-0.0223	-0.003	-0.007	0.0082	0.0043	-0.0028	-0.009
OSC0816	EUR-Spit1	EUR	Male	Male	13.6	HumanCoreExome	2325	Yes	0	0	0	0	0	0	39.8649	38.3649	42.6956	45.3808	51	.	40.3229	51.2641	60.3099	0.0056	0.006	-0.0103	0.0169	-0.0169	0.015	-0.0037	-0.0226	-0.0212	-0.0079	-0.0064	0.0144	-0.0091	-0.0318	0.0111	0.009	0.011	0.0079	0.0207	0.003
OSC0817	EUR-Spit1	EUR	Female	Female	7.3	HumanCoreExome	2326	Yes	0	1	1	0	0	0	61.9275	59.2581	62.1085	39.6376	50	.	41.5822	45.4538	36.1898	0.0073	-0.0037	0.0118	0.0058	0.006	0.0222	0.0197	-0.008	-0.0095	0.0221	0.0135	-0.0144	0.0068	-0.0136	0.009	0.0077	0.017	-0.0133	0.0176	-0.0145
OSC0818	EUR-Spit1	EUR	Male	Male	16.9	HumanCoreExome	2328	Yes	0	0	0	0	0	0	57.98	56.0095	58.1422	43.8049	58	.	65.8729	44.3463	45.8638	-0.0056	-0.0197	-0.0029	-0.0206	0.0289	-0.0164	0.003	-0.0157	0.0358	-0.0085	-0.0034	-0.0069	-0.0004	0.005	-0.0114	0.0112	0.01	-0.0146	0.0003	0.0001
OSC0819	EUR-Spit1	EUR	Female	Female	11.3	HumanCoreExome	2329	Yes	0	1	1	0	0	0	43.8187	40.8778	47.5979	66.6809	69	.	53.597	41.3085	38.1568	0.0065	0.0493	-0.0143	-0.0137	0.0172	-0.003	-0.0109	0.0079	0.0056	-0.0035	-0.015	0.01	-0.0037	-0.0135	0.0043	-0.0047	0.0133	0.0142	0.0081	0.0103
OSC0821	EUR-Spit1	EUR	Female	Female	10.2	HumanCoreExome	2333	Yes	0	1	1	0	0	0	56.8865	58.3742	54.1316	49.038	76	.	50.7646	30.6401	44.1585	0.0065	0.0079	-0.0167	0.017	-0.0083	-0.008	-0.0144	-0.0189	0.0023	-0.0082	0.0051	-0.0018	-0.0165	-0.0012	0.0004	-0.0244	0.007	0.0209	-0.015	-0.0056
OSC0822	EUR-Spit1	EUR	Male	Male	12.7	HumanCoreExome	2335	Yes	0	0	0	0	0	0	51.7818	50.9201	52.0522	46.7545	53	.	41.2108	46.4304	59.2727	0.0063	-0.0076	0.0173	-0.0049	-0.0029	-0.0114	0.0062	-0.0019	-0.0152	0.0047	-0.0167	-0.0108	0.0129	0.0142	-0.0422	-0.0041	0.0104	-0.0186	0.0093	0.0234
OSC0823	EUR-Spit1	EUR	Male	Male	7.6	HumanCoreExome	2336	Yes	0	0	0	0	0	0	44.3885	50.4581	39.7083	40.7126	58	.	48.7634	48.2793	62.5158	0.0028	-0.0162	-0.0203	0.0157	0.0128	0.0085	0.0052	-0.0022	0.0041	0.0162	0	0.0061	0.0054	-0.0045	-0.0063	-0.0069	-0.0006	0.0118	-0.0306	-0.0042
OSC0824	EUR-Spit1	EUR	Female	Female	12.4	HumanCoreExome	2338	Yes	0	0	0	0	0	0	50.7396	43.1982	59.6997	43.3257	52	.	44.9949	45.6111	55.0841	-0.0458	-0.0011	0.0092	0.0253	0.0136	0.0158	0.032	0.0016	-0.0115	0.0063	-0.0002	0	-0.0169	0.0336	0.0181	0.0159	-0.0041	-0.0118	0.0136	-0.0138
OSC0825	EUR-Spit1	EUR	Male	Male	10	HumanCoreExome	2340	Yes	0	0	0	0	0	0	41.7929	42.7727	41.9828	33.9355	51	.	51.357	56.5902	66.4149	0.0088	-0.013	0.0283	-0.0142	0.0524	0.0242	0.0073	-0.0248	0.0256	-0.0041	-0.0118	0.0188	-0.0008	0.0148	0.0037	-0.0014	0.0169	-0.0102	-0.0022	-0.0027
OSC0826	EUR-Spit1	EUR	Male	Male	11.7	HumanCoreExome	2341	Yes	0	0	0	0	0	0	37.0166	45.9679	30.374	52.6985	66	.	45.3239	35.7683	33.0258	0.0062	0.0119	-0.0197	0.0054	0.0338	0.0081	0.0062	-0.0214	-0.0138	-0.0379	0.0284	0.0041	0.0111	-0.0046	0.0041	0.0169	-0.0031	-0.0114	-0.0205	-0.0381
OSC0827	EUR-Spit1	EUR	Male	Male	9.1	HumanCoreExome	2342	Yes	0	1	1	0	0	0	47.6787	43.7412	51.8635	68.7983	67	.	23.0928	52.5944	45.9857	-0.0196	0.0026	-0.0256	-0.0222	0.0066	0.0069	-0.0134	-0.0004	0.002	0.0053	-0.004	-0.0234	-0.0124	-0.0084	-0.0084	0.0233	0.0251	-0.0142	0.0004	0.0202
OSC0828	EUR-Spit1	EUR	Male	Male	9.7	HumanCoreExome	2343	Yes	0	0	0	0	0	0	50.6942	50.2008	50.9453	55.5753	52	.	55.8692	40.2182	46.0696	0.0032	0.0014	0.0085	-0.0039	0.0043	-0.006	-0.0188	0.0057	-0.0073	0	-0.0001	-0.0112	0.0127	0.0296	-0.0086	0.0151	-0.0016	0.0014	0.0149	0.0055
OSC0829	EUR-Spit1	EUR	Male	Male	11.1	HumanCoreExome	2344	Yes	0	0	0	0	0	0	53.3053	53.2784	52.5925	31.6234	50	.	50.5923	57.2692	40.9415	-0.0051	0.019	-0.0184	-0.0211	0.015	0.0216	0.008	-0.0132	0.003	-0.0157	0.0077	0.0058	-0.0201	-0.0139	0.0065	0.0019	0.0107	-0.0134	0.0104	0.0188
OSC0830	EUR-Spit1	EUR	Male	Male	7.1	HumanCoreExome	2349	Yes	0	0	0	0	0	0	34.1783	33.0636	37.3313	38.0996	58	.	52.4785	43.0344	32.0018	-0.045	0.0163	0.033	0.0271	0.0087	0.0013	-0.0186	0.0012	-0.0029	0.0114	-0.0115	-0.0109	0.0223	-0.004	0.0019	0.014	0.0043	0.0079	-0.0011	-0.0069
OSC0831	EUR-Spit1	EUR	Male	Male	13.3	HumanCoreExome	2352	Yes	1	1	1	0	0	0	69.8461	68.029	68.6382	31.4383	57	.	38.72	43.0432	56.1941	0.004	-0.0072	0.0073	0.0111	0.0013	0.0025	-0.0077	0.0072	-0.0161	-0.0067	-0.0029	0.0182	-0.0083	-0.0134	-0.0078	0.0139	-0.0065	-0.0041	-0.0051	-0.0093
OSC0832	EUR-Spit1	EUR	Female	Female	9.4	HumanCoreExome	2353	Yes	0	0	0	0	0	0	47.7715	45.7682	50.0803	35.647	52	.	42.8157	46.1244	51.0004	0.0049	0.0103	0.0021	0.012	-0.0179	0.0147	-0.0185	-0.0126	-0.0198	0.0009	-0.0335	-0.0112	0.0174	-0.0133	-0.0153	0.0015	-0.0224	0.0051	-0.0145	-0.0483
OSC4992	EAS-Spit1	EAS	Female	Female	12.1	HumanCoreExome	2357	Yes	0	1	1	0	0	0	32.2176	34.9079	32.3891	65.1142	65	.	36.6563	53.4732	62.165	-0.021	-0.0439	-0.0104	0.0157	0.0139	-0.0155	0.0222	0.0233	-0.0016	0.0416	-0.0062	0.0125	0.0011	0.0049	-0.0387	-0.0202	-0.0326	-0.001	-0.0099	0.0297
OSC0833	EUR-Spit1	EUR	Male	Male	10.8	HumanCoreExome	2361	Yes	0	1	1	0	0	0	48.6126	46.9792	50.2354	62.9905	58	.	51.6049	48.2846	45.4684	-0.021	0.003	-0.0039	0.0304	0.0001	0.0115	0.0041	0.001	0.0043	-0.0076	0.0018	-0.001	-0.0039	-0.0176	0.0101	-0.0058	0.023	0.0029	0.0068	-0.0147
OSC0835	EUR-Spit1	EUR	Male	Male	12.2	HumanCoreExome	2368	Yes	0	0	0	0	0	0	42.0024	43.0092	42.0646	61.0162	69	.	NA	NA	NA	0.0068	-0.0046	0.0016	0.0066	-0.0155	0.0272	0.0028	0.0136	0.0056	0.0025	0.0016	0.0064	-0.0276	-0.0144	0.0027	0.0029	-0.0066	0.0085	0.0109	-0.0036
OSC0836	EUR-Spit1	EUR	Female	Female	12.8	HumanCoreExome	2370	Yes	0	0	0	0	0	0	45.846	45.3134	47.1897	51.8753	50	.	42.4904	37.7273	41.8839	0.0061	0.0003	0.013	-0.0069	-0.0052	0.0188	0.0106	0.0003	-0.0105	0.0008	0.0053	-0.0103	0.0207	0.0077	0.0004	0.0188	-0.0139	0.0236	0.0051	0.0155
OSC4993	EAS-Spit1	EAS	Female	Female	16	HumanCoreExome	2375	Yes	0	1	1	0	0	0	32.7493	32.6731	35.8804	73.8156	64	.	37.7904	49.9582	48.9137	0.0168	-0.0041	-0.0068	-0.0221	0.0062	0.001	0.0495	-0.0244	-0.0203	0.0491	-0.0188	-0.0475	-0.0081	0.0147	0.0556	-0.0289	-0.0233	0.0126	-0.0101	-0.0365
OSC0837	EUR-Spit1	EUR	Female	Female	16.4	HumanCoreExome	2376	Yes	0	0	0	0	0	0	41.2056	41.0867	43.0459	33.8636	52	.	50.2483	38.4892	37.6483	0.0027	0.0137	-0.0086	-0.0068	0.0035	0.0033	0.011	0.0106	-0.0059	0.0042	0.007	0.0071	-0.018	0.0065	-0.0021	-0.009	0.0238	0.0007	-0.0033	0.0122
OSC4994	EAS-Spit1	EAS	Female	Female	16.7	HumanCoreExome	2381	Yes	0	0	0	0	0	0	56.4733	57.4048	54.1158	43.8857	56	.	58.1679	35.8777	38.3375	-0.0094	-0.0245	0.0203	-0.0096	0.033	0.008	0.0764	-0.0148	-0.0249	0.0302	-0.0308	0.0291	-0.0304	-0.005	0.0019	0.0212	-0.0651	0.0086	-0.0049	-0.0564
OSC4995	EAS-Spit1	EAS	Female	Female	15.4	HumanCoreExome	2382	Yes	0	0	0	0	0	0	52.7188	55.0067	49.6944	37.4386	50	.	53.494	50.861	51.3781	-0.0158	-0.0332	0.0021	0.0199	0.0047	-0.0278	0.0269	-0.0021	0.009	0.0484	-0.0166	-0.024	-0.0242	0.0006	0.0071	-0.0194	-0.0112	0.0429	0.0296	-0.015
OSC0838	EUR-Spit1	EUR	Female	Female	9.3	HumanCoreExome	2389	Yes	0	1	1	1	0	1	59.5768	61.0312	56.3121	41.2712	85	.	58.5681	40.8135	42.9659	0.0086	0.0158	-0.0192	0.0196	-0.0029	0.0132	-0.0187	-0.0132	-0.0071	-0.0042	-0.0311	0.0285	-0.0086	-0.0071	0.0123	-0.0052	0.0017	-0.0094	-0.0046	0.0053
OSC0839	EUR-Spit1	EUR	Female	Female	9.2	HumanCoreExome	2401	Yes	0	0	0	0	0	0	33.4414	34.8951	34.4682	60.9592	64	.	38.5489	45.5392	53.0294	0.0103	0.0336	0.0086	-0.0136	-0.0051	-0.0022	-0.014	0.0241	0.0008	0.0018	0.0059	-0.0011	-0.0005	-0.0039	0.003	-0.0212	0.0029	0.0201	-0.0021	-0.0133
OSC0840	EUR-Spit1	EUR	Male	Male	11.6	HumanCoreExome	2409	Yes	0	0	0	0	1	1	43.4118	42.9502	44.6526	55.4883	53	.	53.282	34.4543	30.0781	0.0084	0.049	-0.0235	0.0096	0.0052	-0.0108	0.0062	0.0047	0.0125	0.0033	-0.0063	-0.0079	-0.0041	0.0021	-0.0129	-0.0039	0.0227	-0.0063	0.0128	0.0058
OSC0841	EUR-Spit1	EUR	Female	Female	11.8	HumanCoreExome	2412	Yes	1	1	1	0	0	0	50.6315	51.4426	49.8613	61.2238	88	.	39.4013	48.3838	53.4956	-0.0102	0.0045	-0.0103	-0.0049	-0.0335	0.0194	-0.0093	-0.0246	0.0001	0.0141	-0.0247	0.0166	-0.0162	0.0056	-0.0024	0.0063	-0.0146	0.0255	0.012	0.0107
OSC0843	EUR-Spit1	EUR	Male	Male	12.7	HumanCoreExome	2414	Yes	0	0	0	0	0	0	55.7654	60.166	49.8536	54.0543	51	.	60.9968	57.5621	44.9103	0.0009	-0.0049	0.0113	-0.0067	-0.0204	-0.0102	0.0026	-0.0018	-0.0015	-0.0072	-0.0161	0.004	0.0056	0.0342	0.0185	-0.0145	-0.0007	0.0027	-0.0095	0.0007
OSC0844	EUR-Spit1	EUR	Male	Male	8.8	HumanCoreExome	2415	Yes	0	0	0	0	0	0	50.5244	50.306	50.5971	38.4453	51	.	41.056	37.1424	32.8266	0.0015	-0.0054	0.0008	0.0143	-0.0055	-0.0109	-0.0007	0.0022	-0.0177	0.0046	-0.0025	0.0099	0.0029	0.0045	-0.0218	0.0076	0.0007	-0.0103	0.0014	0.0078
OSC0845	EUR-Spit1	EUR	Male	Male	7.8	HumanCoreExome	2421	Yes	0	0	0	0	0	0	47.3598	49.2602	45.9971	43.787	51	.	60.1248	52.6315	60.4981	-0.0009	-0.0055	0.0059	-0.0065	-0.0055	0.0146	-0.0087	0.0012	-0.0057	0.0318	0.013	0.0091	-0.0267	-0.0014	0.0153	0.0013	-0.0181	0.0054	0.0104	0.0247
OSC0846	EUR-Spit1	EUR	Female	Female	8.2	HumanCoreExome	2422	Yes	0	0	0	0	0	0	42.8115	35.604	50.8348	43.0385	60	.	64.582	51.9843	49.9477	-0.0172	-0.0107	-0.0059	-0.0378	-0.0046	0.0213	0.0104	-0.0118	0.009	0.0025	-0.0095	0.0073	-0.0148	-0.0017	-0.0069	0.0172	0.0162	-0.01	0.0007	0.0049
OSC0847	EUR-Spit1	EUR	Female	Female	11	HumanCoreExome	2423	Yes	0	0	0	0	1	1	36.0283	33.4619	40.559	52.9133	50	.	34.109	50.5225	51.7773	0.0044	-0.0096	0.012	-0.0099	-0.0217	0.0097	-0.0172	0.0179	0.0176	-0.0025	0.0114	0.0164	-0.0012	0.0166	-0.0198	-0.0104	-0.0075	0.0089	0.0195	-0.016
OSC0848	EUR-Spit1	EUR	Male	Male	7.9	HumanCoreExome	2424	Yes	0	0	0	0	0	0	47.385	45.8679	49.1218	51.3886	51	.	29.2897	36.1886	48.5055	0	0.0004	-0.0004	0.0047	-0.0006	0.0011	-0.0117	0.0037	-0.0213	0.0087	0.0263	-0.0014	0.0021	-0.0053	0.0028	-0.0047	0.0004	0.0128	-0.021	0.0084
OSC0849	EUR-Spit1	EUR	Female	Female	9	HumanCoreExome	2425	Yes	0	0	0	0	0	0	38.4962	41.3449	37.4235	45.6005	50	.	56.9722	64.6865	61.2018	0.0052	0.0027	0.0017	-0.0101	-0.0136	-0.0048	-0.0035	-0.0135	-0.0232	-0.0331	0.0204	-0.0039	0.0122	-0.0056	-0.0018	0.0125	-0.0081	0.0109	-0.0005	-0.0074
OSC0850	EUR-Spit1	EUR	Female	Female	15.6	HumanCoreExome	2427	Yes	0	1	1	0	0	0	65.0215	56.5127	69.3626	42.3266	61	.	47.0661	57.1304	61.8497	0.0059	0.0009	-0.0207	0.0074	0.0075	-0.0139	-0.0003	0.0361	0.0184	-0.0174	-0.0019	-0.0043	0.0159	0.0094	-0.0027	0.0262	-0.0105	0.0048	-0.0146	-0.0057
OSC4996	EAS-Spit1	EAS	Female	Female	10.2	HumanCoreExome	2433	Yes	0	0	0	0	0	0	46.2753	45.9078	47.1745	58.8888	52	.	39.6913	48.6168	48.7044	-0.0081	-0.0315	0.0559	0.0001	-0.0141	0.0365	-0.0214	0.013	-0.0006	-0.0038	-0.0351	-0.0028	0.0009	0.0074	-0.0099	0.0094	-0.0098	0.0446	0.0175	0.0347
OSC0852	EUR-Spit1	EUR	Female	Female	9.5	HumanCoreExome	2437	Yes	0	0	0	0	0	0	46.6594	51.3439	42.8186	44.2902	56	.	49.9162	41.4568	46.5966	0.0073	-0.0056	0.0108	0.0034	-0.0055	0.0038	-0.0201	0.0031	-0.0013	-0.0123	-0.0096	0.0021	-0.0222	0.0328	0.0133	-0.0178	0.0033	0.0031	0.0032	-0.005
OSC0853	EUR-Spit1	EUR	Male	Male	7.6	HumanCoreExome	2446	Yes	0	1	1	0	0	0	58.038	52.8846	61.8456	32.3488	50	.	NA	NA	NA	-0.0056	-0.0114	-0.0022	-0.0181	-0.0075	-0.0113	-0.0097	0.0181	-0.0146	-0.019	0.0141	-0.0162	0.0151	-0.0105	0.013	0.0064	0.0042	0.0074	-0.0139	-0.0083
OSC0854	EUR-Spit1	EUR	Female	Female	17.2	HumanCoreExome	2448	Yes	1	1	1	0	0	0	69.2121	67.4806	68.8312	47.6062	76	.	50.0483	64.2356	61.8755	0.0076	-0.0043	-0.0009	0.0014	-0.0092	-0.0086	-0.0182	-0.0011	0.0027	-0.0082	-0.0031	-0.0161	0.0118	-0.0039	0.0112	0.007	0.006	0.003	-0.0122	0.0106
OSC0855	EUR-Spit1	EUR	Male	Male	7.5	HumanCoreExome	2452	Yes	1	1	1	0	0	0	58.0395	62.6513	52.4279	59.961	73	.	42.7957	65.7125	55.7486	-0.0017	-0.018	-0.0033	-0.0049	0.0046	-0.0241	-0.0275	0.0089	0.0101	0.0089	-0.0035	-0.0124	0.0216	0.0172	0.0155	0.02	0.0112	0.0037	-0.0142	0.0039
OSC0856	EUR-Spit1	EUR	Female	Female	12.8	HumanCoreExome	2454	Yes	0	0	0	0	0	0	27.7978	30.0691	29.0099	31.4916	51	.	34.9673	39.6817	33.6469	-0.0218	-0.0103	-0.0242	-0.028	-0.0139	0.0081	-0.0061	0.0051	-0.0189	0.0163	-0.013	0.0154	-0.0008	-0.0089	-0.0038	0.0171	0.0142	0.002	-0.0013	-0.0076
OSC0858	EUR-Spit1	EUR	Female	Female	13.3	HumanCoreExome	2457	Yes	0	0	0	0	0	0	42.9612	45.2458	43.0602	55.7524	53	.	52.1847	51.3086	42.989	0.0086	0.0005	-0.0119	0.0205	-0.0046	-0.0182	0.0097	0.0099	0.0121	0.0021	-0.0045	-0.0255	0.017	0.0057	0.019	-0.0083	0.0018	-0.0109	-0.0061	-0.0187
OSC0859	EUR-Spit1	EUR	Female	Female	10.9	HumanCoreExome	2460	Yes	0	1	1	0	0	0	51.1063	47.0762	55.6073	64.2637	69	.	46.4984	39.7203	52.0929	0.0047	0.0258	0.0048	-0.0158	-0.0005	-0.0153	0.0061	-0.0178	0.0105	-0.0024	-0.0022	-0.0092	-0.0117	-0.0016	0.0077	0.0082	0.0123	0.004	-0.0223	-0.0042
OSC0860	EUR-Spit1	EUR	Male	Male	8.8	HumanCoreExome	2465	Yes	0	0	0	0	0	0	44.1959	48.0872	41.3796	56.0895	65	.	32.8895	48.5314	46.2107	0.0017	0.044	-0.0071	-0.0106	0.0128	-0.0077	-0.0061	0.0128	0.0002	-0.0043	-0.0067	0.0012	0.0017	-0.0113	-0.017	-0.0076	0.0139	0.0066	0.0031	-0.0097
OSC0861	EUR-Spit1	EUR	Male	Male	6.6	HumanCoreExome	2466	Yes	0	0	0	0	0	0	50.7397	51.8604	49.7108	58.5929	50	.	57.5284	50.483	60.5394	0.0085	0.0231	-0.0054	-0.0045	0.0109	-0.0127	0.0089	0.0028	0.0072	-0.0022	0.0134	0.0091	0.0061	-0.0205	-0.0063	-0.0106	-0.0049	0.0146	0.0269	0.0041
OSC0862	EUR-Spit1	EUR	Male	Male	9	HumanCoreExome	2469	Yes	0	0	0	0	0	0	48.787	46.9921	50.6751	37.5491	50	.	48.1744	41.5325	33.3069	-0.0284	-0.007	-0.0096	-0.0357	-0.0114	-0.0133	-0.0192	0.0057	-0.0168	-0.0219	0.0029	0.0052	-0.0188	0.0141	-0.0017	-0.0155	0.012	-0.0007	-0.0079	-0.0055
OSC0863	EUR-Spit1	EUR	Female	Female	9.3	HumanCoreExome	2471	Yes	0	1	1	0	0	0	66.9883	63.4552	67.6064	33.4924	50	.	44.397	42.6982	39.6084	0.0081	0.0001	0.0167	-0.0057	-0.0063	0.0192	-0.0179	0.011	0.0088	0.0247	0.0045	0.0001	-0.0014	-0.0036	0.0266	0.0072	-0.0056	-0.0142	-0.012	0.0239
OSC0864	EUR-Spit1	EUR	Male	Male	9.2	HumanCoreExome	2472	Yes	0	0	0	0	0	0	43.1937	39.4312	47.5875	56.5405	61	.	41.3621	64.8039	55.334	0.0035	-0.0026	-0.0022	0.0031	-0.0137	0.0155	0.0004	-0.0103	-0.0216	-0.0101	-0.03	0.0009	0.0087	-0.0146	0.0153	-0.0034	0.01	-0.0093	0.003	-0.0105
OSC0866	EUR-Spit1	EUR	Female	Female	12.9	HumanCoreExome	2473	Yes	0	0	0	0	0	0	53.8769	48.3742	59.836	59.1794	52	.	33.8937	51.5957	59.5265	0.005	0.0065	0.0165	-0.0139	-0.0092	0.0132	0.0019	-0.0049	0.0063	-0.0203	-0.004	-0.0163	-0.0029	0.0111	-0.0006	-0.0276	0.0034	-0.0085	0.0143	-0.0032
OSC0867	EUR-Spit1	EUR	Female	Female	9.5	HumanCoreExome	2474	Yes	0	0	0	0	0	0	31.9014	30.6996	35.6851	48.1824	56	.	65.9928	59.6425	57.3615	-0.0001	-0.0045	-0.0029	-0.0043	0.0094	-0.0095	-0.0304	-0.0018	0.022	-0.0076	-0.0027	-0.0052	0.0054	0.0108	0.0131	-0.0135	0	-0.0276	0.0119	0.0129
OSC0868	EUR-Spit1	EUR	Female	Female	8.3	HumanCoreExome	2475	Yes	0	0	0	0	0	0	50.6246	52.5601	48.4851	61.5418	51	.	45.3497	43.9349	43.0022	0.0097	-0.0036	0.0191	-0.0008	-0.0114	0.0081	0.0025	-0.0062	-0.018	0.0086	0.0095	-0.0025	0.0141	-0.0281	0.0022	-0.0064	-0.0134	0.0086	-0.0089	0.0274
OSC0869	EUR-Spit1	EUR	Male	Male	12.7	HumanCoreExome	2476	Yes	1	0	1	0	0	0	48.9948	47.935	49.8536	60.5166	63	.	64.2721	39.061	34.8933	0.0044	-0.0155	0.0021	-0.0069	0.0157	-0.0053	0.0224	-0.021	0.0025	-0.0043	-0.0312	-0.0119	-0.0078	0.0182	0.0285	-0.0078	-0.0068	-0.0031	-0.0081	-0.0181
OSC0870	EUR-Spit1	EUR	Male	Male	12.1	HumanCoreExome	2477	Yes	0	0	0	0	0	0	41.4381	41.0164	42.9662	36.019	51	.	71.6428	76.6692	69.4509	0.01	0.0261	0.0032	0.0111	-0.0021	-0.0049	-0.0049	0.0056	0.0166	-0.0019	0.0076	-0.0045	-0.0217	-0.0114	-0.0182	0.0055	-0.0174	0.0103	-0.0145	-0.0108
OSC0871	EUR-Spit1	EUR	Female	Female	6.8	HumanCoreExome	2478	Yes	0	0	0	0	0	0	28.4022	30.496	29.5283	34.9501	52	.	61.8011	69.2827	104.385	0.0106	-0.0104	0.0032	0.0089	-0.0043	-0.0044	-0.0003	0.0267	-0.0013	-0.0099	-0.0031	-0.0092	0.0012	-0.0168	0.0072	-0.0005	-0.0058	0.0069	0.0075	-0.001
OSC0872	EUR-Spit1	EUR	Female	Female	9.3	HumanCoreExome	2479	Yes	0	0	0	0	0	0	46.0381	53.7592	39.6507	38.6783	50	.	59.8352	57.093	45.5837	0.0075	-0.0071	0.0049	0.0044	-0.0081	-0.0099	0.0139	-0.0071	0.0096	-0.0094	-0.0049	-0.003	-0.013	-0.0029	0.0011	0.014	0.0181	0.0043	-0.0173	0.0183
OSC0873	EUR-Spit1	EUR	Female	Female	9.3	HumanCoreExome	2480	Yes	0	1	1	0	0	0	43.7577	43.5871	44.767	71.4185	82	.	66.7591	48.2669	47.5394	0.009	-0.0013	0.004	0.0103	-0.0166	-0.0099	0.0163	-0.02	0.0134	0.0097	0.0081	-0.0121	-0.0068	-0.0066	0.004	0.0164	-0.0161	-0.0089	-0.0071	0.0192
OSC0874	EUR-Spit1	EUR	Female	Female	11.3	HumanCoreExome	2481	Yes	0	0	0	0	0	0	45.4586	44.0063	47.5979	43.3638	51	.	40.5046	55.2312	54.8454	0.0101	0.0187	0.0203	-0.0058	-0.0098	-0.0089	-0.0225	-0.0003	-0.008	-0.0052	-0.0145	0.0197	0.0027	-0.0013	0.0095	-0.0023	-0.0481	0.0013	-0.0089	-0.0216
OSC0875	EUR-Spit1	EUR	Male	Male	9.6	HumanCoreExome	2483	Yes	1	1	1	0	0	0	77.6168	75.0505	76.0337	45.9415	61	.	32.1882	43.806	49.6021	0.0105	0.0234	-0.0142	0.0125	0.0088	-0.013	-0.0067	0.0079	-0.0057	-0.0042	0.0027	-0.0101	-0.0242	-0.0088	-0.0165	-0.0164	0.0173	0.0137	-0.015	-0.0019
OSC0876	EUR-Spit1	EUR	Female	Female	15.4	HumanCoreExome	2489	Yes	0	0	0	0	0	0	50.6641	49.6342	52.4388	42.7775	58	.	48.8109	53.05	52.4705	-0.015	-0.012	-0.0215	-0.0125	-0.0177	-0.0038	0.0031	-0.0127	-0.0051	-0.025	-0.0154	0.0307	0.0219	-0.0085	0.0091	0.0094	-0.0108	0.0159	0.0125	-0.0015
OSC4997	EAS-Spit1	EAS	Male	Male	15.3	HumanCoreExome	2490	Yes	0	0	0	0	0	0	26.3226	25.9905	33.4375	47.8658	63	.	25.8484	38.5976	49.5978	0.0227	-0.0033	-0.0426	-0.0127	-0.0116	0.0156	0.0027	-0.027	0.0234	0.0159	-0.0389	0.0072	0.0239	-0.0044	0.0263	-0.0105	0.0149	-0.0152	-0.0162	-0.0523
OSC0877	EUR-Spit1	EUR	Male	Male	9	HumanCoreExome	2492	Yes	0	0	0	0	0	0	54.9158	52.5869	56.4302	62.2094	67	.	39.4355	58.0443	59.4325	-0.0101	-0.0095	-0.0005	-0.0224	-0.0097	-0.0035	-0.0077	0.0076	-0.0196	0.0183	0.0095	-0.0035	0.0025	-0.0292	-0.0047	-0.0119	0.0228	0.0029	0.0059	-0.0196
OSC4998	EAS-Spit1	EAS	Male	Male	14.5	HumanCoreExome	2496	Yes	0	0	0	0	0	0	45.676	50.6541	42.5642	55.6676	69	.	42.8044	52.985	38.9882	0.0282	0.0223	-0.0309	0.002	0.0051	0.0191	-0.0013	0.043	0.0209	-0.0169	0.0036	-0.0154	0.0242	-0.0334	-0.0111	0.03	0.0139	0.0105	0.0245	-0.0377
OSC0879	EUR-Spit1	EUR	Male	Male	11.2	HumanCoreExome	2498	Yes	0	0	0	0	0	0	48.6955	46.9755	50.3892	43.2199	51	.	52.7783	46.3724	44.84	0.0117	0.0116	0.0039	0.0084	-0.0063	-0.0313	0.0049	-0.0315	0.0213	0.0148	-0.0103	-0.0209	-0.0154	0.0188	-0.0104	0.0087	0.008	0.0036	0.0226	0.0185
OSC4999	EAS-Spit1	EAS	Female	Female	9.8	HumanCoreExome	2499	Yes	0	0	0	0	0	0	50.9105	51.357	50.2502	46.4457	50	.	58.8287	49.9614	48.0144	-0.0413	0.0278	0.0267	-0.0186	-0.0002	-0.0194	-0.0137	0.0031	0.0186	-0.0534	-0.0891	0.0116	0.0221	0.0151	0.0162	-0.0438	-0.0543	0.007	-0.0152	-0.015
OSC5000	EAS-Spit1	EAS	Female	Female	8.5	HumanCoreExome	2500	Yes	0	1	1	0	0	0	41.7556	37.9155	46.4805	68.5387	60	.	54.9155	42.7917	41.6381	0.0299	0.0359	0.018	0.0503	-0.0103	-0.0511	-0.0157	-0.0159	-0.0158	0.065	-0.0168	-0.0019	0.0026	-0.0265	-0.0414	-0.0049	-0.0167	-0.0188	0.0104	-0.0182
OSC0880	EUR-Spit1	EUR	Male	Male	11.1	HumanCoreExome	2506	Yes	0	0	0	0	0	0	47.5912	50.0498	45.404	42.3314	58	.	63.4735	33.0629	34.5422	-0.0283	0.002	-0.0226	-0.0355	-0.028	0.0097	-0.0121	-0.0192	0.0131	-0.0033	-0.0002	-0.0041	0.0089	0.0004	-0.0044	-0.0136	-0.0188	0.0042	0.0041	-0.0101
OSC0881	EUR-Spit1	EUR	Male	Male	8.2	HumanCoreExome	2507	Yes	0	0	0	0	0	0	31.9045	30.2493	35.9613	33.6253	51	.	43.54	43.3382	50.2017	0.0061	0.0087	-0.0087	0.0066	-0.0119	0.0068	-0.0011	0	-0.0091	-0.019	-0.0048	-0.001	-0.0174	0.0118	0.0121	-0.0053	0.0032	-0.0217	-0.0202	-0.0085
OSC0882	EUR-Spit1	EUR	Female	Female	8	HumanCoreExome	2509	Yes	0	0	0	0	0	0	51.2667	52.5655	49.4691	38.3142	64	.	NA	NA	NA	0.0081	-0.011	0.0083	0.0109	-0.0077	-0.012	-0.0063	-0.0038	0.0335	-0.008	-0.004	0.0129	0.0149	0.0053	-0.0033	-0.0042	0.0204	-0.005	-0.0122	-0.0032
OSC0884	EUR-Spit1	EUR	Male	Male	8	HumanCoreExome	2512	Yes	0	0	0	0	0	0	38.729	40.251	38.9085	34.9626	50	.	63.0343	43.757	36.8333	-0.0217	0.0088	0.0032	0.0121	0.0245	-0.0016	0.0135	-0.0056	0.0123	0.0137	-0.014	0.0146	0.0181	0.0005	0.0053	-0.0009	0.0182	0.0003	-0.008	-0.0156
OSC0885	EUR-Spit1	EUR	Male	Male	13.1	HumanCoreExome	2513	Yes	1	0	1	0	0	0	53.5337	45.9884	60.9472	54.9609	61	.	45.9933	50.4661	41.9068	-0.0203	0.0055	-0.005	0.0024	-0.0112	0.0027	-0.0099	-0.0262	-0.0003	0.0081	-0.0179	-0.0293	0.0216	-0.0099	-0.0218	0.002	-0.004	0.0048	-0.0089	0.0062
OSC0886	EUR-Spit1	EUR	Male	Male	12.9	HumanCoreExome	2516	Yes	0	0	0	0	0	0	40.6398	42.4348	42.7865	52.046	58	.	48.3935	60.6428	61.9761	-0.0066	-0.0041	-0.022	0.0026	-0.0091	-0.0091	0.0032	-0.0241	-0.0028	0.0088	-0.008	-0.0381	0.0149	0.0012	0.0136	-0.0053	0.0073	0.0181	-0.0145	0.0126
OSC0887	EUR-Spit1	EUR	Male	Male	11.2	HumanCoreExome	2518	Yes	0	0	0	0	0	0	55.0835	54.3313	54.8669	33.4004	51	.	59.6798	40.8965	26.5669	0.0002	-0.0132	0.0114	-0.0185	0.0058	0.001	-0.003	0.0042	-0.005	0.0035	-0.0076	0.0031	0.011	0.0012	0.0055	-0.0104	0.0262	0.0062	-0.0082	-0.0253
OSC5001	EAS-Spit1	EAS	Female	Female	7.7	HumanCoreExome	2519	Yes	1	1	1	0	0	0	47.3625	51.2641	44.018	47.3525	85	.	51.1328	52.7146	63.0365	-0.0032	-0.0183	0.0108	0.0001	0.0158	0.0181	0.0077	0.0039	0.0374	-0.0538	-0.0286	0.0333	0.0436	0.0225	0.0147	-0.0472	-0.0168	0.0001	-0.0026	0.0278
OSC5002	EAS-Spit1	EAS	Female	Female	17	HumanCoreExome	2520	Yes	0	1	1	0	0	0	48.7566	41.5223	55.5026	71.9858	66	.	34.6879	49.0328	49.0939	-0.0532	0.0342	0.0215	-0.0236	-0.0081	0.0273	0.0085	0.0315	-0.0123	-0.0138	0.0162	0.0074	-0.002	-0.0173	0.0261	-0.0323	-0.0002	-0.0185	-0.0237	-0.0508
OSC0889	EUR-Spit1	EUR	Male	Male	9.5	HumanCoreExome	2522	Yes	0	0	0	0	0	0	47.7729	55.8877	40.7407	35.7458	52	.	61.5082	49.973	51.9713	-0.0006	-0.008	-0.0246	-0.0045	0.0028	-0.0071	-0.0326	0.0149	-0.002	0.0035	-0.013	-0.0014	0.0048	0.0351	0.0375	0.0262	0.0149	0.0089	-0.0063	0.0081
OSC0890	EUR-Spit1	EUR	Male	Male	16.8	HumanCoreExome	2523	Yes	1	0	1	0	0	0	53.9898	50.7816	55.7818	31.6359	52	.	51.497	52.3559	61.8886	0.0056	0.0037	0.0122	-0.007	-0.0114	-0.005	0.013	0.0182	0.0261	0.0057	-0.0046	-0.0192	0.0191	0.0014	-0.0137	0.0126	0.0002	-0.0052	-0.0069	-0.0014
OSC0891	EUR-Spit1	EUR	Female	Female	17.4	HumanCoreExome	2524	Yes	0	0	0	0	0	0	28.5912	33.5864	27.4278	35.4653	51	.	40.225	44.74	41.7152	0.0012	-0.0015	-0.0044	-0.0048	-0.0029	-0.0008	-0.0324	-0.0174	-0.0291	-0.0234	0.0075	0.0058	-0.0057	0.0175	0.0432	0.0066	0.0048	0.0033	-0.0006	-0.0085
OSC0892	EUR-Spit1	EUR	Male	Male	9.2	HumanCoreExome	2525	Yes	0	1	1	0	0	0	51.838	52.5473	50.7528	63.1342	58	.	39.5704	54.9669	53.1099	0.0066	0.0091	0.0108	-0.017	0.0034	0.0118	0.0093	-0.0058	-0.0156	0.0182	-0.0065	0.0038	-0.0005	-0.0127	-0.0084	-0.0299	-0.0093	0.0099	-0.0068	-0.0082
OSC0895	EUR-Spit1	EUR	Male	Male	7.9	HumanCoreExome	2534	Yes	0	0	0	0	0	0	49.1252	49.2521	49.1218	62.3046	61	.	52.5234	50.5837	53.1715	0.0024	0.0265	-0.01	-0.0072	-0.0047	-0.0117	-0.0041	0.0144	-0.0044	-0.009	-0.0105	0.0137	-0.0189	0.0112	-0.0257	-0.0113	-0.0094	0.0053	0.0135	-0.0093
OSC5003	EAS-Spit1	EAS	Female	Female	14.6	HumanCoreExome	2537	Yes	0	1	1	0	0	0	45.5738	39.7056	51.9826	65.6074	68	.	38.8171	51.8557	54.7524	-0.0448	0.023	-0.0124	-0.0116	0.0403	0.019	0.0207	-0.0717	0.0199	0.0357	-0.0162	-0.0076	0.0228	-0.0059	-0.0037	-0.0329	-0.0193	0.0115	0.0398	-0.0147
OSC5004	EAS-Spit1	EAS	Female	Female	15	HumanCoreExome	2538	Yes	0	0	0	0	0	0	38.3679	42.6541	37.3794	58.6242	56	.	46.6889	56.4131	55.1006	-0.0514	0.0311	-0.0109	-0.0094	0.0055	0.0217	0.0306	0.0263	0.0849	0.0133	0.025	0.0336	0.0068	-0.0169	0.0182	-0.0138	-0.0136	0.0061	-0.0015	-0.0108
OSC0896	EUR-Spit1	EUR	Female	Female	13.2	HumanCoreExome	2540	Yes	0	0	0	0	0	0	50.2738	49.4193	51.6179	48.9974	51	.	47.7335	35.2803	42.6768	0.0083	0.0283	0.0144	-0.0135	-0.0082	-0.0258	-0.0078	-0.0071	-0.0007	0.0207	0.0027	0.0053	-0.0204	-0.0108	-0.0179	0.0153	0.0071	-0.0122	-0.0158	0.003
OSC0897	EUR-Spit1	EUR	Male	Male	12	HumanCoreExome	2548	Yes	0	0	0	0	0	0	51.0975	49.9597	51.8009	60.1046	63	.	49.0995	56.6088	57.205	-0.0351	0.0385	0.0254	0.0063	0.0158	-0.0062	0.0035	-0.0117	-0.001	-0.012	0.0013	0.0142	-0.003	-0.0016	-0.0094	-0.0023	-0.0024	0.0135	-0.0017	0.0093
OSC0898	EUR-Spit1	EUR	Female	Female	10.3	HumanCoreExome	2551	Yes	1	0	1	0	0	0	49.0911	53.7025	45.208	44.2655	60	.	23.6538	42.077	39.5082	0.0053	0.0071	-0.0008	0.0105	-0.0059	-0.004	-0.0233	-0.0151	-0.038	-0.0405	0.0474	-0.0073	0.0131	0.0041	0.0033	0.0117	0.008	0.0126	-0.0097	-0.0045
OSC0899	EUR-Spit1	EUR	Female	Female	10	HumanCoreExome	2553	Yes	0	0	0	0	0	0	47.9082	56.0708	41.0423	45.5746	52	.	37.3635	42.3591	32.1866	0	-0.0058	-0.0125	0.018	-0.0012	-0.0021	0.0011	0.0017	-0.0207	-0.0268	-0.0139	-0.0107	0.0035	0.0077	-0.0085	-0.0061	0.0037	-0.0019	-0.0075	0.013
OSC5005	EAS-Spit1	EAS	Male	Male	14.4	HumanCoreExome	2554	Yes	0	1	1	0	0	0	41.4759	40.9483	44.6757	67.1844	69	.	26.6793	56.726	47.464	-0.0489	0.0362	0.0034	0.0052	0.0098	0.004	0.0221	-0.0156	-0.0037	0.0168	-0.0303	0.0032	-0.0404	-0.0011	-0.0056	-0.0079	-0.0237	-0.0677	-0.021	0.0147
OSC0900	EUR-Spit1	EUR	Male	Male	10.8	HumanCoreExome	2557	Yes	1	0	1	0	0	0	49.1577	40.8085	58.1102	41.4525	51	.	49.0918	38.5405	42.0115	0.007	0.0203	0.0112	-0.0034	0.0033	-0.002	-0.001	0.0134	-0.0141	0.0091	-0.0065	0.0088	-0.0155	0.0008	-0.0011	0.0104	0.0142	-0.0047	0.0022	0.0003
OSC0901	EUR-Spit1	EUR	Female	Female	15.3	HumanCoreExome	2560	Yes	0	0	0	0	0	0	39.3372	34.0052	46.2472	48.9684	50	.	54.1448	34.3393	33.5707	0.0053	-0.014	0.0058	-0.0026	0.0199	-0.0042	-0.01	0.0092	0.0098	-0.0337	0.0007	-0.0053	0.0116	-0.0132	0.0069	-0.0021	0.003	0.0214	-0.011	0.0172
OSC0902	EUR-Spit1	EUR	Male	Male	13.7	HumanCoreExome	2561	Yes	1	1	1	0	0	0	63.6255	62.8011	62.183	37.7148	53	.	63.1503	58.6224	54.855	0.0011	-0.0045	0.0009	-0.0041	-0.0074	-0.0049	0.0022	0.0167	0.0214	0.0105	-0.0076	0.0016	0.0296	0.0133	0.0076	-0.0009	-0.0153	0.0032	0.0163	0.0114
OSC0903	EUR-Spit1	EUR	Female	Female	8.2	HumanCoreExome	2562	Yes	0	0	0	0	0	0	42.8115	45.549	41.1167	49.0646	67	.	49.4798	50.3127	58.0325	0.0038	0.0126	-0.0062	-0.0092	0.0126	-0.0045	0.0099	0.016	-0.0008	-0.016	-0.0068	0.0058	0.0038	0.0086	-0.0008	-0.0077	0.0117	0.0031	-0.0122	-0.0166
OSC0904	EUR-Spit1	EUR	Female	Female	17.2	HumanCoreExome	2564	Yes	0	0	0	0	0	0	54.277	51.6588	57.579	42.2641	62	.	45.9368	56.5248	59.9365	0.0072	-0.0093	0.005	0.0042	0.0058	0.003	-0.0059	0.0061	-0.0134	0.0328	0.0037	0.0123	-0.0059	0.0152	0.0116	0.0179	0.0071	0.0223	-0.0072	0.0175
OSC5006	EAS-Spit1	EAS	Male	Male	10.1	HumanCoreExome	2566	Yes	0	0	0	1	0	1	56.2093	54.5984	56.7719	56.0252	54	.	31.7876	40.069	34.623	0.0274	0.0257	-0.0176	-0.0155	0.0442	-0.001	-0.0104	0.0171	-0.0181	-0.0166	-0.057	-0.0051	-0.0124	-0.0457	0.0109	-0.0042	0.0054	0.0248	-0.0193	-0.0099
OSC0906	EUR-Spit1	EUR	Female	Female	12.8	HumanCoreExome	2568	Yes	0	0	0	0	0	0	28.8594	32.1016	29.0099	32.3672	51	.	76.423	78.4727	78.0864	0.0087	0.0007	0.0001	0.018	-0.0134	0.0211	-0.0141	-0.0239	0.0117	0.0047	-0.0299	-0.0012	-0.0015	-0.0072	0.0026	0.017	-0.0033	-0.0037	-0.0072	-0.01
OSC0907	EUR-Spit1	EUR	Male	Male	9.3	HumanCoreExome	2570	Yes	0	0	0	0	0	0	42.6647	39.4548	46.6278	47.2788	61	.	36.1058	28.3457	42.1829	0.009	-0.0023	0.0049	0.013	0.0015	-0.0031	-0.007	-0.0297	0.0111	-0.0124	-0.0009	-0.0052	-0.009	0.0058	-0.0138	0.01	0.0069	-0.0243	0.0254	-0.0029
OSC5007	EAS-Spit1	EAS	Male	Male	8.8	HumanCoreExome	2571	Yes	0	0	0	0	0	0	23.7297	28.3932	23.2266	49.0585	50	.	45.4011	45.279	35.9909	0.0134	-0.0008	-0.0206	-0.0089	0.0092	-0.0698	-0.0147	-0.0142	-0.0084	-0.0062	0.0454	-0.0055	0.0056	0.0041	-0.0284	0.0282	-0.0238	-0.0283	-0.0215	0.0008
OSC0908	EUR-Spit1	EUR	Male	Male	7.9	HumanCoreExome	2572	Yes	0	1	1	0	0	0	50.3468	50.4187	50.2408	62.7792	65	.	44.8104	57.7122	41.5659	-0.0169	-0.0079	-0.0205	-0.0282	0.0067	0.0078	-0.0211	-0.0078	0.0158	0.0034	0.0074	0.006	-0.0111	0.0117	-0.0263	0.0111	-0.0011	-0.0053	-0.0043	-0.0142
OSC0909	EUR-Spit1	EUR	Male	Male	10.8	HumanCoreExome	2574	Yes	0	1	1	0	0	0	49.7033	51.1672	48.1905	41.0068	76	.	58.5058	62.5834	53.0468	0.0038	-0.0126	-0.0051	-0.0011	-0.0005	0.0083	0.0155	0.0167	-0.0068	-0.0196	-0.0048	-0.0094	-0.0033	-0.0058	0.0078	0.0098	-0.0325	-0.0036	0.0045	0.0053
OSC0910	EUR-Spit1	EUR	Female	Female	14.2	HumanCoreExome	2575	Yes	0	0	0	0	0	0	44.6338	43.5593	46.7645	34.0204	58	.	48.8125	48.3772	49.3716	-0.0025	-0.0033	-0.0067	-0.0047	-0.011	-0.0151	0.0103	-0.0028	0.0155	0.0026	0.0087	0.0262	0.0114	-0.0013	-0.003	-0.0075	-0.006	0.0028	0.008	0.0069
OSC0911	EUR-Spit1	EUR	Female	Female	15.3	HumanCoreExome	2577	Yes	0	1	1	0	0	0	57.5615	53.5458	61.6242	41.0135	52	.	56.6419	51.703	41.2708	0.0011	0.0044	0.0097	-0.0112	-0.0201	0.0225	-0.0103	0.007	0.0176	0.0054	0.0242	-0.0198	0.0224	0.0187	-0.012	-0.0023	0.0266	0.0248	-0.0072	-0.0239
OSC0912	EUR-Spit1	EUR	Female	Female	9.1	HumanCoreExome	2580	Yes	0	1	1	0	0	0	52.8138	52.5492	52.4692	63.963	67	.	53.9431	44.8774	37.9327	0.0076	0.0023	0.0032	0.0129	-0.0068	-0.0153	-0.0033	-0.0116	-0.0059	0.0021	-0.0163	-0.0274	0.0092	-0.0007	-0.0007	-0.0044	0.0007	0.0107	-0.0085	0.0168
OSC0914	EUR-Spit1	EUR	Male	Male	10.2	HumanCoreExome	2583	Yes	0	0	0	0	0	0	42.4154	40.7029	45.0246	45.9253	50	.	35.1743	30.7698	44.9795	0.005	-0.0005	0.0113	-0.0034	-0.0116	0.0105	-0.0004	-0.0046	0.0028	0.0297	-0.0064	0.009	-0.0112	0.0013	-0.003	0.0115	0.0107	-0.0042	-0.0029	0.0131
OSC0915	EUR-Spit1	EUR	Male	Male	8.7	HumanCoreExome	2584	Yes	0	0	0	0	0	0	47.013	41.5048	52.8689	49.9537	51	.	52.702	49.5381	50.0966	0.0086	-0.0015	-0.0032	0.0144	-0.0005	0.0012	0.0039	-0.0131	-0.0278	-0.0119	0.0147	0.0008	0.0017	0.0127	-0.0168	-0.0089	0.0071	0.0035	0.0116	0.0208
OSC0916	EUR-Spit1	EUR	Male	Male	11.3	HumanCoreExome	2590	Yes	1	1	1	0	0	0	62.1403	68.2145	53.7816	63.4116	67	.	63.2913	60.6374	58.3881	0.0063	-0.0091	0.019	-0.012	-0.0042	-0.0061	-0.0198	0.0062	-0.0268	0.0112	-0.0039	0.0174	0.0009	-0.0136	0.0145	0.0133	0.0012	-0.0011	0.0073	-0.0069
OSC0917	EUR-Spit1	EUR	Female	Female	14.1	HumanCoreExome	2592	Yes	0	0	0	0	0	0	47.2586	41.9613	53.1106	60.5664	56	.	50.3372	52.7039	47.7138	0.0084	-0.0025	-0.0022	0.0121	-0.0049	0.023	-0.0119	-0.0085	0.0199	0.0134	-0.0044	-0.0009	0.0041	0.0037	-0.006	-0.0337	0.0196	0.0015	0.0014	-0.0179
OSC0918	EUR-Spit1	EUR	Male	Male	7.6	HumanCoreExome	2593	Yes	0	0	0	0	0	0	41.4681	42.436	41.7755	42.0332	54	.	NA	NA	NA	0.0053	-0.0038	0.0169	-0.0059	0.0009	0.0243	-0.0124	-0.0003	0.016	0.0005	0.022	0.0038	-0.0105	0.0162	-0.0155	-0.0018	-0.0105	0.0153	0.0158	-0.0079
OSC0919	EUR-Spit1	EUR	Female	Female	11.3	HumanCoreExome	2594	Yes	0	1	1	0	0	0	63.2582	57.0092	67.9202	58.3155	76	.	57.8803	50.126	58.4333	0.0046	0.0009	0.0004	-0.0039	0.0257	-0.0088	-0.0167	-0.0067	-0.0116	-0.0126	0.0199	0.0221	0.0024	-0.0053	0.0182	-0.0104	0.0048	0.0241	0.0037	0.0068
OSC0920	EUR-Spit1	EUR	Female	Female	7.8	HumanCoreExome	2598	Yes	0	1	1	0	0	0	56.8868	48.8146	63.5147	52.0233	52	.	42.9994	43.9972	35.9128	-0.0015	-0.008	0.0085	-0.017	0.0022	0.0111	-0.0048	-0.0086	-0.0139	0.0112	-0.0041	0.0162	-0.0141	0.0088	-0.0082	0.0187	0.0008	-0.005	-0.0048	0.0004
OSC0921	EUR-Spit1	EUR	Female	Female	8.3	HumanCoreExome	2604	Yes	0	0	0	0	0	0	57.5785	58.9061	54.7013	60.5382	50	.	NA	NA	NA	-0.0163	0.006	0.0085	0.0141	0.0039	-0.0334	0.0123	-0.0016	0.0047	0	-0.0034	0.0208	-0.0026	-0.0059	0.0025	-0.0093	-0.0111	0.0083	0.0059	-0.0054
OSC0922	EUR-Spit1	EUR	Male	Male	7.3	HumanCoreExome	2605	Yes	0	1	1	0	0	0	47.8197	46.9965	48.8977	62.3573	67	.	47.6873	56.1627	65.7902	0.0013	-0.0067	0.0097	-0.0186	0.0071	0.0048	0.0054	-0.0109	0.0024	-0.007	-0.0136	-0.01	-0.0014	-0.0179	0.0067	0.0037	0.0262	0.0074	-0.0222	0.0012
OSC5008	EAS-Spit1	EAS	Female	Female	9.1	HumanCoreExome	2607	Yes	0	1	1	0	0	0	61.627	53.772	67.5749	46.8935	56	.	51.6899	47.2504	48.473	0.0144	0.0053	0.0008	-0.0402	0.0521	-0.0043	0.0307	-0.0275	-0.0319	-0.0046	0.0131	0.0222	-0.0354	0.0328	-0.0106	0.0051	-0.0164	0.0332	0.0317	-0.0337
OSC0924	EUR-Spit1	EUR	Female	Female	16.3	HumanCoreExome	2608	Yes	0	0	0	0	0	0	50.25	51.6242	49.3479	55.5953	51	.	76.9147	54.418	60.7944	0.0052	-0.0013	-0.0123	0.0035	0.0669	0.0224	-0.0251	-0.0053	0.015	0.0029	-0.0116	-0.018	0.0049	0.004	-0.016	-0.0166	-0.03	0.0051	0.0191	0.005
OSC5009	EAS-Spit1	EAS	Female	Female	12.3	HumanCoreExome	2610	Yes	0	0	0	0	0	0	48.3994	46.252	51.2683	57.2683	65	.	34.7179	43.2908	45.8959	-0.0113	-0.0321	-0.0095	0.0018	-0.0487	0.0175	0.0441	-0.0105	-0.0056	0.0504	0.0185	-0.0056	0.0358	-0.0375	-0.0205	0.0285	-0.0469	-0.0232	-0.0027	-0.0175
OSC0925	EUR-Spit1	EUR	Female	Female	9.8	HumanCoreExome	2612	Yes	0	1	1	0	0	0	54.8927	60.8463	48.0286	40.3844	73	.	34.3367	46.5659	41.4479	-0.0183	-0.0065	0.0223	0.0085	0.0001	-0.0023	0.0222	0.0102	0.0033	-0.0182	-0.0119	0.0055	-0.0138	0.029	-0.0018	-0.0063	-0.007	-0.0282	0.004	0.0056
OSC0927	EUR-Spit1	EUR	Female	Female	13.9	HumanCoreExome	2613	Yes	1	1	1	0	0	0	75.9938	75.0452	73.022	67.82	88	.	48.5648	42.4339	31.9474	-0.022	0.0078	0.0212	-0.0003	0.0071	0.0154	0.0209	0.0066	-0.0057	0.0337	0.0111	0.0067	-0.0252	0.0061	0.0128	-0.0071	0.0043	0.0101	0.0056	0.0052
OSC0928	EUR-Spit1	EUR	Female	Female	9.9	HumanCoreExome	2616	Yes	0	1	1	0	0	0	68.1337	70.2605	62.7269	41.6793	50	.	57.8322	53.2087	50.0792	0.007	-0.0069	-0.0028	0.0058	-0.006	-0.0064	-0.0061	-0.017	-0.0161	0.0032	-0.0278	0.023	0.0132	-0.009	-0.0032	-0.0017	0.0021	-0.0037	-0.0128	-0.0323
OSC0929	EUR-Spit1	EUR	Male	Male	13.4	HumanCoreExome	2617	Yes	1	0	1	0	0	0	52.4458	50.8365	53.3899	42.6854	53	.	43.5144	34.4184	34.9295	0.0051	0.0485	-0.0108	-0.0186	0.0398	-0.0067	0.0104	-0.011	0.019	-0.0154	0.0042	0.0037	0.0156	-0.0038	0.0101	-0.01	-0.0024	-0.0079	-0.0229	0.0052
OSC0930	EUR-Spit1	EUR	Male	Male	9.3	HumanCoreExome	2620	Yes	0	1	1	0	0	0	54.9388	41.6079	67.9896	43.2912	54	.	34.9769	51.1341	55.8433	0.0059	-0.0089	0.0156	-0.0152	0.0157	0.0022	0.0229	0.0118	-0.0183	0.0194	-0.0012	-0.0189	0.0015	0.0294	-0.0107	-0.0089	-0.0039	-0.0093	0.0036	-0.0008
OSC0932	EUR-Spit1	EUR	Male	Male	11.8	HumanCoreExome	2621	Yes	0	0	0	0	0	0	59.1936	57.3571	59.5071	39.1706	57	.	46.9698	46.8472	55.2372	0.0112	-0.0006	-0.0027	0.0188	0.0109	-0.0082	-0.0166	0.004	-0.013	-0.005	0.0068	-0.0018	-0.0103	-0.0229	-0.0123	-0.0299	0.0227	0.0048	0.001	-0.0263
OSC0933	EUR-Spit1	EUR	Female	Female	8.1	HumanCoreExome	2622	Yes	1	1	1	0	0	0	46.8761	53.8453	41.0623	74.1219	85	.	44.2284	52.9617	55.9666	0.0089	-0.0048	-0.0009	0.0017	-0.0001	0.0134	-0.0076	-0.012	-0.0263	0.0256	0.0229	0.0185	0.0165	-0.0074	-0.0071	0.0184	-0.0248	0.0048	-0.0163	-0.0091
OSC0934	EUR-Spit1	EUR	Female	Female	16.9	HumanCoreExome	2623	Yes	0	0	0	0	0	0	59.4737	56.2432	60.5788	58.7602	50	.	53.8501	62.9904	66.6615	0.0051	-0.0023	-0.0127	-0.0025	-0.0096	-0.0187	0.0051	0.0014	-0.0161	-0.0143	0.0185	0.016	0.0084	-0.0109	-0.0044	-0.0063	-0.012	0.0047	-0.0047	-0.0221
OSC0935	EUR-Spit1	EUR	Male	Male	13.3	HumanCoreExome	2625	Yes	0	0	0	0	0	0	45.4727	45.9908	45.3488	34.5886	61	.	44.3282	49.506	60.2586	-0.0243	-0.0015	-0.0259	-0.0255	-0.0075	0.002	-0.0137	0.0057	0.0037	0.0045	-0.0172	-0.0155	0.0102	-0.0183	0.0095	-0.0043	0.0148	0.0065	0.0295	0.0102
OSC0936	EUR-Spit1	EUR	Male	Male	13.8	HumanCoreExome	2626	Yes	1	1	1	0	0	0	61.948	65.7503	55.695	46.2767	73	.	47.4439	63.6883	56.8231	0.0074	-0.0047	0.0022	0.0112	-0.0099	0.0201	0.0092	0.0216	0.0113	0.0048	0.0012	-0.0135	-0.0205	-0.0092	-0.0133	-0.0014	-0.017	0	-0.0046	-0.0104
OSC0937	EUR-Spit1	EUR	Female	Female	11.2	HumanCoreExome	2632	Yes	0	0	0	0	0	0	48.1705	50.2954	46.5746	55.8605	64	.	47.0979	41.7061	50.6588	-0.0051	0.0134	-0.0206	0.0082	0.0104	-0.0135	-0.0031	0.0112	-0.0014	0	0.0016	0.0093	0.0145	-0.012	-0.0149	-0.0116	0.0186	0.006	-0.0215	0.0072
OSC0938	EUR-Spit1	EUR	Male	Male	9	HumanCoreExome	2637	Yes	1	1	1	0	0	0	54.9158	50.282	58.7322	47.2853	79	.	48.3572	51.0779	46.6806	0.0011	-0.0063	0.0073	-0.0165	-0.0169	-0.0189	0.0035	-0.0021	-0.0033	-0.007	-0.0063	0.0084	-0.0081	0.0147	0.018	0.0271	0.0116	0.0186	0.0161	-0.0112
OSC0939	EUR-Spit1	EUR	Female	Female	7.9	HumanCoreExome	2639	Yes	0	1	1	0	0	0	63.9324	56.4509	68.6685	47.7786	51	.	NA	NA	NA	0.007	-0.0051	0.0141	-0.0085	-0.0142	0.0013	0.0218	0.0056	0.0036	0.0073	-0.003	0.0045	0.0074	-0.0324	0.0021	-0.0133	-0.0198	-0.02	-0.0084	0.0298
OSC0940	EUR-Spit1	EUR	Female	Female	8.3	HumanCoreExome	2649	Yes	1	1	1	1	0	1	53.4061	35.6424	72.5477	83.1185	73	.	36.5169	29.9295	32.3772	0.0036	-0.0119	0.0122	0.0002	0.015	0.0183	-0.0293	0.0332	0.0245	-0.0091	-0.0005	-0.0164	-0.0161	0.0017	-0.0032	-0.0046	0.01	0.0109	0.0182	-0.0048
OSC0942	EUR-Spit1	EUR	Male	Male	8.5	HumanCoreExome	2651	Yes	0	1	1	0	0	0	64.9602	64.4197	63.2234	53.2669	51	.	38.1272	43.9178	56.3198	0.0082	-0.0101	0.0145	0.0008	-0.0116	-0.0252	-0.0232	-0.0191	-0.0094	-0.0159	-0.0247	0.0026	0.0052	-0.011	0.0208	-0.0103	0.0067	-0.0068	0.0044	0.0061
OSC0943	EUR-Spit1	EUR	Female	Female	9.5	HumanCoreExome	2652	Yes	0	0	0	0	0	0	46.0917	43.6308	48.933	46.885	56	.	38.743	38.6153	43.6689	0.0085	0	0.0017	0.0034	-0.0064	-0.0081	-0.0029	-0.0095	-0.0102	-0.0034	-0.0376	0.0244	0.001	0.0085	0.0037	0.0054	0.0147	0.0109	-0.0045	0.0099
OSC0945	EUR-Spit1	EUR	Male	Male	9.3	HumanCoreExome	2657	Yes	1	1	1	0	0	0	69.7474	68.4953	67.9896	51.8283	58	.	46.9743	35.1775	42.8763	0.0055	-0.014	0.0227	-0.0056	-0.0123	-0.01	-0.0198	0.0075	0.011	-0.0016	-0.006	0.0282	0.0056	0.0079	0.0187	0	-0.0075	0.0065	0.0021	-0.016
OSC5010	EAS-Spit1	EAS	Male	Male	11.7	HumanCoreExome	2659	Yes	0	0	0	0	0	0	36.4811	40.9553	34.1929	42.7537	51	.	44.0695	35.7683	33.6885	-0.01	-0.0326	0.0588	0.0007	-0.0053	-0.0636	-0.0235	0.0183	-0.0324	0.0202	0.0462	0.0141	0.0048	0.0387	-0.0253	-0.0106	0.0002	0.0086	-0.0183	-0.0149
OSC0946	EUR-Spit1	EUR	Female	Female	16.1	HumanCoreExome	2660	Yes	1	1	1	0	0	0	57.6544	62.2499	51.3019	28.4135	52	.	48.2775	45.5305	39.1505	-0.008	-0.0172	-0.0015	-0.0167	-0.017	0.0073	0.0024	0.0181	0.0085	-0.007	-0.0096	0.0034	-0.0278	0.0009	0.0149	0.0139	-0.0162	-0.0072	-0.0032	-0.0059
OSC0947	EUR-Spit1	EUR	Female	Female	12.7	HumanCoreExome	2661	Yes	1	1	1	0	0	0	71.634	63.1754	77.6893	72.851	73	.	43.3882	46.6016	38.9695	0.0071	-0.0126	-0.0154	0.0185	-0.017	-0.0094	0.026	-0.0277	0.0082	0.0083	0.0107	-0.0018	-0.0042	-0.0043	0.0034	-0.0112	-0.0061	0.0087	0.0231	0.0094
OSC0948	EUR-Spit1	EUR	Male	Male	12	HumanCoreExome	2662	Yes	0	1	1	0	0	0	37.6772	36.0298	41.022	62.4217	53	.	44.0236	45.8235	40.2367	0.0089	0.0063	-0.005	0.0087	-0.0077	0.0048	0.0156	0.0065	0.0066	-0.0122	0.0069	0.025	0.0032	0.0122	0.0041	-0.0039	0.0036	0.0091	0.0065	0.0075
OSC0949	EUR-Spit1	EUR	Female	Female	14	HumanCoreExome	2663	Yes	0	0	0	1	0	1	57.5449	56.6294	57.7854	51.3578	65	.	42.4075	48.3313	69.9806	-0.0109	-0.0152	0.0001	-0.0189	-0.0254	-0.0158	0.0047	-0.0074	-0.0067	0.0002	-0.0165	0.0115	0.0077	0.0042	-0.0019	-0.0012	-0.0156	0.0135	0.0045	-0.0234
OSC0951	EUR-Spit1	EUR	Female	Female	13	HumanCoreExome	2664	Yes	0	0	0	0	0	0	50.0952	48.8782	51.2941	30.3624	51	.	26.4066	49.0338	42.2834	0.0073	-0.0171	0.0087	0.0082	0.0193	-0.01	-0.0041	0.0064	0.0084	-0.0101	-0.008	0.0008	-0.0098	-0.0049	0.0169	-0.0255	-0.0033	0.0245	-0.0042	0.0012
OSC0952	EUR-Spit1	EUR	Male	Male	15.3	HumanCoreExome	2665	Yes	0	0	0	0	1	1	47.4686	46.0086	48.8098	58.9659	53	.	51.6985	46.2665	36.0142	0.0035	-0.0122	0.0054	-0.0109	0.0288	0.024	-0.0126	-0.0194	0.0241	0.0212	0.02	-0.003	0.0154	0.0026	-0.0218	-0.0072	0.0053	0.0087	-0.0067	0.0022
OSC5011	EAS-Spit1	EAS	Female	Female	9.1	HumanCoreExome	2669	Yes	0	0	0	0	0	0	54.8476	53.772	54.9868	58.4724	50	.	57.1008	52.7511	45.0189	0.0316	0.0399	0.018	0.0517	0.0144	0.0041	0.0058	0.0007	-0.0374	-0.0657	-0.025	-0.0301	0.0625	-0.0376	0.0125	-0.0538	0.0141	0.0052	0.0018	0.0266
OSC5012	EAS-Spit1	EAS	Female	Female	15.6	HumanCoreExome	2675	Yes	0	1	1	0	0	0	58.9368	44.4637	70.6679	65.6252	66	.	NA	NA	NA	0.0263	0.0254	0.0266	-0.0342	0.0173	-0.0018	-0.0092	0.0114	-0.0563	0.0155	-0.059	-0.0547	-0.0296	0.0358	-0.0113	-0.0057	-0.0079	0.002	-0.0051	0.0453
OSC0955	EUR-Spit1	EUR	Male	Male	10.7	HumanCoreExome	2679	Yes	0	0	0	0	0	0	39.306	49.043	31.6252	44.5752	58	.	50.6444	39.9629	44.2008	0.0079	-0.0053	0.003	0.0032	-0.0047	-0.0218	-0.0005	0.0305	-0.0037	-0.0011	0.0053	-0.0027	0.0315	-0.02	0.0126	-0.0051	-0.0018	0.0171	0.0079	-0.0343
OSC0956	EUR-Spit1	EUR	Female	Female	13.2	HumanCoreExome	2681	Yes	0	0	0	0	0	0	53.6399	54.4984	51.3822	46.5445	52	.	40.6596	51.3828	62.4487	0.0053	-0.0072	0.0014	-0.0101	0.0198	0.0076	0.0106	-0.0019	-0.0121	-0.0001	0.0064	-0.0004	-0.0039	-0.0091	-0.0096	0.0113	0.0036	0.0048	-0.0052	0.0088
OSC5013	EAS-Spit1	EAS	Female	Female	7.9	HumanCoreExome	2684	Yes	0	1	1	0	0	0	60.4091	57.7453	60.9708	62.5857	51	.	52.5846	53.9076	54.8458	0.0268	0.0168	-0.0168	-0.0133	-0.0066	0.0307	0.0157	0.0168	0.011	-0.064	-0.0093	0.0022	0.0169	0.0088	-0.0025	0.0158	-0.001	-0.0047	0.0054	-0.0462
OSC5014	EAS-Spit1	EAS	Female	Female	12.9	HumanCoreExome	2689	Yes	0	1	1	0	0	0	59.9759	53.6005	65.7886	66.4864	65	.	54.7571	56.8972	66.6128	-0.0015	-0.0237	-0.0065	0.0268	0.0031	0.0365	-0.0114	-0.0106	0.0026	-0.043	0.0098	0.0442	-0.0104	-0.0104	-0.0188	0.0164	0.0359	0.0315	-0.0191	-0.0137
OSC0958	EUR-Spit1	EUR	Female	Female	10.7	HumanCoreExome	2690	Yes	0	0	0	0	0	0	59.4777	58.2571	59.2257	59.8396	60	.	60.8433	58.8577	55.4989	0.0066	-0.0087	0.0086	0.0193	-0.0166	0.0205	-0.0075	-0.0143	0.0028	-0.0133	-0.0287	0.0281	0.0065	-0.0065	0.0029	0.007	0.0093	-0.013	0.0018	0.0063
OSC0959	EUR-Spit1	EUR	Male	Male	10.8	HumanCoreExome	2691	Yes	0	0	0	0	0	0	48.6126	49.0361	48.1905	47.2459	61	.	53.4934	48.5344	48.7364	0.0078	0.0291	0.0102	-0.0139	-0.0025	-0.0021	-0.0165	0.0213	-0.0038	-0.0051	0.0036	0.0023	0.0016	0.0011	0.0018	0.0058	-0.0016	0.013	-0.0045	-0.0071
OSC0960	EUR-Spit1	EUR	Male	Male	8	HumanCoreExome	2693	Yes	0	0	0	0	0	0	51.6446	51.6006	51.447	38.4896	50	.	56.5921	51.8529	50.7122	0.0056	-0.0066	-0.0102	0.0215	0.0033	0.0169	-0.0102	0.0037	0.0073	0.0054	0.0133	-0.0198	-0.0155	0.0138	-0.0283	0.008	-0.0136	0.0226	0.0128	0.0059
OSC5015	EAS-Spit1	EAS	Male	Male	11.4	HumanCoreExome	2696	Yes	0	1	1	0	0	0	44.4274	45.9625	43.6077	65.2626	50	.	58.44	49.5166	45.8212	0.0269	0.024	-0.0256	-0.0197	0.0165	-0.0094	-0.0358	0.0481	0.0183	0.0032	0.0058	-0.0239	-0.012	0.024	-0.0292	0.0051	0.0015	0.0024	-0.0024	0.0039
OSC5016	EAS-Spit1	EAS	Female	Female	9.1	HumanCoreExome	2697	Yes	0	0	0	0	0	0	49.4242	58.6633	41.5939	54.4793	67	.	50.5278	50.5036	41.6296	0.032	0.04	0.0301	0.0558	-0.005	0.0251	-0.0106	-0.0246	-0.039	0.0072	0.0285	0.0408	-0.0157	-0.0009	-0.0091	0.0204	0.015	0.0009	0.0326	0.0379
OSC0961	EUR-Spit1	EUR	Female	Female	13.5	HumanCoreExome	2698	Yes	1	1	1	0	0	0	64.7514	67.0454	59.9976	81.4596	73	.	39.5277	41.7835	55.7977	0.0098	-0.0093	0.0186	-0.0023	-0.0122	0.0016	0.0176	-0.0142	-0.0147	-0.0025	-0.0103	0.0276	0.0041	0.0079	-0.0007	-0.0131	-0.0012	0.0187	-0.0133	0.0117
OSC0962	EUR-Spit1	EUR	Male	Male	9.1	HumanCoreExome	2699	Yes	0	1	1	0	0	0	60.5056	57.1607	62.2091	45.0695	52	.	43.2976	64.6367	67.4373	0.0003	0.0017	-0.01	-0.0021	-0.0055	-0.0006	0.0145	-0.0023	0.0093	0.0075	0.0168	0.0032	0.0047	0.0054	-0.0032	0.0108	-0.0021	0.0156	0.0252	-0.0086
OSC0963	EUR-Spit1	EUR	Female	Female	9.3	HumanCoreExome	2700	Yes	0	0	0	0	0	0	28.9353	32.7702	28.395	56.464	56	.	61.7093	69.8219	62.3375	0.0124	-0.0149	-0.0017	0.0066	-0.0177	-0.0288	0.0136	-0.0083	0.0017	0.0048	0.0043	-0.0088	-0.0056	0.0098	0.0175	0.0072	0.0049	0.0043	0.0037	-0.032
OSC0964	EUR-Spit1	EUR	Female	Female	11.6	HumanCoreExome	2701	Yes	0	0	0	0	0	0	29.7806	32.655	30.1039	42.0459	51	.	NA	NA	NA	0.0049	0.0244	-0.0089	0.003	0.0003	0.006	0.003	0.0027	-0.0099	-0.0001	-0.0123	-0.0117	-0.0079	0.0029	-0.0054	-0.0288	-0.0135	0.0142	-0.0068	-0.0154
OSC5017	EAS-Spit1	EAS	Female	Female	9.8	HumanCoreExome	2703	Yes	0	0	0	0	0	0	38.2759	42.624	35.8738	46.8786	52	.	38.8079	40.3367	37.3802	0.0084	-0.0004	-0.0154	-0.0069	-0.011	-0.028	0.0049	-0.01	0.0099	0.0099	-0.0053	0.0215	-0.0077	-0.0196	-0.0739	-0.033	0.0707	0.0253	-0.0074	0.0347
OSC0965	EUR-Spit1	EUR	Male	Male	10.4	HumanCoreExome	2705	Yes	0	1	1	0	0	0	33.6901	34.4951	35.3327	66.2999	65	.	47.4572	49.341	42.3095	-0.0434	0.0067	0.0224	0.015	0.0013	0.0069	-0.0117	-0.0027	-0.0028	0.0274	0.0252	0.0071	-0.0068	-0.0252	-0.0074	-0.0071	0.0141	-0.005	-0.0171	0.001
OSC5019	EAS-Spit1	EAS	Female	Female	16.1	HumanCoreExome	2708	Yes	0	1	1	0	0	0	44.8004	34.0856	55.1852	65.9166	59	.	38.1948	42.8033	47.5785	-0.0131	-0.0346	-0.0123	0.0154	0.0122	-0.035	-0.0246	-0.0309	0.03	-0.0138	0.06	-0.0285	0.0209	-0.0196	-0.0063	0.0064	-0.0139	-0.007	-0.0014	-0.0366
OSC0966	EUR-Spit1	EUR	Male	Male	9.3	HumanCoreExome	2711	Yes	0	0	0	0	0	0	50.6196	50.2467	50.7915	50.8869	50	.	66.56	42.3993	36.3446	0.0038	0.0013	-0.0028	0.0085	0.0008	0.0175	-0.0048	-0.0054	-0.0212	-0.0021	-0.0227	-0.0039	0.0064	-0.0102	-0.0059	0.0203	-0.0047	-0.0008	-0.0183	0.0125
OSC0967	EUR-Spit1	EUR	Female	Female	8.3	HumanCoreExome	2712	Yes	0	0	0	0	0	0	54.1015	60.1753	47.4402	44.7574	60	.	51.9524	43.6868	30.6376	-0.0039	-0.0158	-0.0213	-0.0071	0.0418	0.0008	0.0143	0.0087	-0.0204	-0.0212	-0.0203	-0.0054	-0.0184	0.0152	-0.0368	-0.018	-0.0226	-0.0082	0.0245	0.0152
OSC0968	EUR-Spit1	EUR	Male	Male	11.4	HumanCoreExome	2713	Yes	1	1	1	0	0	0	74.4388	67.0834	78.3825	70.8427	79	.	56.4871	53.7892	63.427	-0.042	0.0049	0.0084	-0.0082	-0.0176	0.0104	0.0002	0.0011	0.0135	-0.0067	0.0057	-0.0019	0.0148	-0.0062	0.0045	0.0005	0.0155	0.0001	-0.0051	0.0204
OSC0969	EUR-Spit1	EUR	Female	Female	8.4	HumanCoreExome	2716	Yes	0	0	0	0	0	0	33.5746	34.58	34.9684	49.4976	56	.	41.0217	38.2398	39.0792	0.0073	-0.0114	-0.0039	0.0118	-0.0037	-0.0138	0.002	-0.0061	0.0148	0.0161	0.0028	0.0011	-0.001	0.0164	-0.0084	-0.0052	-0.0082	-0.0123	-0.0028	-0.0051
OSC5020	EAS-Spit1	EAS	Male	Male	8.5	HumanCoreExome	2719	Yes	0	0	0	0	0	0	56.1377	51.5158	59.7477	37.1368	50	.	60.5918	49.1888	45.5446	0.027	0.0258	-0.0249	-0.0069	0.0355	0.0065	-0.0452	0.029	-0.0008	0.0404	-0.0338	-0.045	0.0106	0.0046	-0.0024	0.0504	-0.0066	-0.0156	-0.0507	0.0238
OSC5021	EAS-Spit1	EAS	Female	Female	7.8	HumanCoreExome	2724	Yes	0	0	0	0	0	0	51.9377	47.7008	55.8046	60.5821	67	.	39.4753	47.0414	46.2741	0.0151	0.0031	-0.0273	-0.0255	-0.0092	0.014	-0.0208	-0.0052	-0.0393	0.0089	-0.0218	-0.0089	-0.0199	-0.0423	0.013	0.0215	-0.0265	0.0379	-0.0005	-0.0137
OSC0970	EUR-Spit1	EUR	Female	Female	6.5	HumanCoreExome	2726	Yes	0	0	0	0	0	0	37.3128	46.3598	30.3648	57.1427	64	.	53.9006	45.5735	49.2518	-0.0015	0.0235	-0.0114	-0.011	-0.0108	0.0133	0.0141	0.0018	0.0203	0.0067	0.0009	-0.0107	-0.0112	0.0196	-0.0004	-0.0069	0.0121	-0.0119	0.0067	-0.0273
OSC0971	EUR-Spit1	EUR	Female	Female	9.8	HumanCoreExome	2730	Yes	0	0	0	0	0	0	54.229	57.2878	50.2502	33.0244	50	.	57.2775	49.745	53.2601	0.0053	-0.0016	0.0018	-0.0025	0.0063	0.0075	-0.013	0.0083	-0.0136	-0.0053	0.0198	-0.0024	-0.0235	-0.002	0.0117	-0.0092	0.0231	0.002	-0.0019	-0.0152
OSC0972	EUR-Spit1	EUR	Female	Female	7.2	HumanCoreExome	2732	Yes	0	1	1	0	0	0	68.4425	67.352	65.9772	42.2156	52	.	49.6455	66.7756	66.825	0.0087	-0.0057	0.0012	0.0073	-0.0064	0.0126	0.0054	0.0091	0.008	-0.006	-0.007	-0.0101	-0.0204	-0.0157	0.0036	0.0106	0.002	0.0034	0.0054	-0.0079
OSC0973	EUR-Spit1	EUR	Female	Female	11	HumanCoreExome	2733	Yes	0	0	0	0	1	1	52.4061	50.2784	54.4177	62.2807	64	.	55.7174	42.2013	34.5288	0.0059	-0.0009	-0.0015	0.0085	-0.0177	-0.0017	0.0161	-0.0073	-0.0016	0.0008	0.0038	0.024	0.0049	0.0044	0.0052	0.0135	0.0071	-0.0028	0.026	-0.0127
OSC0974	EUR-Spit1	EUR	Female	Female	8.2	HumanCoreExome	2734	Yes	0	0	0	0	0	0	41.0584	43.339	40.0695	40.4559	50	.	39.8966	53.1017	48.1291	0.0107	0.0291	0.0023	0.0088	-0.0144	0.0086	0.0005	-0.0002	-0.001	-0.0012	-0.0109	-0.0197	-0.0013	-0.0204	0.0013	-0.0119	-0.0053	-0.014	0.0064	0.0186
OSC0975	EUR-Spit1	EUR	Female	Female	10.9	HumanCoreExome	2735	Yes	0	1	1	0	0	0	63.3235	68.4247	55.6073	46.4204	50	.	54.071	51.3599	54.5231	0.0112	0.0357	-0.0253	0.016	-0.002	-0.0005	0.0222	-0.0016	0.0075	0.0047	-0.0077	0.0029	-0.0219	0.0132	0.0053	-0.0045	0.0126	0.0017	0.0095	0.0011
OSC0976	EUR-Spit1	EUR	Female	Female	13.3	HumanCoreExome	2737	Yes	0	1	1	0	0	0	56.9349	68.1803	44.5292	39.3468	73	.	45.265	56.5809	53.7752	0.0073	0.0051	0.0158	-0.0065	-0.0143	0.0092	-0.0169	-0.0066	-0.0101	-0.0094	0.0239	-0.0049	-0.0076	0.0322	-0.0016	0.0151	-0.0058	0.0076	-0.0328	0.0073
OSC0978	EUR-Spit1	EUR	Female	Female	9.9	HumanCoreExome	2739	Yes	1	0	1	0	0	0	49.0111	56.0861	43.0122	34.7496	50	.	47.8265	57.226	72.8861	0.0074	-0.008	0.0152	-0.006	-0.0214	0	0.0162	-0.0197	0.008	0.0067	-0.0024	-0.0078	-0.0034	0.0205	-0.0076	-0.0155	0.0044	-0.0284	-0.0031	0.0152
OSC5022	EAS-Spit1	EAS	Female	Female	9.4	HumanCoreExome	2743	Yes	0	0	0	0	0	0	50.1648	54.9596	45.8331	39.9701	51	.	47.7679	49.7487	51.6005	-0.0141	-0.0315	0.0597	-0.0108	-0.006	-0.0531	-0.0084	-0.0068	-0.012	0.0363	-0.057	-0.0441	0.0254	-0.0319	-0.0338	-0.0117	0.0358	0.0176	-0.0029	-0.0236
OSC0980	EUR-Spit1	EUR	Male	Male	16.8	HumanCoreExome	2744	Yes	0	0	0	0	0	0	40.4532	40.0302	42.706	54.0457	51	.	42.3689	46.4236	57.8541	0.0026	-0.0078	0.0063	-0.0025	0.0265	0.0202	0.005	0.0016	-0.0236	-0.0219	-0.019	-0.0217	0.001	0.0083	-0.023	-0.0013	-0.0067	-0.0033	0.0173	-0.0025
OSC5023	EAS-Spit1	EAS	Male	Male	12.8	HumanCoreExome	2746	Yes	0	0	0	0	0	0	60.3144	60.1283	58.6759	40.913	57	.	45.111	53.389	39.5336	0.0068	-0.0172	-0.024	-0.0021	0.0116	0.0241	-0.0312	-0.003	0.011	0.005	0.0159	-0.0193	-0.0339	-0.0241	-0.011	-0.0152	-0.0237	-0.041	0.0091	0.0197
OSC0981	EUR-Spit1	EUR	Male	Male	9	HumanCoreExome	2747	Yes	0	1	1	0	0	0	60.5125	53.7393	65.6382	57.4941	67	.	62.822	50.4762	42.7555	0.0047	0.0196	0.0016	-0.0092	0.0098	0.0034	0.007	-0.0118	-0.0126	-0.0325	0.0315	0.0096	0.0189	0	-0.0171	-0.014	-0.0091	-0.0066	-0.0027	-0.0075
OSC5024	EAS-Spit1	EAS	Female	Female	7.2	HumanCoreExome	2758	Yes	0	0	0	0	0	0	41.2523	44.2288	39.4902	58.6132	56	.	50.3651	49.66	61.5944	0.0311	0.0249	-0.0047	0.0675	-0.0089	0.0284	0.03	0.0069	0.0037	-0.0052	0.0105	0.0059	0.0124	0.0233	0.0025	-0.0015	0.0022	-0.0379	0.0424	0.006
OSC5025	EAS-Spit1	EAS	Male	Male	16.5	HumanCoreExome	2763	Yes	0	0	0	0	0	0	35.6644	35.1	39.4527	59.963	58	.	49.7484	42.3725	49.004	0.0123	-0.0028	-0.0015	-0.0186	-0.0309	0.0311	-0.0022	0.006	0.007	0.0096	0.0209	0.0449	0.0347	-0.0035	0.03	0.004	-0.0203	0.0523	0.04	0.0183
OSC0982	EUR-Spit1	EUR	Male	Male	12	HumanCoreExome	2764	Yes	0	0	0	0	0	0	51.0975	49.9597	51.8009	60.1046	50	.	37.0171	51.8791	65.1266	-0.0462	-0.0011	0.0191	0.0333	0.0096	-0.0057	0.007	0.0141	0.0145	-0.0029	0.0059	0.0098	-0.0119	-0.0287	0.0032	-0.0083	-0.0122	-0.0195	-0.0036	-0.008
OSC0983	EUR-Spit1	EUR	Male	Male	7.7	HumanCoreExome	2765	Yes	0	0	0	0	0	0	50.3061	50.4448	50.1604	60.4214	51	.	54.0714	66.3922	88.0686	-0.0489	0.0161	0.0156	0.0395	0.0028	0.0184	0.002	0.0027	-0.0012	0.0142	-0.0127	-0.0278	0.0127	-0.0126	-0.0118	0	0.025	0.0111	-0.0178	-0.0027
OSC0984	EUR-Spit1	EUR	Female	Female	9.9	HumanCoreExome	2768	Yes	0	1	1	0	0	0	49.0111	58.4485	40.9904	39.9468	76	.	53.7969	69.077	52.8486	-0.0189	0.0038	0.0194	0.0014	0.0226	0.0017	-0.0024	-0.0264	-0.0132	0.0017	0.0276	0.0215	0	-0.0089	0.0034	0.0175	-0.0078	-0.0159	-0.0207	-0.0229
OSC0985	EUR-Spit1	EUR	Female	Female	9.2	HumanCoreExome	2772	Yes	0	1	1	0	0	0	66.3433	65.9393	63.8201	35.6594	60	.	45.7819	56.2086	57.4708	0.0074	-0.0042	-0.0038	0.0065	-0.0065	0.0004	0.0033	0.0006	-0.0234	-0.004	0.007	0.0148	0.001	-0.0225	0.0001	0.0011	-0.0175	0.0156	-0.0104	0.007
OSC5026	EAS-Spit1	EAS	Female	Female	8.8	HumanCoreExome	2773	Yes	0	1	1	0	0	0	69.1994	66.1885	68.7923	44.3116	67	.	53.5869	55.1827	53.6202	0.0247	0.0492	0.0209	0.1098	-0.0155	-0.0352	0.0138	-0.0033	-0.0303	-0.0043	0.029	0.037	-0.0128	-0.007	0.0044	0.0211	-0.0063	-0.0451	0.0007	0.0078
OSC0986	EUR-Spit1	EUR	Male	Male	11.6	HumanCoreExome	2774	Yes	0	0	0	0	0	0	42.8753	41.9449	44.6526	59.6686	66	.	35.9227	54.1086	55.8801	0.0075	-0.0085	-0.0198	0.016	-0.0029	-0.031	0.0106	-0.0109	0.0029	-0.0009	0.0044	-0.0065	0.0042	-0.0109	0.0016	-0.0234	-0.0003	-0.0111	0.0218	-0.0216
OSC0987	EUR-Spit1	EUR	Male	Male	12	HumanCoreExome	2775	Yes	0	0	0	0	0	0	50.5195	51.0075	49.5838	51.2995	50	.	63.0538	47.7051	37.0961	-0.0055	0.0031	0.0124	-0.0121	-0.009	0.0112	-0.0288	-0.0131	-0.0029	0.0111	-0.0291	-0.0122	0.0138	-0.0166	0.0034	0.0181	0.0088	0.0111	0.0292	-0.0058
OSC0988	EUR-Spit1	EUR	Male	Male	7.7	HumanCoreExome	2776	Yes	0	0	0	0	0	0	57.3924	58.905	54.8443	35.4235	52	.	61.3922	62.5952	66.4202	0.01	-0.0029	0.0162	0.0036	-0.0126	-0.0207	-0.0099	-0.0039	0.0075	0.0169	-0.008	-0.0003	-0.0134	0.0063	-0.0176	0.0032	0.0176	-0.0171	-0.0165	-0.0114
OSC0989	EUR-Spit1	EUR	Female	Female	6.2	HumanCoreExome	2777	Yes	0	0	0	0	0	0	45.1307	45.1537	45.4509	38.8344	60	.	45.934	60.3234	63.5886	0.006	-0.0045	0.0027	0.0071	-0.0053	-0.0044	0.0109	0.0282	-0.0031	-0.0082	-0.0062	0.0047	-0.0027	-0.0245	-0.0199	-0.0111	0	-0.0087	0.0291	0.0335
OSC5028	EAS-Spit1	EAS	Male	Male	12.9	HumanCoreExome	2781	Yes	0	0	0	0	0	0	35.5907	32.7953	43.9086	57.1945	52	.	41.7605	47.5699	49.0564	0.0237	0.0219	-0.0345	0.0071	0.0243	-0.0291	-0.0469	-0.0051	0.0248	0.0461	-0.0045	-0.0444	0.0687	0.0467	-0.0647	0.0263	0.0283	0.0257	-0.0465	-0.0511
OSC0990	EUR-Spit1	EUR	Male	Male	7.1	HumanCoreExome	2783	Yes	0	0	0	0	0	0	43.6335	48.1574	40.4651	44.2507	58	.	45.9598	40.8307	37.107	0.0049	-0.0115	0.0155	-0.0048	-0.0013	0.0015	-0.0067	0.0216	0	-0.0203	0.0085	0.0072	0.0011	-0.0018	0.0016	-0.0038	0.0007	-0.016	-0.0098	-0.0108
OSC0991	EUR-Spit1	EUR	Female	Female	7.5	HumanCoreExome	2784	Yes	0	0	0	0	0	0	42.5599	39.8119	46.0468	35.7641	51	.	62.3192	49.7598	47.3474	0.0074	-0.0094	0.0104	-0.0103	0.0015	-0.0368	-0.0203	-0.001	-0.0079	0.0157	0.0227	-0.0128	0.0268	0.0041	0.0163	0.0323	0.0158	-0.0022	0.0097	0.0075
OSC5029	EAS-Spit1	EAS	Female	Female	10.2	HumanCoreExome	2785	Yes	0	0	0	0	0	0	51.6389	50.2077	52.8938	51.9508	50	.	26.1347	39.9217	39.6495	0.0241	0.0196	-0.0249	-0.004	0.0084	-0.02	-0.0117	0.0289	-0.0131	0.0591	-0.0225	-0.017	0.0824	0.0655	-0.0655	0.0452	0.0257	0.0026	-0.0314	-0.0134
OSC0992	EUR-Spit1	EUR	Female	Female	7.8	HumanCoreExome	2790	Yes	0	0	0	0	0	0	NA	NA	NA	NA	50	.	25.9522	36.1363	42.4795	0.0103	-0.0117	0.0012	0.0081	0.0091	0.0024	-0.0053	0.0065	-0.0206	0.0223	0.0005	0.0066	-0.0006	-0.0058	-0.0197	-0.011	0.0105	-0.019	-0.0149	-0.0102
OSC0993	EUR-Spit1	EUR	Male	Male	9.9	HumanCoreExome	2791	Yes	1	1	1	0	0	0	60.4538	56.8853	62.3992	56.9731	61	.	51.1718	49.2269	43.6617	0.003	0.0191	-0.0092	-0.0129	0.0283	-0.0018	-0.0177	0.0005	0.0009	-0.0131	0.0016	-0.0027	-0.0015	0.0011	-0.0021	0.0021	0.005	0.008	-0.0007	-0.004
OSC0994	EUR-Spit1	EUR	Male	Male	12.1	HumanCoreExome	2794	Yes	0	1	1	0	0	0	55.1514	48.9493	60.6949	73.9923	88	.	57.7678	48.8962	45.1344	0.0079	-0.0132	0.0086	-0.0005	-0.0057	-0.0167	0.006	0.0046	0.001	0.0079	0.0038	-0.0148	0.0085	0.0098	-0.0336	0.0054	0.0075	0.0036	-0.0339	-0.0029
OSC5030	EAS-Spit1	EAS	Female	Female	6.9	HumanCoreExome	2795	Yes	0	0	0	1	0	1	51.0635	49.8633	51.5776	56.6099	67	.	NA	NA	NA	-0.0001	-0.0153	-0.0249	0.0088	-0.0117	0.0168	-0.0338	-0.0237	0.006	0.0025	-0.0516	-0.022	-0.0279	-0.0214	-0.0081	-0.0123	-0.0102	0.0223	0.0323	-0.0159
OSC0995	EUR-Spit1	EUR	Male	Male	8.3	HumanCoreExome	2797	Yes	1	1	1	0	0	0	65.6331	59.8209	68.9862	66.5311	54	.	38.8348	51.5634	47.2727	0.0078	-0.0087	-0.0057	0.01	0.0012	0.0007	0.0076	0.0115	-0.021	0.0216	0.0049	0.003	0.0005	-0.0099	0.0102	-0.0035	-0.0008	-0.0032	0.0042	-0.0373
OSC0996	EUR-Spit1	EUR	Female	Female	17.5	HumanCoreExome	2799	Yes	0	0	0	0	0	0	51.0052	49.8232	53.1821	55.5361	65	.	54.5672	64.9206	61.2995	0.0094	0.0002	0.0026	-0.0023	-0.002	0.009	-0.0035	-0.0052	-0.0014	-0.016	0.0406	-0.0186	0.0029	-0.0024	0.0191	0.0209	-0.0058	-0.013	0.0065	0.0047
OSC0997	EUR-Spit1	EUR	Male	Male	13.9	HumanCoreExome	2801	Yes	1	1	1	0	0	0	48.1941	48.837	47.4225	65.932	61	.	45.1262	54.4806	48.8791	-0.0126	0.0109	-0.0203	-0.0198	-0.0176	0.0202	0.0093	0.0033	0.0079	0.0227	0.0001	-0.0141	-0.0226	-0.0095	0.0149	0.0294	-0.0333	-0.0085	0.0052	-0.0056
OSC1000	EUR-Spit1	EUR	Male	Male	16.6	HumanCoreExome	2807	Yes	0	0	0	0	1	1	31.5404	35.3444	30.733	33.8883	51	.	39.0748	47.0373	71.6304	0.0079	0.0348	-0.007	-0.0088	0	-0.0011	-0.0089	0.0121	0.0051	0.009	-0.0048	-0.0276	-0.0062	0.0077	-0.0045	0.0011	0.0131	0.007	-0.0026	0.0037
OSC1001	EUR-Spit1	EUR	Male	Male	11.4	HumanCoreExome	2808	Yes	0	0	0	0	1	1	34.7319	37.875	34.0089	58.7524	61	.	43.8513	30.0218	19.8144	0.0115	0.0218	-0.0041	0.0031	0.0008	-0.0254	0.0114	-0.0117	0.0144	0.0029	-0.0037	0.0041	-0.0041	-0.0057	-0.0052	0.0116	0.0196	0.019	0.0022	0.0057
OSC1002	EUR-Spit1	EUR	Male	Male	9.9	HumanCoreExome	2816	Yes	0	0	0	0	0	0	50.7309	50.1783	51.0216	40.6043	54	.	46.249	45.1702	35.4817	0.0083	-0.0068	-0.0079	0.017	0.0032	-0.0308	-0.0112	-0.0061	-0.0027	-0.003	0.0105	0.0045	0.0047	-0.0022	0.0058	0.0033	0.007	0.0081	-0.0033	-0.0059
OSC1003	EUR-Spit1	EUR	Female	Female	15.5	HumanCoreExome	2818	Yes	1	1	1	0	0	0	50.1073	49.6436	51.3253	70.976	73	.	55.4626	41.8751	40.6622	0.0031	-0.0097	-0.0145	0.0056	0.0162	-0.0004	0.0083	-0.0082	0.0005	-0.0077	-0.0185	-0.0093	0.0172	0.0052	0.0071	0.0119	0.0145	0.026	0.001	-0.0032
OSC1004	EUR-Spit1	EUR	Male	Male	12.5	HumanCoreExome	2824	Yes	0	0	0	0	0	0	53.4665	47.9425	58.5925	61.4555	57	.	37.4898	49.024	49.7747	-0.0092	-0.0131	0.0003	-0.0277	0.0199	0.0067	0.0185	-0.0184	0.0108	0.0188	-0.0025	-0.0012	0.0048	-0.0188	0.0009	0.0015	0.0033	0.0105	0.0114	0.0135
OSC1005	EUR-Spit1	EUR	Male	Male	10.8	HumanCoreExome	2826	Yes	0	1	1	0	0	0	61.592	64.2013	56.9853	41.0068	65	.	51.9425	37.1969	47.4925	0.0071	0.0097	-0.014	0.0169	0.0021	-0.0039	-0.0058	0.0013	-0.0142	0.0142	0.0062	-0.0019	-0.0287	-0.0064	-0.0001	0	0.0016	0.0078	-0.0157	-0.0063
OSC1006	EUR-Spit1	EUR	Female	Female	8.8	HumanCoreExome	2827	Yes	0	1	1	0	0	0	51.4069	51.3131	51.0863	63.4956	56	.	56.6573	66.0159	59.6185	0.0085	0.0024	-0.0102	0.0179	-0.0056	-0.0041	-0.0034	-0.0254	0.0135	-0.0068	0.0075	-0.0101	-0.0133	0.0185	-0.0055	0.0164	0.0136	-0.0005	-0.0096	-0.0035
OSC1007	EUR-Spit1	EUR	Female	Female	9	HumanCoreExome	2828	Yes	1	1	1	0	0	0	52.8011	51.3219	53.6907	74.4627	88	.	50.6414	28.0803	27.7736	-0.0174	0.0065	-0.0252	-0.0352	0.009	-0.0074	0.0187	0.0028	0.0061	-0.0145	-0.0027	0.0059	0.0171	0.0144	-0.0261	-0.0295	0.015	-0.0366	-0.0077	0.0178
OSC1008	EUR-Spit1	EUR	Female	Female	13.8	HumanCoreExome	2829	Yes	0	0	0	0	0	0	37.7542	40.4823	37.2143	45.9132	58	.	47.7239	40.7324	38.7331	0.0077	-0.0092	-0.007	0.0149	0.0129	0.0129	0.0076	0.0168	-0.011	0.0158	-0.013	0.0123	0.0078	0.0082	-0.0111	0.0228	0.0456	0.0054	-0.0036	0.0061
OSC1009	EUR-Spit1	EUR	Male	Male	8.6	HumanCoreExome	2832	Yes	1	1	1	0	0	0	56.7705	62.019	50.5186	34.4795	61	.	60.1539	60.6166	53.2195	0.008	-0.015	-0.0025	0.0075	-0.0079	-0.0024	0.029	0.0083	0.0153	-0.0063	-0.0043	-0.0142	-0.0157	-0.0014	0.0244	0.0226	0.0001	-0.0207	0.0208	0.0004
OSC1010	EUR-Spit1	EUR	Male	Male	7.1	HumanCoreExome	2835	Yes	0	0	0	0	0	0	40.6788	41.191	41.5097	49.976	67	.	47.38	51.2243	49.5521	0.005	0.0156	0.0052	-0.0173	-0.0102	-0.031	-0.0033	0.0053	0.0007	0.0078	-0.0057	-0.0151	0.0086	0.0211	0.0085	0.0055	-0.0118	-0.0014	-0.004	-0.0003
OSC1011	EUR-Spit1	EUR	Male	Male	12.6	HumanCoreExome	2836	Yes	0	1	1	0	0	0	59.1812	64.3248	52.0166	33.7417	50	.	48.6141	45.7087	41.4054	0.0051	-0.0078	0.0073	0.0087	-0.009	-0.0034	-0.0016	0.0032	0.0166	0.0128	-0.0002	-0.0159	-0.0007	0.0011	-0.0162	0.0162	0.018	-0.018	-0.0047	0.0178
OSC1012	EUR-Spit1	EUR	Female	Female	7.3	HumanCoreExome	2838	Yes	0	0	0	0	0	0	58.3313	57.9228	56.9264	48.2183	52	.	41.6781	51.3806	53.8816	-0.0122	-0.0124	-0.0178	-0.0149	-0.0166	-0.0035	0.0056	0.0028	-0.015	0.0366	0.0081	0.0237	0.004	-0.0035	-0.0077	0.0077	-0.016	0.0067	0.0045	-0.0037
OSC5031	EAS-Spit1	EAS	Male	Male	10.8	HumanCoreExome	2840	Yes	0	0	0	0	0	0	39.3457	37.7232	42.3676	49.9252	51	.	47.9494	43.7449	57.5739	0.0232	0.0204	0.0025	-0.0417	-0.0104	-0.0531	0.0508	-0.0421	-0.022	-0.0115	-0.033	0.0229	-0.0133	-0.0007	-0.0345	0.0142	0.0701	-0.0446	0.021	-0.0005
OSC5032	EAS-Spit1	EAS	Female	Female	7.4	HumanCoreExome	2841	Yes	0	0	0	0	0	0	49.7239	51.2506	48.1336	47.7875	50	.	56.9668	70.7093	63.9414	-0.0556	0.0375	-0.0114	-0.0079	0.043	-0.0735	-0.0464	0.0237	0.0081	0.0065	-0.0029	-0.054	0.0062	0.0274	0.0047	0.0434	-0.0243	0.0408	0.0561	0.0141
OSC5033	EAS-Spit1	EAS	Female	Female	12.9	HumanCoreExome	2842	Yes	0	0	0	0	0	0	33.1551	30.1116	38.6308	60.6408	62	.	36.5431	54.4552	63.7855	-0.0523	0.0375	-0.011	-0.0107	0.0268	-0.0732	-0.0498	0.0354	-0.0327	-0.0106	-0.0244	-0.0318	-0.0054	-0.0254	0.0166	0.0229	-0.0373	0.042	0.05	-0.0617
OSC1013	EUR-Spit1	EUR	Female	Female	7.8	HumanCoreExome	2843	Yes	0	1	1	0	0	0	61.8359	60.3756	60.9447	51.0164	52	.	53.7536	47.2655	46.2741	0.0079	-0.018	0.0058	0.0095	-0.0071	-0.0249	0.0076	-0.007	0.022	-0.0074	-0.0062	0.0094	-0.0069	-0.0006	0.0005	0.0122	-0.0004	0.0264	-0.0166	0.0048
OSC5034	EAS-Spit1	EAS	Male	Male	9.2	HumanCoreExome	2844	Yes	0	0	0	0	0	0	48.8296	44.8311	53.0489	59.3664	65	.	49.389	45.4921	61.7497	-0.056	0.0404	0.0066	-0.0225	-0.0319	-0.0183	0.0486	0.031	-0.0228	0.0226	-0.0204	0.0174	0.0332	0.0249	0.0148	-0.0281	-0.0325	0.0077	0.0587	-0.0121
OSC1014	EUR-Spit1	EUR	Female	Female	14.7	HumanCoreExome	2846	Yes	0	0	0	0	0	0	47.3275	50.5636	45.0963	58.5665	55	.	43.048	37.8789	44.083	0.0091	0.0071	0.015	-0.0025	-0.0097	-0.0085	0.0113	-0.0063	0.0035	0.0051	0.0072	0.0128	0.0016	-0.012	-0.0043	0.0031	-0.0131	-0.0145	0.0116	0.0081
OSC1015	EUR-Spit1	EUR	Female	Female	8	HumanCoreExome	2847	Yes	0	0	0	0	0	0	36.87	38.8548	36.8009	50.5088	60	.	48.1264	57.8537	68.5299	0.0004	-0.0137	-0.0079	0.0019	-0.0109	0.0053	-0.0053	-0.0045	-0.0054	-0.0167	-0.0025	0.0079	0.007	-0.0058	0.0012	0.012	-0.0139	0.02	0.0011	0.0018
OSC5035	EAS-Spit1	EAS	Male	Male	10.6	HumanCoreExome	2848	Yes	0	0	0	0	0	0	42.0027	41.8085	43.2468	56.468	52	.	56.1235	42.2212	40.1204	-0.0071	-0.0398	-0.0276	0.023	-0.0089	-0.0093	-0.0204	-0.0086	0.0378	-0.0041	-0.024	0.0239	0.0371	0.0102	0.0258	0.0144	0.0268	-0.0048	-0.0107	-0.032
OSC1016	EUR-Spit1	EUR	Female	Female	9.8	HumanCoreExome	2849	Yes	0	0	0	0	0	0	45.6072	43.6955	48.0286	46.0128	64	.	39.0591	47.5041	46.6611	0.0114	0.0324	-0.0052	-0.003	0.0011	0.0049	0.0082	-0.0039	0.0141	0.0006	-0.0084	0.019	0.0143	0.0085	-0.0122	0.026	-0.0137	0.021	0.0054	-0.0074
OSC1017	EUR-Spit1	EUR	Male	Male	10.8	HumanCoreExome	2850	Yes	1	1	1	0	0	0	55.0532	55.5119	53.6103	52.2583	82	.	54.354	23.6072	36.3568	0.0071	-0.0109	0.0032	0.0091	0.0026	0.0081	-0.0036	0.0264	0.0024	0.0059	-0.0001	-0.0142	-0.0158	-0.0476	-0.018	0.0052	-0.012	0.0063	0.0062	-0.009
OSC1018	EUR-Spit1	EUR	Female	Female	7.5	HumanCoreExome	2851	Yes	0	0	0	0	0	0	37.2138	37.5707	38.6039	45.2097	60	.	50.4456	57.3985	60.2167	-0.0085	0.0027	0.0044	-0.0162	-0.0075	0.0054	-0.0033	-0.0126	-0.0227	-0.0023	-0.0004	-0.0079	0.0115	-0.0085	-0.0072	0.0004	0.0055	0.0005	-0.0032	0.0126
OSC1019	EUR-Spit1	EUR	Male	Male	6.3	HumanCoreExome	2853	Yes	0	1	1	0	0	0	45.1571	50.6415	41.0703	63.884	70	.	40.2488	55.8334	55.4552	0.0082	0.0041	0.0128	-0.0034	-0.0127	-0.0161	-0.0077	-0.0201	-0.0096	-0.0125	-0.0271	-0.0049	-0.0242	0.0057	-0.0238	-0.0165	-0.0077	0.0133	-0.0116	0.0357
OSC1020	EUR-Spit1	EUR	Female	Female	12.5	HumanCoreExome	2854	Yes	0	0	0	0	0	0	34.0251	39.1332	31.6849	43.7595	58	.	NA	NA	NA	-0.0418	-0.0034	0.0063	-0.0155	-0.0068	0.0013	0.0149	0.0051	-0.0028	0.0343	0.0186	0.007	-0.0002	0.0077	0.0136	0.0184	-0.0024	-0.0068	-0.0005	-0.0056
OSC5036	EAS-Spit1	EAS	Male	Male	6.6	HumanCoreExome	2855	Yes	0	1	1	0	0	0	61.3817	61.9654	59.2204	43.8286	54	.	NA	NA	NA	-0.0119	-0.0361	-0.0117	0.0181	-0.0181	0.0254	0.004	0.0267	0.0048	0.0367	0.0061	0.0007	-0.0341	-0.0331	0.0335	0.0144	0.0205	-0.0121	-0.0025	0.0073
OSC1021	EUR-Spit1	EUR	Male	Male	10.8	HumanCoreExome	2860	Yes	0	0	0	0	0	0	45.887	49.0361	43.3381	41.0068	52	.	54.5843	59.6364	57.3119	0.0107	0.0243	0.0161	-0.0137	0.0086	-0.0066	-0.0003	0.0244	0.0135	0.0084	0.0013	-0.0156	-0.0064	-0.0199	-0.0014	0.0068	-0.008	-0.012	-0.0186	-0.0141
OSC5037	EAS-Spit1	EAS	Female	Female	11.2	HumanCoreExome	2863	Yes	0	0	0	0	0	0	37.7634	38.7628	38.6903	31.1821	50	.	43.3503	54.7354	48.5566	-0.0264	0.0108	-0.0263	0.0025	0.0002	-0.0302	-0.0354	-0.0248	0.001	-0.0206	0.0481	0.0096	0.054	0.0175	-0.0271	-0.0047	0.0447	-0.0074	-0.0283	-0.0189
OSC1022	EUR-Spit1	EUR	Female	Female	16.3	HumanCoreExome	2864	Yes	0	0	0	0	0	0	58.142	57.3437	58.4519	36.9763	52	.	64.5861	52.9614	50.7748	0.0097	0.0317	-0.0209	0.0031	0.0057	-0.0149	0.014	0.0179	0.022	-0.0054	0.0018	0.0208	0.0141	-0.0039	-0.0081	-0.0001	-0.0089	0.0013	0.0003	-0.0178
OSC1023	EUR-Spit1	EUR	Male	Male	11.1	HumanCoreExome	2865	Yes	0	1	1	0	0	0	27.5429	28.6239	29.9618	73.6776	51	.	NA	NA	NA	-0.0061	0.0299	-0.0189	-0.0228	0.0293	-0.0055	-0.016	-0.01	0.0056	-0.0025	0.0017	0.0004	-0.0013	0.006	0.0067	0.0104	0.0016	-0.0053	0.0032	0.0065
OSC1025	EUR-Spit1	EUR	Male	Male	7	HumanCoreExome	2876	Yes	0	0	0	0	0	0	54.7614	55.5099	53.4223	34.5916	50	.	NA	NA	NA	0.0079	0.0278	-0.0036	-0.0019	-0.003	0.0021	0.0033	0.0004	-0.0134	0.0109	0.0076	0.0111	-0.009	0.0054	0.0128	0.0117	-0.0011	-0.0361	-0.0096	-0.006
OSC1026	EUR-Spit1	EUR	Male	Male	9.9	HumanCoreExome	2877	Yes	0	0	0	0	0	0	43.9785	40.6476	47.856	40.1602	51	.	39.517	55.1583	60.2216	0.0071	0.0049	0.0119	-0.0114	0.0174	0.0061	0.0033	0.0013	0.0072	-0.0029	-0.0031	0.0226	0.0147	-0.0145	-0.0023	0.009	-0.0039	-0.0041	-0.0271	0.017
OSC1027	EUR-Spit1	EUR	Male	Male	17.1	HumanCoreExome	2880	Yes	0	0	0	0	0	0	24.257	28.3737	26.5176	43.6307	52	.	58.0485	36.4205	37.5734	0.0112	-0.0132	0.0241	-0.0079	0.0269	0.0182	0.0162	0.0059	-0.0074	-0.0147	-0.013	-0.0066	-0.0135	-0.0019	-0.0081	-0.0008	-0.0181	-0.0146	0.01	0.0156
OSC5038	EAS-Spit1	EAS	Female	Female	17.2	HumanCoreExome	2886	Yes	0	0	0	0	0	0	53.7239	48.8507	59.8295	42.2641	51	.	43.955	60.2916	65.7277	-0.0738	0.0515	-0.0206	0.0027	0.0036	0.0069	-0.0248	-0.0385	-0.0681	-0.0175	-0.0296	-0.0084	-0.0022	-0.045	0.0187	0.0652	0.0131	-0.0127	0.0023	0.0307
OSC5039	EAS-Spit1	EAS	Female	Female	8.2	HumanCoreExome	2890	Yes	0	0	0	0	0	0	55.4883	61.4895	48.4468	35.2908	51	.	68.8899	55.0735	56.2247	0.0138	0.0082	-0.0161	0.0113	-0.002	-0.0258	-0.0536	-0.0338	-0.0038	-0.0191	-0.0312	0.0242	-0.0263	-0.0522	0.015	0.0037	0.0411	-0.0203	-0.0423	-0.0443
OSC5040	EAS-Spit1	EAS	Female	Female	11.3	HumanCoreExome	2891	Yes	0	0	0	0	0	0	50.539	47.1347	54.5234	45.5405	67	.	53.9862	50.5463	38.795	-0.0097	-0.0299	-0.0328	0.0147	-0.0116	-0.0032	0.0297	-0.002	-0.0115	-0.024	-0.0163	-0.0056	-0.001	0.0241	0.0033	0.0169	-0.0352	-0.0065	0.0099	0.0336
OSC5041	EAS-Spit1	EAS	Female	Female	13	HumanCoreExome	2900	Yes	1	1	1	0	0	0	31.6175	31.1668	34.8695	65.5008	68	.	50.5458	50.6527	54.7743	-0.0603	0.0424	-0.002	-0.0082	0.0157	0.0056	-0.0002	-0.0282	-0.0223	-0.0137	-0.0047	0.0155	0.0058	-0.0183	0.0243	0.0001	0.0444	0.011	-0.0221	0.005
OSC5042	EAS-Spit1	EAS	Male	Male	9.4	HumanCoreExome	2901	Yes	0	0	0	0	0	0	50.6384	50.2351	50.8301	60.2935	52	.	49.4303	37.7321	40.2593	0.0106	-0.0106	-0.0289	0.0114	0.0101	-0.0416	-0.0361	-0.0079	0.0214	0.0064	0.0178	-0.0325	-0.0133	0.0024	0.0051	-0.0053	0.0451	-0.0484	0.0152	-0.0086
OSC5043	EAS-Spit1	EAS	Female	Female	12	HumanCoreExome	2905	Yes	0	1	1	0	0	0	49.4196	51.451	47.8578	64.1456	68	.	58.6838	29.9063	30.1411	-0.0091	-0.0289	0.0189	0.0097	0.0406	-0.0153	0.0193	-0.0507	0.0215	-0.0235	-0.0121	-0.038	0.0246	-0.0153	0.0049	-0.0143	0.0176	-0.032	-0.021	0.0132
OSC5044	EAS-Spit1	EAS	Male	Male	8.8	HumanCoreExome	2907	Yes	0	0	0	0	1	1	45.9014	46.9931	45.4136	55.6174	65	.	53.915	64.0044	55.4683	0.0102	-0.0008	-0.0202	-0.0136	-0.0243	-0.0102	0.0311	0.0226	-0.011	0.0276	0.0163	0.0199	0.0237	-0.0138	-0.0231	0.0371	0.013	-0.0353	0.0255	-0.038
OSC1031	EUR-Spit1	EUR	Female	Female	7.5	HumanCoreExome	2909	Yes	1	1	1	0	0	0	46.718	42.0532	51.8267	83.8141	79	.	NA	NA	NA	0.0055	-0.0038	0.0164	-0.0128	-0.0009	-0.0016	-0.016	-0.0017	-0.0078	-0.0051	0.0032	-0.0033	0.0086	0.0005	0.0169	-0.022	-0.0071	0.0261	0.0076	-0.0124
OSC1032	EUR-Spit1	EUR	Female	Female	14.2	HumanCoreExome	2919	Yes	0	0	0	0	0	0	49.2891	59.6449	40.2289	34.0204	51	.	49.0663	48.8749	63.0552	0.0066	0.0145	-0.0234	0.0121	-0.0088	-0.0119	0.0279	-0.0223	0.0136	0.0021	-0.0085	-0.0121	-0.0046	0.0032	0.0144	0.0099	0.0032	0.0283	0.0053	0.0106
OSC5045	EAS-Spit1	EAS	Female	Female	12.6	HumanCoreExome	2925	Yes	0	0	0	0	0	0	48.4601	45.2791	52.5813	55.7854	52	.	52.8832	46.4446	34.0095	0.0288	0.0143	-0.0218	0.0018	-0.0068	-0.0089	-0.0058	-0.0164	0.0357	0.0027	0.0037	-0.0612	0.0088	-0.0069	0.0022	0.0096	0.0218	0.0389	0.0132	-0.0381
OSC1034	EUR-Spit1	EUR	Male	Male	11.6	HumanCoreExome	2926	Yes	1	1	1	0	0	0	70.8643	71.2029	67.2508	59.6686	70	.	48.6089	57.5197	50.8262	-0.0034	-0.001	-0.0101	-0.0114	0.0032	0.0323	-0.0026	-0.0026	-0.0069	-0.007	0.0221	0.0036	-0.0406	-0.011	-0.0058	0.0075	-0.0134	0.01	0.0258	0.0021
OSC5046	EAS-Spit1	EAS	Male	Male	9	HumanCoreExome	2929	Yes	0	0	0	0	0	0	29.5419	32.8615	29.4285	44.1874	51	.	54.3542	40.0536	37.8309	0.0285	0.0383	0.0252	0.0499	-0.0017	0.0357	-0.0024	-0.0146	0.023	-0.0038	0.0527	0.027	-0.0025	-0.0262	-0.0137	0.0426	0.0028	0.0181	-0.0403	0.0025
OSC1035	EUR-Spit1	EUR	Male	Male	10.8	HumanCoreExome	2948	Yes	0	1	1	0	0	0	50.2977	49.0361	51.3604	59.7241	76	.	65.445	85.7444	20.8914	0.0051	-0.0099	-0.0058	0.005	0.0581	0.0091	0.006	-0.0227	-0.0087	-0.0004	-0.012	-0.0089	-0.0126	0.0043	0.0029	-0.0066	-0.0215	-0.0082	0.0126	-0.0118
OSC1036	EUR-Spit1	EUR	Male	Male	13.3	HumanCoreExome	2950	Yes	0	0	0	0	0	0	50.7472	48.8735	52.2645	32.3384	50	.	NA	NA	NA	0.0081	0.0112	-0.0123	0.0174	-0.0033	0.0265	-0.0117	-0.0027	-0.0222	0.0008	0.001	-0.0212	0.0006	-0.0004	0.0182	-0.0019	0.0191	0.0023	0.0007	-0.0066
OSC1037	EUR-Spit1	EUR	Male	Male	10.1	HumanCoreExome	2952	Yes	0	1	1	0	0	0	59.8372	56.8196	61.3115	47.7057	76	.	35.139	37.8312	46.1135	0.0059	-0.0049	0.0023	0.0013	-0.0018	-0.0016	-0.0014	0.0034	-0.015	-0.0243	0.0106	0.0071	0.0099	0.0287	0.0182	0.0026	0.021	-0.0156	-0.0212	0.0199
OSC5047	EAS-Spit1	EAS	Female	Female	7.1	HumanCoreExome	2954	Yes	0	0	0	0	0	0	51.1014	56.6365	45.8675	45.2205	50	.	42.2457	48.6465	28.3811	-0.0572	0.0448	-0.0093	-0.0118	0.0381	0.0453	0.0164	-0.0075	0.0011	0.016	-0.0279	-0.0437	0.0145	-0.0141	0.0312	-0.0404	0.0144	-0.0015	-0.0054	0.0262
OSC1038	EUR-Spit1	EUR	Male	Male	10.2	HumanCoreExome	2956	Yes	0	1	1	0	0	0	38.0008	26.0464	51.1354	71.4722	65	.	41.2417	29.9568	35.0992	0.0093	-0.0082	0.0088	-0.0092	0.0272	0.0164	0.0081	-0.0031	0.0118	-0.003	0.0164	0.0072	0.0211	-0.0103	0.0031	0	-0.0279	-0.0058	-0.0064	-0.0028
OSC1039	EUR-Spit1	EUR	Male	Male	9.2	HumanCoreExome	2957	Yes	0	0	0	0	0	0	47.7024	58.2696	38.5827	31.7796	51	.	49.029	42.2079	25.8748	0.0087	-0.0021	0.0198	-0.0039	-0.0117	0.0058	0.0069	0.005	-0.0055	-0.0234	0.0266	-0.0082	0.0027	-0.018	-0.0035	-0.0064	0.0003	-0.0006	-0.0066	0.0307
OSC1040	EUR-Spit1	EUR	Male	Male	16.3	HumanCoreExome	2964	Yes	0	0	0	0	0	0	55.99	51.4616	59.6162	50.7587	63	.	25.2909	51.8158	44.0604	-0.0109	-0.0169	-0.004	-0.0217	-0.0247	-0.0087	-0.0064	0.0004	-0.0164	-0.0127	-0.0177	0.0214	0.0078	-0.0095	0.0035	-0.0057	-0.0188	0.0146	0.0068	-0.0014
OSC1041	EUR-Spit1	EUR	Male	Male	6.7	HumanCoreExome	2965	Yes	1	1	1	0	0	0	56.0645	55.6142	55.6875	65.7569	85	.	NA	NA	NA	-0.0275	-0.0108	-0.0287	-0.0345	-0.0111	-0.0039	-0.018	0.0205	0.0076	0.0013	-0.0016	0.0028	0.0059	-0.0096	0.006	0.0018	0.0014	-0.0032	0.0053	0.0068
OSC1042	EUR-Spit1	EUR	Male	Male	10.4	HumanCoreExome	2966	Yes	0	1	1	0	0	0	29.2936	26.17	35.3327	38.8006	91	.	61.2863	45.5231	43.1066	-0.008	-0.011	-0.0085	-0.0059	-0.008	-0.0149	-0.0158	-0.029	0.0098	-0.0018	-0.0364	0.0047	0.0076	-0.0096	-0.0011	0.0003	0.0036	-0.0086	-0.0079	0.0037
OSC1043	EUR-Spit1	EUR	Male	Male	13.6	HumanCoreExome	2980	Yes	1	1	1	0	0	0	34.6975	39.3186	32.5336	65.0442	53	.	41.7792	63.8795	59.7631	0.0057	0.0046	0.0121	-0.0155	-0.0036	-0.0326	0.004	0.011	0.0124	-0.0035	0.0003	0.0087	0.0229	-0.0057	-0.0209	0.0082	0.0137	-0.0029	0.0134	-0.0195
OSC1044	EUR-Spit1	EUR	Male	Male	9.9	HumanCoreExome	2987	Yes	0	1	1	0	0	0	58.0231	46.9865	68.088	64.0089	61	.	42.5989	41.208	50.783	0.0055	-0.0095	0.0063	0.006	0.0068	0.016	-0.0242	0.0245	0.024	0.0109	-0.0023	-0.0258	-0.018	0.0002	-0.0038	-0.0076	-0.0149	0.0166	-0.0145	0.0062
OSC1045	EUR-Spit1	EUR	Female	Female	11.7	HumanCoreExome	2997	Yes	0	0	0	0	0	0	30.9227	33.7302	31.1503	37.6821	55	.	61.6019	48.9302	36.6164	0.0077	-0.0166	0.0102	0.0099	-0.0055	0.0092	0.0033	0.0243	0.015	-0.0028	-0.013	0.0001	0.0132	-0.0143	0.0057	0.0024	0.0077	0.008	-0.0158	-0.0042
OSC1046	EUR-Spit1	EUR	Male	Male	11.5	HumanCoreExome	3001	Yes	0	0	0	0	0	0	50.4285	47.9806	52.7342	34.2713	51	.	59.6654	74.1813	59.9325	-0.0293	-0.0028	-0.0261	-0.0195	-0.0156	-0.0024	-0.0313	-0.0037	-0.0166	-0.0202	0.0123	-0.0111	0.0178	-0.0192	-0.0003	-0.0119	0.0073	0.0151	-0.0006	0.0096
OSC1047	EUR-Spit1	EUR	Male	Male	8.4	HumanCoreExome	3010	Yes	0	0	0	0	0	0	44.0682	44.777	44.221	54.2167	51	.	29.0538	52.4602	47.779	0.0059	0.0003	-0.0106	0.0161	0.0062	0.0166	0.0038	-0.0027	0.0019	-0.0121	0.0058	0.0008	-0.0045	0.0046	0	0.0067	0.0047	-0.0009	0.0039	0.0043
OSC1048	EUR-Spit1	EUR	Female	Female	7.9	HumanCoreExome	3012	Yes	0	0	0	0	0	0	33.8784	37.7108	32.521	55.0389	52	.	63.2918	62.2461	75.9526	0.0108	0.0269	-0.0067	0.0066	-0.0027	-0.0001	-0.0029	-0.0021	0.0009	0.0011	0.005	0.0028	-0.0004	-0.0075	-0.0028	0.0084	0.0072	0.0174	0.0322	0.0047
OSC1049	EUR-Spit1	EUR	Female	Female	11.5	HumanCoreExome	3015	Yes	0	0	0	0	0	0	44.4229	47.1636	42.773	32.0295	50	.	42.1987	54.098	57.0724	0.0106	0.022	-0.0047	-0.0031	-0.0019	-0.0062	0.0115	-0.0009	-0.0045	0.0048	0.0066	0.0093	-0.0068	-0.012	-0.0113	-0.0003	0.0089	-0.0025	0.002	0.0127
OSC1050	EUR-Spit1	EUR	Male	Male	16.5	HumanCoreExome	3016	Yes	0	1	1	0	0	0	65.0983	63.5267	63.8749	40.5628	52	.	38.0021	66.8773	51.7959	0.0087	0.0042	-0.0142	0.0126	0.0074	0.0085	-0.0261	0.0138	0.0093	-0.0071	0.0188	-0.0043	-0.0135	0.0021	0.0156	-0.0156	-0.0123	-0.0021	-0.0142	-0.0048
OSC1051	EUR-Spit1	EUR	Female	Female	10	HumanCoreExome	3020	Yes	0	1	1	0	0	0	60.8437	58.4234	61.5086	53.9415	69	.	64.7783	70.441	36.3053	0.0062	-0.004	-0.0133	0.0161	-0.0022	0.0088	-0.0161	0.0204	0.014	0.0039	-0.0146	0.0044	0.0194	0.0005	-0.0216	-0.017	0.0252	-0.0199	-0.0405	-0.0448
OSC1052	EUR-Spit1	EUR	Male	Male	9.3	HumanCoreExome	3024	Yes	1	0	1	0	0	0	54.9388	48.067	61.1104	62.1837	50	.	61.0677	58.0363	50.0436	0.0032	-0.0058	0.007	0.0177	-0.0118	0.0214	0.0085	-0.012	0.0007	-0.0125	-0.0307	0.003	0.0023	0.0109	0.0137	-0.019	0.0159	-0.0007	0.0122	-0.021
OSC1053	EUR-Spit1	EUR	Female	Female	10.2	HumanCoreExome	3029	Yes	1	1	1	0	0	0	64.7577	68.874	57.8451	50.464	50	.	65.6904	56.5902	45.9007	0.0025	-0.0001	0.0038	0.0043	0.0115	0.0144	-0.0103	-0.0064	-0.016	0.0101	-0.0067	-0.0086	0.0109	-0.0286	0.0004	0.0084	-0.006	-0.0231	0.0112	-0.0077
OSC1054	EUR-Spit1	EUR	Female	Female	8.4	HumanCoreExome	3031	Yes	0	0	0	0	0	0	42.2999	43.3851	42.2672	37.0011	56	.	57.9248	52.0997	56.8265	-0.0019	-0.0043	-0.0007	0.0043	0.0018	0.0235	0.0035	-0.0099	0.0033	-0.0047	-0.0023	-0.014	0.0137	-0.0092	0.0041	0.0004	0.018	-0.0181	0.0022	-0.0049
OSC1055	EUR-Spit1	EUR	Male	Male	11.3	HumanCoreExome	3034	Yes	0	0	0	0	0	0	46.0175	47.9883	44.5249	59.2241	61	.	63.2913	48.1042	28.1216	0.0108	0.001	0.0012	0.0017	0.0026	-0.015	0.0155	0.0006	-0.003	0.005	0.0035	0.0062	0.0196	0.0129	0.0117	-0.0144	-0.0019	-0.0131	0.0242	-0.0153
OSC1056	EUR-Spit1	EUR	Female	Female	10.4	HumanCoreExome	3040	Yes	0	0	0	0	0	0	47.4403	52.5402	43.2493	38.1878	52	.	46.138	39.9954	49.4196	-0.0241	0.0046	-0.0211	-0.0242	-0.0221	-0.0045	-0.0142	-0.0058	0.0357	0.0144	-0.0079	-0.0089	0.0055	-0.0193	-0.0094	0.0064	0.0184	-0.0089	-0.0287	0
OSC1057	EUR-Spit1	EUR	Female	Female	10.3	HumanCoreExome	3041	Yes	0	0	0	0	0	0	49.0911	53.7025	45.208	30.8196	50	.	NA	NA	NA	0.0003	-0.0103	0.0079	-0.0142	-0.0036	-0.0023	-0.0136	0.0158	-0.025	-0.0019	0.0044	0.0116	-0.0157	0.009	-0.0073	0.0031	-0.0408	-0.0103	-0.0015	0.0095
OSC1058	EUR-Spit1	EUR	Female	Female	14.9	HumanCoreExome	3044	Yes	1	0	1	0	0	0	61.0443	61.4875	59.2088	59.9962	51	.	70.4256	56.8749	50.1944	0.0083	-0.0114	0.0095	0.0025	0.0006	-0.0006	0.0067	0.0008	-0.0291	0.0236	-0.0069	0.0183	0.0024	-0.0085	-0.0086	-0.0087	0.0201	-0.0142	-0.0267	-0.0106
OSC1060	EUR-Spit1	EUR	Female	Female	7.9	HumanCoreExome	3052	Yes	0	0	0	0	0	0	39.7627	44.3806	36.7369	35.7396	50	.	45.5656	58.104	72.0311	-0.0225	0.0032	-0.0254	-0.0138	-0.0235	0.0009	-0.029	-0.0105	-0.0166	-0.0194	0.0097	-0.0033	0.0014	-0.0105	-0.0279	0.0128	-0.0109	-0.0161	-0.0073	0.0047
OSC1061	EUR-Spit1	EUR	Female	Female	11.9	HumanCoreExome	3053	Yes	0	1	1	0	0	0	32.6531	33.8052	34.2038	63.1758	76	.	43.7468	56.8074	53.4621	0.0071	0.0038	0.0042	0.0139	0.0011	0.0104	-0.0093	-0.0222	-0.0136	0.0078	-0.0304	0.0087	0.0006	-0.0079	0.0108	-0.0354	-0.0015	-0.014	0.0033	-0.0146
OSC1062	EUR-Spit1	EUR	Female	Female	9.9	HumanCoreExome	3058	Yes	1	1	1	0	0	0	75.4126	70.2605	76.405	61.8904	76	.	61.1431	49.2494	41.5586	-0.0001	-0.0205	-0.0137	0.0049	0.0262	0.0197	-0.0052	0.0069	0.0267	-0.0038	-0.0008	0.0056	0.0008	0.0015	-0.0027	-0.0107	-0.0088	0.0235	-0.0141	-0.0147
OSC5048	EAS-Spit1	EAS	Female	Female	12.3	HumanCoreExome	3059	Yes	0	0	0	0	0	0	41.9681	36.0029	48.9326	47.6988	62	.	42.7272	40.9792	46.788	0.0276	0.0437	0.0319	0.1184	-0.0285	-0.0177	0.0281	0.0055	0.0455	-0.0191	0.0016	0.0069	0.0057	0.0048	-0.0169	0.0235	0.0314	0.0131	0.0322	-0.0109
OSC1063	EUR-Spit1	EUR	Male	Male	17.4	HumanCoreExome	3061	Yes	1	1	1	0	0	0	65.9561	64.0482	65.2261	58.3533	69	.	68.8213	52.141	48.771	0.0072	-0.0135	-0.0015	0.0025	0.0093	-0.0077	0.0086	0.0169	-0.0173	0.0184	0.0149	0.0026	0.0207	0.0052	0.0164	-0.0012	0.0066	0.0235	0.0088	0.0101
OSC5049	EAS-Spit1	EAS	Female	Female	12.8	HumanCoreExome	3062	Yes	0	0	0	0	0	0	40.9785	37.1282	47.4167	36.8561	50	.	28.3047	46.7578	49.6283	0.0231	0.0099	-0.022	-0.0276	0.0268	-0.0112	-0.0087	0.0212	-0.0106	0.0299	-0.0525	-0.0391	0.0432	-0.0344	0.0239	0.0354	-0.0161	0.0452	-0.0496	-0.0056
OSC1064	EUR-Spit1	EUR	Male	Male	11.4	HumanCoreExome	3071	Yes	0	0	0	0	0	0	46.0433	48.9954	43.6077	34.7252	52	.	63.4314	46.1755	43.3043	0.005	-0.016	-0.0018	0.0101	-0.0086	-0.0107	-0.0138	-0.0018	0.0066	-0.0088	0.0311	0.0066	-0.007	-0.0004	-0.0123	-0.0183	-0.0018	0.0194	0.0049	-0.0157
OSC5050	EAS-Spit1	EAS	Male	Male	8.7	HumanCoreExome	3072	Yes	1	1	1	0	0	0	71.8166	78.2707	62.1131	62.7075	61	.	38.625	34.9279	46.5776	-0.0059	-0.0239	-0.0063	0.0147	-0.0341	-0.0255	0.0051	0.0014	-0.0196	-0.0575	0.041	0.0332	0.0379	0.0017	0.0126	-0.0044	-0.0094	0.0018	0.0073	-0.0248
OSC5051	EAS-Spit1	EAS	Male	Male	9	HumanCoreExome	3073	Yes	0	0	0	0	0	0	47.6549	43.7312	51.8262	53.2503	52	.	55.9874	55.0094	70.0199	-0.0577	0.0462	-0.0042	-0.0185	-0.0168	-0.0146	0.0278	0.0232	0.0054	-0.0015	-0.0582	-0.0121	0.0089	-0.0254	0.01	0.024	0.0376	0.0082	0.0159	0.0094
OSC5052	EAS-Spit1	EAS	Male	Male	11.8	HumanCoreExome	3086	Yes	0	1	1	0	0	0	74.8719	71.0588	75.0646	46.7763	69	.	77.6387	42.8929	31.0673	-0.0016	-0.0242	-0.0311	0.0031	0.0048	-0.0054	-0.0133	-0.0036	-0.0034	-0.0177	0.0124	-0.0347	-0.0116	0.0369	-0.0145	-0.0212	-0.0033	0.0077	0.0386	0.0126
OSC1065	EUR-Spit1	EUR	Female	Female	9.5	HumanCoreExome	3088	Yes	0	0	0	0	0	0	33.6043	36.0876	33.6469	46.885	51	.	64.8746	44.838	36.2058	-0.0007	0.0009	-0.0086	-0.0023	0.0015	-0.0052	-0.0206	-0.0143	-0.0046	-0.0001	-0.0002	-0.0182	0.0003	-0.0043	0.0136	0.0067	0.0058	-0.0259	0.0103	0.0173
OSC1066	EUR-Spit1	EUR	Female	Female	10.8	HumanCoreExome	3101	Yes	0	1	1	0	0	0	40.3534	35.4878	46.4146	69.7048	52	.	46.9322	50.8305	56.1831	-0.0274	-0.0158	-0.0291	-0.0285	-0.0122	0.0043	-0.0125	0.0078	-0.0082	0.0105	-0.0065	-0.0071	-0.0093	0.0164	0.0257	-0.0183	0.0256	0.0062	-0.0047	-0.0136
OSC5053	EAS-Spit1	EAS	Male	Male	8.8	HumanCoreExome	3102	Yes	0	0	0	0	0	0	61.1519	61.9116	58.6751	45.5208	52	.	66.8756	45.798	43.7454	0.0051	-0.0062	-0.0079	-0.0026	-0.0044	0.0013	0.0037	-0.0216	-0.0352	0.0293	0.0418	-0.0069	0.0213	-0.0477	-0.0092	0.0068	-0.0025	-0.007	0.0326	-0.024
OSC1067	EUR-Spit1	EUR	Female	Female	12.7	HumanCoreExome	3103	Yes	1	1	1	0	0	0	55.0834	59.9857	49.0694	59.682	91	.	44.7074	57.6611	57.0455	0.0066	-0.0016	0.0001	0.0069	-0.0069	0.0051	0.0131	0.0006	-0.0154	-0.0049	-0.0166	0.0013	-0.0008	-0.0019	0.0106	0.0101	-0.0044	-0.0053	0.011	-0.0224
OSC1068	EUR-Spit1	EUR	Male	Male	13.6	HumanCoreExome	3105	Yes	0	0	0	0	0	0	49.1661	44.0868	54.5451	41.7761	61	.	68.0203	59.6886	61.0813	-0.0019	0.0009	-0.0101	-0.0013	-0.0095	0.0105	0.0069	0.0002	0.0157	0.0266	0.0016	-0.0023	-0.0211	-0.0095	-0.0009	0.0184	0.0064	0.005	-0.0296	0.0026
OSC1069	EUR-Spit1	EUR	Male	Male	13.4	HumanCoreExome	3106	Yes	0	0	0	0	0	0	26.828	29.698	27.7766	35.932	53	.	39.5919	53.66	50.436	0.0003	0.0242	-0.0025	-0.0247	0.0136	0.0024	0.0135	0.0001	-0.002	0.0215	-0.0061	0.0026	-0.0084	-0.0177	0.002	-0.0134	0.007	-0.0158	0.0219	-0.0028
OSC1070	EUR-Spit1	EUR	Female	Female	10.5	HumanCoreExome	3108	Yes	1	1	1	0	0	0	69.2449	73.287	61.6334	56.3934	64	.	67.6575	60.1603	67.3812	0.0074	0.0378	-0.0113	-0.0084	0.0239	0.0057	0.0115	-0.0094	0.0086	0.0012	-0.0099	0.0032	-0.0202	0.0129	0.0026	0.0095	0.0127	-0.0026	0.0028	-0.0096
OSC1071	EUR-Spit1	EUR	Female	Female	7.9	HumanCoreExome	3118	Yes	1	1	1	0	0	0	66.0463	69.3954	59.6879	50.5108	56	.	NA	NA	NA	0.0001	-0.0067	-0.0071	0.0037	-0.0251	0.0327	-0.0021	-0.0038	0.0108	0.0273	0.0001	0.0166	0.0035	0.0033	-0.011	0.0079	0.0229	-0.0072	-0.018	0.0168
OSC5054	EAS-Spit1	EAS	Female	Female	7	HumanCoreExome	3121	Yes	0	1	1	0	0	0	56.8976	56.6617	55.5254	51.5419	85	.	55.4489	57.4566	67.3424	0.0023	-0.0153	-0.0176	0.0027	-0.0116	-0.0079	-0.0097	-0.0511	0.037	-0.0369	-0.0086	0.0305	0.0211	-0.0055	-0.0184	-0.0127	-0.0003	-0.0007	0.0351	-0.0054
OSC1074	EUR-Spit1	EUR	Male	Male	8	HumanCoreExome	3123	Yes	1	1	1	0	0	0	65.699	69.5242	59.6109	36.2852	50	.	49.6343	55.984	53.4284	-0.0055	-0.0064	0.0025	-0.0185	-0.0086	0.0128	0.0056	0.0112	0.0102	-0.0026	0	0.0006	0.0003	0.0208	0.0033	-0.0042	-0.0011	0.0077	-0.0117	-0.0118
OSC1075	EUR-Spit1	EUR	Female	Female	10	HumanCoreExome	3124	Yes	1	1	1	0	0	0	37.2388	43.7382	32.9714	65.8507	73	.	62.7024	42.6276	53.491	0.0049	0.0004	-0.0053	-0.0058	0.0344	0.015	-0.0371	-0.0014	-0.005	-0.0031	0.0185	-0.0175	-0.0155	0.0075	0.0317	0.0121	-0.0047	-0.0054	-0.0082	0.0021
OSC5055	EAS-Spit1	EAS	Female	Female	10.7	HumanCoreExome	3126	Yes	0	0	0	0	0	0	39.209	32.29	47.3693	43.8188	56	.	58.4893	49.4147	38.9312	0.012	-0.0097	0.0481	-0.0292	-0.0196	-0.0132	-0.0458	0.0368	0.0059	-0.0074	0.0517	0.0151	0.035	0.0119	0.0172	0.0341	-0.0132	-0.0089	0.0132	-0.0041
OSC1076	EUR-Spit1	EUR	Male	Male	12.3	HumanCoreExome	3130	Yes	1	0	1	0	0	0	49.4461	48.9363	49.7	49.0055	57	.	45.1495	40.9934	40.0672	-0.0021	-0.0073	-0.0104	0.0178	0.0008	0.001	0.004	-0.0082	0.0216	0.0044	0.0059	-0.012	-0.007	0.0011	0.0199	-0.0035	0.0003	0.0105	0.0173	0.0204
OSC5056	EAS-Spit1	EAS	Male	Male	15.3	HumanCoreExome	3131	Yes	0	0	0	0	0	0	44.3321	48.6531	41.9252	48.9154	54	.	42.936	47.9978	67.3126	-0.0108	-0.0345	-0.0059	0.0288	0.0724	0.0332	-0.007	-0.0016	-0.0284	0.0883	0.0181	0.0105	0.0757	-0.0455	0.0597	-0.0169	0.0226	-0.0306	-0.0706	0.0505
OSC1077	EUR-Spit1	EUR	Female	Female	14.2	HumanCoreExome	3132	Yes	1	1	1	0	0	0	80.0026	70.7874	85.915	67.7821	76	.	55.0474	55.401	55.089	0.0093	0.0248	-0.0137	0.0103	0.0002	-0.004	0.0085	0.0141	0.0034	0.0064	0.0065	0.0022	0.0001	-0.0034	-0.0144	-0.0211	0.0017	0.0071	0.0148	0.0066
OSC1078	EUR-Spit1	EUR	Male	Male	14.8	HumanCoreExome	3133	Yes	0	1	1	0	0	0	51.5402	49.7101	52.783	64.0158	53	.	51.4276	43.9537	45.4368	0.0062	-0.004	0.0151	-0.0028	-0.0041	0.0012	-0.0207	0.0164	-0.0004	0.002	0.0049	0.0034	0.032	0.0092	-0.0149	0.0017	-0.0094	-0.016	0.0038	0.0149
OSC5057	EAS-Spit1	EAS	Female	Female	15.8	HumanCoreExome	3142	Yes	0	0	0	0	0	0	53.0107	50.6383	56.0191	48.5186	58	.	63.073	45.085	47.634	-0.0034	-0.0221	-0.0009	0.0016	-0.0004	0.0529	-0.0016	0.0071	0.0063	0.0414	-0.0043	0.0314	0.0203	0.0008	-0.0565	0.006	0.058	0.006	-0.062	-0.0034
OSC1082	EUR-Spit1	EUR	Female	Female	17.3	HumanCoreExome	3144	Yes	0	0	0	0	0	0	39.3555	45.8769	35.6889	29.6577	53	.	54.5286	38.032	47.6348	0.0086	-0.01	0.0078	0.0045	0.0148	-0.0201	-0.0145	-0.0053	0.0117	0.0043	-0.0213	-0.0179	0.011	0.0316	-0.0139	0.0132	0.0061	-0.0052	0.0135	-0.0019
OSC1083	EUR-Spit1	EUR	Female	Female	17.8	HumanCoreExome	3145	Yes	0	0	0	0	0	0	52.8027	50.4166	54.5185	38.0974	53	.	62.0221	48.2387	45.2016	0.0084	0.0111	-0.0017	0.0098	-0.005	0.0044	-0.006	0.0173	-0.0115	-0.0024	0.0075	-0.0084	-0.0074	-0.007	-0.0107	-0.0036	0.0029	0.0089	0.0145	0.0031
OSC1084	EUR-Spit1	EUR	Male	Male	7.5	HumanCoreExome	3146	Yes	0	0	0	0	0	0	54.8001	54.1254	54.7762	42.9174	51	.	65.2499	54.8869	39.3344	0.0025	-0.0054	0.0099	-0.0241	0.0106	-0.0004	0.0126	0.0126	-0.0022	0.017	0.002	0.0004	-0.0013	0.01	-0.0035	-0.0082	-0.01	-0.0142	-0.0046	-0.0335
OSC1085	EUR-Spit1	EUR	Female	Female	15.7	HumanCoreExome	3154	Yes	1	1	1	0	0	0	48.5439	50.6316	47.3052	63.2864	79	.	NA	NA	NA	0.007	0.0019	-0.0024	0.0073	-0.0117	0.0128	-0.007	-0.0046	-0.026	0.0063	-0.0384	-0.0132	0.0238	-0.0013	-0.0064	-0.0021	-0.0059	0.0213	-0.0088	-0.0227
OSC1086	EUR-Spit1	EUR	Female	Female	16.3	HumanCoreExome	3157	Yes	0	1	1	0	0	0	46.1618	41.0646	52.7619	64.66	58	.	71.5427	39.7728	34.067	-0.0107	-0.0093	-0.0117	-0.0149	-0.0051	0.0016	0.0169	0.0283	-0.0055	-0.0193	-0.0046	-0.0143	0.0115	-0.0071	-0.0294	0.0017	0.0016	-0.0145	0.0021	0.0155
OSC5058	EAS-Spit1	EAS	Male	Male	10.9	HumanCoreExome	3159	Yes	0	0	0	0	0	0	41.0172	48.0038	35.634	51.7892	65	.	54.7741	60.8137	57.2522	-0.0617	0.043	-0.0078	-0.0148	0.03	-0.0223	-0.052	0.0141	-0.0108	-0.0052	-0.0332	0.0166	0.0017	-0.0187	0.0037	0.0056	-0.0097	0.0272	-0.0252	0.0294
OSC1088	EUR-Spit1	EUR	Female	Female	16.3	HumanCoreExome	3160	Yes	0	0	0	0	0	0	28.4903	34.2185	27.5543	50.8281	52	.	47.9462	55.8127	52.5981	0.0101	0.0082	-0.0163	0.0114	0	-0.0102	-0.0095	0.0174	0.0095	-0.0105	-0.0002	0.0138	-0.0028	0.0215	-0.0001	-0.0121	0.0053	-0.0063	-0.0123	-0.0056
OSC5059	EAS-Spit1	EAS	Male	Male	14.7	HumanCoreExome	3162	Yes	0	0	0	0	0	0	51.3322	55.9772	46.9726	41.0245	54	.	26.1505	72.7661	56.9521	0.0265	0.0196	0.0082	-0.0118	0.021	0.0281	-0.0236	0.0105	-0.0638	-0.0015	0.0123	-0.0028	0.0208	-0.0231	0.0143	-0.0126	-0.0131	0.0504	-0.0432	0.0269
OSC5060	EAS-Spit1	EAS	Female	Female	14.9	HumanCoreExome	3163	Yes	0	0	0	0	0	0	43.0755	53.2379	36.2117	53.5947	53	.	44.2391	56.0522	70.6131	0.0268	0.0241	-0.0208	-0.0157	0.0263	0.0321	-0.0472	0.0038	-0.0515	-0.0064	0.0227	0.0212	0.0317	-0.0307	-0.0002	-0.0112	-0.0244	0.0239	-0.0003	0.0434
OSC5061	EAS-Spit1	EAS	Female	Female	15.8	HumanCoreExome	3164	Yes	0	0	0	0	0	0	59.776	59.3489	57.6794	36.1302	59	.	50.6094	54.8148	45.989	0.0299	0.0234	0.0222	-0.0423	0.0731	0.021	0.0269	-0.0284	0.0251	-0.0232	-0.0211	0.0131	-0.0405	-0.0018	-0.0101	0.0103	0.0202	0.0066	-0.0392	-0.0337
OSC1089	EUR-Spit1	EUR	Female	Female	17.8	HumanCoreExome	3169	Yes	1	1	1	0	0	0	57.7214	64.8305	49.4794	48.7891	66	.	48.0993	46.2242	50.1828	0.0121	-0.0088	-0.0117	0.028	-0.0112	-0.0225	-0.009	-0.008	0.0289	0.0015	0.003	-0.0181	-0.0139	0.0043	-0.026	0.0157	-0.0082	-0.0091	-0.001	-0.0113
OSC1090	EUR-Spit1	EUR	Male	Male	7.3	HumanCoreExome	3170	Yes	0	0	0	0	1	1	42.5261	44.6914	41.6168	60.9284	51	.	64.2095	53.9253	55.2568	0.0003	-0.0029	-0.003	-0.0053	-0.0272	0.0017	0.0174	-0.027	-0.0068	-0.0065	-0.0062	0.0023	-0.029	0.0265	0.0255	0.0044	0.0094	-0.0035	-0.0161	0.006
OSC1091	EUR-Spit1	EUR	Female	Female	11.8	HumanCoreExome	3172	Yes	1	0	1	0	0	0	42.8846	46.1728	40.9629	55.3376	65	.	51.6415	46.9356	45.4944	0.0041	0.0006	-0.0038	0.0037	-0.0061	0.0051	-0.0237	-0.0152	-0.0036	-0.0086	-0.0369	0.0194	0.0103	-0.0023	-0.0019	0.0113	0.0075	0.0088	0.0008	-0.02
OSC1092	EUR-Spit1	EUR	Male	Male	9.7	HumanCoreExome	3174	Yes	0	0	0	0	0	0	50.6942	50.2008	50.9453	53.2272	58	.	49.5771	30.8699	38.939	0.0101	0.0028	0.0033	0.0143	-0.0102	-0.0156	0.0024	-0.0222	-0.0163	-0.023	0.0124	-0.0174	-0.0025	0.0114	0.0052	0.0238	0.015	0.01	0.0086	-0.01
OSC5062	EAS-Spit1	EAS	Female	Female	7.7	HumanCoreExome	3178	Yes	0	1	1	0	0	0	36.1296	35.4089	38.725	62.606	52	.	56.5723	41.799	44.8252	0.0244	0.0219	-0.015	-0.013	0.0062	0.0007	0.0323	0.0627	0.053	0.0628	0.0142	-0.0009	0.0154	0.0025	-0.0041	-0.005	0.0158	0.038	0.0251	-0.0369
OSC5063	EAS-Spit1	EAS	Male	Male	17.9	HumanCoreExome	3180	Yes	0	1	1	0	0	0	54.592	54.0338	53.8384	59.232	79	.	47.7749	52.9961	52.3109	-0.0111	-0.0306	-0.017	0.029	0.021	0.0208	-0.0432	-0.0116	-0.0157	-0.0009	-0.0321	-0.0079	-0.0049	0.001	-0.0207	-0.0179	0.0078	-0.007	-0.0254	0.0129
OSC1093	EUR-Spit1	EUR	Female	Female	10.9	HumanCoreExome	3184	Yes	0	1	1	0	0	0	63.3235	62.7512	61.7325	32.0753	56	.	77.4189	74.9135	57.1195	-0.0086	0.04	-0.0204	-0.0149	-0.0147	-0.0137	-0.007	-0.0103	0.0044	-0.0058	0.0063	-0.0098	-0.0135	0.0094	-0.0035	-0.0241	0.0162	-0.0059	0.0054	-0.0194
OSC5064	EAS-Spit1	EAS	Male	Male	11.4	HumanCoreExome	3185	Yes	0	0	0	0	0	0	50.4101	54.2852	46.4874	58.7524	65	.	59.8718	48.5221	51.5033	-0.0028	-0.024	0.0306	-0.0155	-0.024	-0.0063	-0.0386	-0.0181	-0.0049	0.0079	-0.0053	-0.0023	0.013	-0.028	-0.0419	-0.0128	-0.0023	-0.0423	-0.0192	0.0482
OSC1094	EUR-Spit1	EUR	Male	Male	13.8	HumanCoreExome	3186	Yes	1	1	1	0	0	0	69.1736	65.7503	69.8032	66.401	66	.	41.054	52.8532	53.8421	0.0109	0.0065	0.0111	-0.0086	0.0026	-0.0067	0.0102	0.0211	0.0097	-0.0032	0.0165	0.0071	0.0137	-0.0095	-0.0194	-0.0134	-0.0202	0.0117	0.0175	-0.0056
OSC1095	EUR-Spit1	EUR	Male	Male	8.6	HumanCoreExome	3187	Yes	0	1	1	0	0	0	42.9903	42.5884	44.3134	64.1344	61	.	57.9484	58.8218	48.7725	0.0074	-0.012	0.0013	0.0064	-0.0089	-0.0235	0.0076	0.0061	-0.0015	0.0018	-0.0125	0.0132	-0.0042	-0.0039	-0.0197	0.019	0.0004	0.007	0.0189	0.0047
OSC1096	EUR-Spit1	EUR	Female	Female	16.3	HumanCoreExome	3190	Yes	0	0	0	0	0	0	35.6891	39.1417	34.8876	57.5037	52	.	37.981	55.5843	46.5924	-0.0056	-0.014	-0.0044	0.0003	-0.0154	0.0049	-0.0117	0.0062	0.0139	0.0003	0.0044	-0.0154	-0.0169	0.0053	0.0072	-0.0058	0.0117	-0.0116	-0.0122	-0.0084
OSC1097	EUR-Spit1	EUR	Female	Female	8.9	HumanCoreExome	3193	Yes	0	1	1	0	0	0	29.2496	32.5985	29.1087	62.9852	56	.	NA	NA	NA	0.009	0.0075	-0.0044	0.0064	0.0012	-0.0018	-0.0024	0.0141	0.0123	0.0107	-0.0051	0.0003	0.011	-0.0041	-0.0083	-0.0083	0.0029	-0.0213	0.0162	-0.0109
OSC1098	EUR-Spit1	EUR	Male	Male	10.8	HumanCoreExome	3194	Yes	1	1	1	0	0	0	62.1864	65.2875	56.9853	36.1047	58	.	61.4755	58.2395	54.7169	0.0072	-0.0096	0.0095	-0.0105	0	0.0141	-0.0006	0.0114	0.0044	0.0183	0.0249	0.0137	0.0068	0.0023	-0.0152	0.0026	-0.0131	0.0027	-0.0042	0.0005
OSC5065	EAS-Spit1	EAS	Female	Female	9.4	HumanCoreExome	3195	Yes	0	0	0	0	0	0	56.2103	54.9596	56.3453	60.4433	60	.	29.0757	44.6633	58.2098	0.0297	0.0361	0.0341	0.0718	0.0129	0.0175	0.0059	-0.0422	-0.029	0.032	0.0158	0.0623	0.0363	-0.012	0.024	0.0175	-0.0138	-0.029	-0.0004	0.0136
OSC1099	EUR-Spit1	EUR	Female	Female	8.8	HumanCoreExome	3197	Yes	0	0	0	0	0	0	48.2075	43.476	53.6158	52.993	50	.	36.9428	36.6495	42.6291	0.0077	-0.0162	-0.0109	0.0207	0.0072	0.0046	-0.0034	0.0506	0.0062	-0.0066	0.0018	-0.008	-0.0078	-0.0085	0.007	0.0197	0.0051	0.0194	-0.0012	-0.0054
OSC1101	EUR-Spit1	EUR	Male	Male	7.7	HumanCoreExome	3203	Yes	0	0	0	0	0	0	58.0367	55.2792	59.5282	61.847	65	.	51.2861	75.6916	90.436	0.0031	-0.011	0.0171	-0.0048	0.0653	-0.0097	-0.0056	-0.0446	0.0141	-0.0106	0.007	-0.008	0.0021	-0.0174	-0.0186	-0.0071	0.028	-0.0144	0.0029	-0.0034
OSC1102	EUR-Spit1	EUR	Male	Male	14.9	HumanCoreExome	3205	Yes	0	0	0	0	0	0	46.6841	52.2013	42.7774	61.5846	54	.	53.6308	45.0413	43.0894	0.005	0.0015	-0.0065	0.005	0.0105	0.0107	-0.0057	0.0103	-0.0031	-0.0109	-0.0085	-0.0045	0.0068	-0.0059	-0.0032	0.0158	0.0203	0.008	0.0023	0.0071
OSC1103	EUR-Spit1	EUR	Male	Male	13.8	HumanCoreExome	3206	Yes	0	1	1	0	0	0	33.1806	34.5787	37.7883	49.3662	74	.	60.2007	52.0984	43.1553	0.0091	0.025	0.0122	-0.0084	-0.0066	-0.0264	0.0166	-0.0133	0.004	0.0005	0.0002	0.0072	0.0088	0.0037	0.0016	0.0094	0.0017	0.0078	0.0069	-0.0088
OSC1104	EUR-Spit1	EUR	Female	Female	13.5	HumanCoreExome	3207	Yes	0	1	1	0	0	0	59.6638	53.3873	62.3414	44.1659	59	.	69.2335	44.1172	33.8586	0.01	-0.0032	-0.0158	0.0171	0.0062	0.0045	-0.0214	0.0016	-0.0091	0.0097	-0.0316	0.0096	0.0043	0.0031	0.0143	0.0027	-0.0009	0.0159	0.0101	0.0071
OSC1105	EUR-Spit1	EUR	Female	Female	9.1	HumanCoreExome	3209	Yes	0	1	1	0	0	0	60.949	63.5546	56.2456	41.2796	52	.	NA	NA	NA	0.0072	-0.0022	0.0013	0.0042	-0.0055	-0.0071	0.0188	0.0101	-0.0158	0.0017	-0.0098	-0.0024	-0.0071	-0.0098	-0.002	-0.0084	0.0053	0.0108	-0.0142	0.0078
OSC1106	EUR-Spit1	EUR	Male	Male	7.8	HumanCoreExome	3210	Yes	0	1	1	0	0	0	44.4528	36.8078	52.5394	62.7883	67	.	47.0591	47.2074	49.6167	0.0066	-0.0078	0.0142	-0.0001	-0.0143	-0.0084	-0.0231	-0.026	0.0146	-0.0103	-0.0267	0.0162	-0.0024	-0.0178	0.0006	-0.0061	-0.0067	-0.0203	-0.0138	0.0115
OSC5066	EAS-Spit1	EAS	Female	Female	8.8	HumanCoreExome	3224	Yes	0	1	1	0	0	0	58.9345	61.23	54.8805	60.4949	79	.	47.7502	46.0357	46.1047	-0.0151	-0.0335	-0.0043	0.0241	0.0329	0.0104	-0.0039	0.0092	-0.0176	-0.0215	0.0334	-0.0113	-0.015	-0.0029	0.0446	-0.01	0.0024	0.0165	0.0324	0.0252
OSC5067	EAS-Spit1	EAS	Female	Female	15.7	HumanCoreExome	3226	Yes	1	0	1	0	0	0	58.2215	56.5945	57.6476	50.3839	56	.	42.4458	50.541	53.2296	0.0004	-0.0156	-0.0148	0.0121	-0.0139	0.0126	-0.0305	-0.0523	0.0151	0.0101	-0.0384	0.0499	0.0298	-0.0157	-0.0011	0.0078	0.0169	-0.0176	0.0204	-0.0455
OSC1108	EUR-Spit1	EUR	Female	Female	10.9	HumanCoreExome	3229	Yes	0	0	0	0	0	0	48.6573	49.1768	48.4373	40.3346	50	.	29.8333	46.2188	47.4312	-0.0006	0.0248	-0.0322	0.001	0.0007	0.0194	0.0138	-0.0053	0.0077	0.0192	-0.0063	0.0069	0.0126	0.0045	-0.0044	0.014	-0.0131	-0.0064	-0.0069	0.012
OSC5068	EAS-Spit1	EAS	Male	Male	9.1	HumanCoreExome	3231	Yes	0	0	0	0	0	0	30.1698	33.9901	29.5033	48.1686	52	.	43.2976	36.4556	44.3172	0.0256	0.0154	0.0129	-0.0446	-0.0005	0.0083	0.0362	0.0117	0.0089	-0.0326	0.0261	0.0128	0.0007	-0.004	0.0033	0.0018	0.0097	0.0118	-0.0003	0.012
OSC1109	EUR-Spit1	EUR	Female	Female	12.3	HumanCoreExome	3234	Yes	0	0	0	0	0	0	37.1446	29.8535	46.036	55.3124	55	.	31.0769	45.9693	49.2807	0.008	0.0102	0.0049	0.0082	0.0088	-0.0281	0.0095	0.0036	-0.0053	-0.0116	-0.0053	0.0077	-0.0009	0.0087	-0.0232	-0.0184	0.0227	0.0102	0.0042	-0.0019
OSC1110	EUR-Spit1	EUR	Male	Male	12.1	HumanCoreExome	3236	Yes	1	0	1	0	0	0	47.2831	48.9493	45.81	35.5711	50	.	54.0644	58.9165	60.6864	0.0125	-0.0139	-0.0119	0.0166	0.0151	0.0025	0.0192	0.0131	-0.0126	0.0156	-0.0047	0.0156	0.0052	0.0038	0.0156	-0.006	0.0181	0.0178	-0.0202	0.0158
OSC1111	EUR-Spit1	EUR	Male	Male	8.8	HumanCoreExome	3242	Yes	0	0	0	0	1	1	44.7644	49.1813	41.3796	59.394	58	.	57.9797	51.7516	49.7418	0.0058	-0.0097	0.0209	-0.0071	-0.0053	0.0012	0.0013	0.0085	-0.0045	-0.0075	-0.0031	0.0031	-0.0079	0.0177	0.0223	-0.01	-0.0134	0.0004	-0.0214	0.0285
OSC1112	EUR-Spit1	EUR	Male	Male	14	HumanCoreExome	3243	Yes	1	0	1	0	0	0	59.721	60.6891	56.8396	57.6733	57	.	69.9715	69.933	54.2504	0.0101	-0.0064	0.0005	0.0068	0.0045	-0.0139	0.0039	0.0043	0.0026	-0.0026	0.0008	-0.0069	0.0165	0.0013	-0.0019	-0.0042	-0.0125	0.0208	-0.0013	0.0233
OSC1113	EUR-Spit1	EUR	Male	Male	8.4	HumanCoreExome	3250	Yes	0	0	0	0	0	0	48.0831	55.0645	42.1877	35.8182	54	.	61.4669	37.2662	42.0193	-0.0212	-0.0233	-0.035	-0.0174	-0.008	-0.006	0.0125	-0.0054	-0.0079	0.0071	0.0014	0.0241	0.002	0.0014	0.0077	0.0092	0.0113	0.0265	-0.0083	0.0042
OSC1116	EUR-Spit1	EUR	Female	Female	8.4	HumanCoreExome	3253	Yes	0	1	1	0	0	0	52.0307	53.8216	49.6465	63.0368	60	.	38.4804	42.8626	49.2469	0.0086	-0.0119	-0.0153	0.0152	0.0005	-0.0287	-0.0059	-0.0067	0.0112	0.0028	-0.0055	-0.005	-0.0004	-0.0018	0.0052	-0.0056	-0.0153	0.0115	0.0064	0.009
OSC1117	EUR-Spit1	EUR	Male	Male	13.3	HumanCoreExome	3254	Yes	0	1	1	0	0	0	49.5989	49.9059	49.6954	40.0651	72	.	48.3569	41.1298	41.6695	0.0057	-0.0153	0.003	-0.0038	0.038	-0.0018	0.0099	-0.0031	0.0075	-0.0165	-0.0064	-0.0038	-0.0078	-0.0154	-0.0174	-0.0136	-0.0003	0.0174	-0.01	0.0138
OSC1118	EUR-Spit1	EUR	Male	Male	8.3	HumanCoreExome	3257	Yes	0	1	1	0	0	0	57.3963	43.6572	70.1478	64.6372	73	.	61.6707	57.8813	49.9483	0.0076	-0.0088	-0.004	0.0067	-0.0044	0.0047	0.011	0.0215	-0.0046	-0.0111	0.0004	-0.0019	0.0088	0.0004	-0.015	0.0136	-0.0194	0.0064	-0.013	0.0051
OSC1119	EUR-Spit1	EUR	Female	Female	10.5	HumanCoreExome	3260	Yes	0	0	0	0	0	0	35.7944	33.2646	40.2992	60.8449	67	.	47.4598	53.1933	47.3069	0.0041	-0.0087	0.0117	-0.0229	0.0239	-0.0095	0.0144	-0.0055	-0.0002	-0.0068	0.0013	0.0054	-0.0066	-0.0302	-0.0066	-0.0097	-0.0054	0.0014	-0.0117	0.0295
OSC1121	EUR-Spit1	EUR	Male	Male	11.8	HumanCoreExome	3263	Yes	0	0	0	0	0	0	49.9027	48.9688	50.6171	44.5393	57	.	39.2876	56.6805	53.3467	-0.0153	-0.0078	-0.0062	-0.025	-0.0152	0.015	0.0049	0.0125	0.0022	0.0161	0.0001	-0.0167	-0.0029	0.0161	-0.0004	0.0083	0.0269	-0.0001	0.0142	0.0004
OSC1122	EUR-Spit1	EUR	Female	Female	9.9	HumanCoreExome	3265	Yes	0	0	0	0	0	0	35.5053	37.2995	35.936	46.0103	50	.	38.6155	35.0048	33.5966	0.0078	0.01	0.0071	-0.0102	-0.0012	-0.0184	0.0006	-0.0067	-0.0049	-0.0039	-0.0001	0.0061	-0.0133	-0.0043	-0.0142	-0.0144	0.0164	0.0164	-0.0286	-0.0159
OSC1123	EUR-Spit1	EUR	Female	Female	11.3	HumanCoreExome	3266	Yes	0	0	0	0	0	0	41.6321	45.0491	39.7285	57.3313	52	.	39.0049	44.5982	48.7445	-0.0001	-0.0088	0.0058	-0.0132	-0.011	-0.0068	0.0067	0.0158	0.0052	-0.0055	0.0083	0.0068	-0.0023	-0.0064	-0.016	0.0056	-0.0339	0.004	-0.0183	0.0016
OSC1124	EUR-Spit1	EUR	Male	Male	12.6	HumanCoreExome	3267	Yes	1	1	1	0	0	0	64.3143	67.4153	58.6203	35.5369	51	.	45.2364	43.9779	48.214	0.0034	0.0051	-0.0074	-0.0061	0.0172	0.0015	0.0183	-0.0125	0.0002	-0.0099	0.007	-0.0058	0.0268	0.0057	-0.003	-0.0075	0.0064	0.0013	0.0112	0.0178
OSC1125	EUR-Spit1	EUR	Female	Female	9.1	HumanCoreExome	3275	Yes	0	0	0	0	0	0	35.1044	40.2855	32.3467	36.5293	56	.	NA	NA	NA	-0.0045	-0.0079	0.022	0.0108	-0.0153	-0.0359	-0.0089	-0.0152	0.0253	0.0142	0.0046	-0.0096	-0.007	-0.0126	-0.0073	-0.0031	0.0006	-0.0258	-0.0058	0.0006
OSC1126	EUR-Spit1	EUR	Male	Male	10.9	HumanCoreExome	3272	Yes	1	1	1	0	0	0	50.9097	43.9019	58.139	61.1162	91	.	48.8847	54.0279	54.5701	-0.0088	-0.0128	-0.0118	-0.0085	-0.0187	0.0003	0.0204	-0.009	-0.0032	-0.0059	-0.01	0.017	0.0143	-0.0053	0.0074	0.0169	0.0018	-0.0061	0.004	-0.0015
OSC1127	EUR-Spit1	EUR	Female	Female	15.3	HumanCoreExome	3277	Yes	0	0	0	0	0	0	51.8818	49.5518	53.5844	51.9656	50	.	37.7871	40.5792	52.3342	-0.0009	0.0261	-0.0005	0.0027	0.0192	-0.0032	0.0239	0.0029	0.0035	0.0063	0.0031	0.0054	-0.0092	0.0118	0.0192	0.014	-0.0062	0.0048	0.0092	-0.0114
OSC1128	EUR-Spit1	EUR	Male	Male	12.5	HumanCoreExome	3278	Yes	0	0	0	0	0	0	52.8949	50.9447	54.1847	51.7511	61	.	40.8136	51.9723	43.0486	0.0107	0.0378	0.0068	-0.018	0.0034	-0.012	-0.0024	0.0144	0.0003	0	-0.0018	-0.0013	0.016	0.0087	0.0049	-0.0034	-0.0019	0.0006	-0.0113	0.0118
OSC1129	EUR-Spit1	EUR	Female	Female	8.7	HumanCoreExome	3279	Yes	0	0	0	0	0	0	33.7414	33.6055	36.204	57.5008	51	.	50.6061	47.2529	51.1368	0.0082	-0.0074	0.025	-0.0062	0.0057	-0.0002	-0.0033	-0.0046	0.0005	0.0085	-0.0045	0.0202	-0.0177	0.0024	0.002	0.0044	0.0199	0.0237	0.0066	0.0178
OSC1130	EUR-Spit1	EUR	Male	Male	12.3	HumanCoreExome	3280	Yes	0	0	0	0	0	0	48.3874	45.9775	50.8045	58.2327	63	.	36.7674	46.5964	44.7011	0.0069	0.0097	-0.0015	0.0017	0.0017	0.001	0.0066	0.0172	-0.0203	-0.0008	-0.0142	-0.0009	-0.0266	-0.0005	-0.0297	-0.0021	0.002	-0.0005	0.0154	0.0207
OSC1131	EUR-Spit1	EUR	Male	Male	14.3	HumanCoreExome	3282	Yes	0	0	0	0	0	0	46.1942	44.4805	48.9673	48.3216	50	.	54.2288	41.8445	38.0449	0.0013	-0.0103	0.0058	0.0099	0.0096	-0.0093	-0.0084	0.0226	0.0197	-0.0029	0.0097	-0.0241	0.012	-0.0131	0.0142	0.0024	0.0116	-0.0089	-0.0103	-0.0223
OSC1132	EUR-Spit1	EUR	Female	Female	9.3	HumanCoreExome	3290	Yes	0	0	0	0	0	0	43.7577	42.5054	45.7902	61.9473	60	.	60.6838	57.8154	54.8326	0.0088	-0.0015	0.0042	0.0105	-0.0058	-0.0155	-0.0113	-0.0139	0.0047	0.0132	-0.0008	-0.0118	-0.0079	0.0155	-0.0118	0.0056	0.0042	-0.0015	-0.0205	-0.0067
OSC5070	EAS-Spit1	EAS	Female	Female	9.3	HumanCoreExome	3294	Yes	0	1	1	0	0	0	46.0381	51.3351	41.6972	64.9382	76	.	57.6512	41.3623	47.8787	-0.0085	-0.0325	-0.0012	0.0045	-0.0357	0.0391	0.0293	0.012	-0.0233	-0.0035	0.0162	-0.0226	0.0323	-0.0199	-0.0234	0.0089	-0.0108	-0.0081	0.0105	0.0394
OSC1135	EUR-Spit1	EUR	Female	Female	14.7	HumanCoreExome	3296	Yes	0	0	0	0	0	0	53.8142	51.7146	54.675	41.5631	56	.	43.3625	46.2505	50.0815	0.0045	0.0301	-0.0006	-0.0168	-0.0083	-0.0078	0.0133	0.008	-0.0065	-0.0024	-0.012	-0.0002	-0.0018	0.029	-0.0043	-0.0104	-0.0028	0.0023	0.002	0
OSC1136	EUR-Spit1	EUR	Female	Female	12	HumanCoreExome	3297	Yes	0	0	0	0	0	0	53.7886	50.3616	57.1783	40.7207	52	.	60.621	62.0095	54.1553	0.0099	0.0152	0.0019	0.0049	-0.0038	-0.0053	-0.0064	0.0008	-0.0067	-0.0032	-0.0025	-0.0212	-0.0182	-0.0157	-0.0022	0.016	-0.0126	0.0123	-0.0005	0.031
OSC1137	EUR-Spit1	EUR	Male	Male	10	HumanCoreExome	3298	Yes	1	0	1	1	0	1	35.1435	41.7195	31.146	40.1552	54	.	44.0601	53.0143	63.0793	0.003	0.0229	-0.005	-0.0086	0.0186	0.0101	0.0091	-0.0068	0.0118	-0.0067	-0.0104	0.0102	-0.0088	0.0145	0.01	0.0041	0.0037	-0.0142	0.0041	-0.0195
OSC5071	EAS-Spit1	EAS	Female	Female	11	HumanCoreExome	3305	Yes	0	0	0	0	0	0	50.4824	52.539	48.4736	61.2947	69	.	NA	NA	NA	0.0052	-0.0149	-0.0217	-0.024	-0.0425	-0.0282	0.019	-0.017	-0.0101	0.0337	-0.0262	0.0181	0.0204	0.0278	0.0375	0.0174	0.0136	0.0161	-0.0328	0.0045
OSC5072	EAS-Spit1	EAS	Female	Female	9.2	HumanCoreExome	3306	Yes	0	1	1	0	0	0	43.7257	42.4813	45.7471	63.4533	64	.	52.3663	64.991	45.3615	-0.0063	-0.0192	0.0223	-0.0128	0.0949	-0.0088	0.0299	-0.0671	0.0431	-0.0059	0.0517	0.021	-0.0435	-0.016	-0.0103	0.0405	0.0197	-0.0087	-0.0226	-0.0259
OSC1138	EUR-Spit1	EUR	Male	Male	9.1	HumanCoreExome	3311	Yes	0	0	0	0	0	0	53.0627	51.4186	54.1626	45.0695	54	.	62.4634	53.905	47.3975	0.0073	-0.0029	0.0058	0.0122	0.0029	0.0125	0.0098	0.0149	-0.0216	0.0036	-0.0214	-0.0167	-0.0327	-0.0022	-0.0113	-0.0032	-0.0046	0.0071	-0.0035	0.0182
OSC1139	EUR-Spit1	EUR	Male	Male	14.3	HumanCoreExome	3313	Yes	1	1	1	0	0	0	58.1747	51.831	62.1804	52.1059	60	.	41.7344	51.8748	52.8492	0.0083	-0.0115	0.0053	0.0084	-0.005	-0.0152	-0.0188	0.0018	-0.0178	-0.0105	0.0008	0.0019	0.0101	-0.0088	0.0177	0.0093	-0.0047	0.0108	0.0318	0.006
OSC1140	EUR-Spit1	EUR	Male	Male	14.1	HumanCoreExome	3314	Yes	1	1	1	0	0	0	60.2338	62.1234	56.0826	44.2262	69	.	40.9941	60.9534	70.4199	0.0135	-0.011	0.005	0.0132	0.0179	-0.0068	-0.0016	-0.0001	0.0092	0	0.008	-0.0026	0.0021	-0.012	-0.0139	0.0055	-0.0032	-0.0322	-0.004	-0.0057
OSC1141	EUR-Spit1	EUR	Female	Female	7.1	HumanCoreExome	3315	Yes	0	0	0	0	0	0	38.813	40.817	38.3577	44.363	50	.	45.4057	57.9776	52.9811	-0.019	0.003	0.0041	0.0172	-0.0061	0.0131	0.0154	0.0048	-0.0067	-0.0019	-0.0064	-0.0304	0.0101	0.0057	0.0061	-0.0185	-0.0076	0.024	-0.0053	-0.03
OSC5073	EAS-Spit1	EAS	Female	Female	11.8	HumanCoreExome	3316	Yes	0	0	0	0	0	0	39.6373	42.0378	39.014	40.7296	68	.	58.8436	54.5362	53.861	-0.0024	-0.0286	0.0118	-0.0013	-0.027	0.0437	0.0054	-0.0244	0.0045	0.0201	-0.0157	0.0021	0.0059	-0.0058	0.0171	-0.0129	-0.0323	0.0039	-0.0177	-0.0075
OSC1142	EUR-Spit1	EUR	Male	Male	13.3	HumanCoreExome	3317	Yes	0	1	1	0	0	0	39.7575	37.3427	43.4918	63.6934	70	.	46.8052	56.8863	64.6136	0.0085	0.0284	-0.0011	0.0025	-0.0039	-0.0025	0.0127	0.0129	-0.0168	-0.0068	-0.0107	-0.0079	0.0083	0.0159	-0.0013	0.0141	0.0142	0.0033	0.0167	0.0097
OSC5074	EAS-Spit1	EAS	Male	Male	13.8	HumanCoreExome	3318	Yes	0	1	1	0	0	0	40.8743	38.1797	46.5722	59.3232	79	.	79.6715	54.0761	38.2799	0.0172	0.0047	-0.0338	-0.0106	-0.0371	-0.0243	0.0426	0.0094	0.0182	0.0302	-0.011	-0.0166	0.0215	0.012	0.003	-0.0062	-0.0186	-0.0191	0.035	0.0145
OSC1143	EUR-Spit1	EUR	Female	Female	9.3	HumanCoreExome	3319	Yes	1	1	1	1	0	1	NA	NA	NA	NA	73	.	43.0505	49.5862	60.1953	-0.0003	0.0196	-0.0224	-0.0022	0.0016	-0.0006	0.0097	0.0153	0.0126	0.0024	0.0051	-0.0143	0.0153	-0.0222	0.0046	-0.0093	-0.0026	-0.0272	0.0058	-0.0028
OSC1144	EUR-Spit1	EUR	Female	Female	7.8	HumanCoreExome	3320	Yes	0	0	0	0	0	0	49.8166	51.2686	48.2916	57.0579	56	.	NA	NA	NA	0.0051	-0.0047	-0.0151	0.0099	0.007	0.0079	0.0021	-0.0014	-0.0008	0.0165	-0.0112	0.0122	-0.0305	0.0099	0.002	-0.0031	-0.0089	0.0127	0.0153	-0.0289
OSC5075	EAS-Spit1	EAS	Male	Male	6.5	HumanCoreExome	3322	Yes	0	0	0	0	0	0	45.82	42.2438	49.6692	55.2492	65	.	58.2768	46.4296	43.5471	-0.0643	0.0405	-0.0042	-0.0028	0.0178	-0.0121	-0.0319	-0.0337	-0.0168	-0.0055	0.0456	-0.0151	0.021	-0.0293	-0.0357	-0.0077	0.0441	-0.0027	0.0357	-0.0089
OSC1145	EUR-Spit1	EUR	Female	Female	11.8	HumanCoreExome	3324	Yes	0	0	0	0	0	0	45.5906	49.274	42.9119	56.8091	58	.	57.8098	44.105	39.1594	-0.0259	-0.0036	-0.0077	0.005	-0.0065	-0.0108	0.0165	-0.0007	0.0033	-0.0136	-0.0067	0.0108	-0.0113	0.0047	0.0087	0.0036	0.0156	-0.0037	-0.0036	-0.0023
OSC1146	EUR-Spit1	EUR	Male	Male	7.3	HumanCoreExome	3325	Yes	0	1	1	0	0	0	57.391	54.1813	59.4171	64.7389	70	.	51.1669	54.4179	62.4159	0.0047	-0.0094	-0.0002	-0.0023	-0.0051	-0.0077	0.0013	-0.0014	0.0133	0.0107	0.0013	-0.0115	-0.0145	-0.0132	0.0004	0.0109	-0.0044	0.0048	0.0124	0.0068
OSC1147	EUR-Spit1	EUR	Male	Male	9.2	HumanCoreExome	3329	Yes	1	0	1	0	0	0	53.0752	52.5473	53.0489	57.9535	67	.	40.2996	39.8454	49.6749	-0.0421	0.0006	0.0316	0.0182	-0.0017	0.0126	0.0191	-0.0024	0.0199	0.0067	-0.0105	0.0159	0.0283	0.0083	0.0193	0.0226	0.0054	-0.0179	0.0048	-0.0093
OSC5076	EAS-Spit1	EAS	Female	Female	13.3	HumanCoreExome	3341	Yes	0	0	0	0	0	0	54.5194	50.4625	58.76	55.7485	62	.	54.8366	63.1413	70.3438	-0.01	-0.0306	-0.0136	0.0153	0.0021	-0.0383	-0.0061	0.0106	-0.0137	-0.001	0.0528	0.0069	-0.043	-0.0175	0.0245	0.0109	0.0198	0.0205	-0.0321	-0.0318
OSC1148	EUR-Spit1	EUR	Male	Male	9.3	HumanCoreExome	3346	Yes	0	1	1	0	0	0	61.726	59.371	62.2569	44.6204	58	.	57.6135	50.3168	54.3219	0.0052	-0.0144	-0.0141	0.0081	0.0092	0.0166	-0.0144	-0.004	0.0014	0.0179	0.0194	0.0169	0.0097	0.0119	-0.0023	0.0102	-0.0035	-0.0066	0.0129	0.014
OSC5077	EAS-Spit1	EAS	Male	Male	15.7	HumanCoreExome	3349	Yes	0	0	0	0	0	0	44.5632	38.7537	50.9618	44.863	51	.	61.026	53.925	54.7048	0.031	0.0351	0.0047	0.0567	-0.0548	-0.0569	0.0531	-0.0176	0.012	0.0096	-0.0018	-0.0228	0.0067	-0.0488	-0.0151	0.0195	0.003	0.0121	0.0169	0.0516
OSC1149	EUR-Spit1	EUR	Male	Male	10.3	HumanCoreExome	3351	Yes	1	1	1	0	0	0	60.4304	63.3755	55.7012	59.2912	54	.	34.4338	38.2261	49.1794	-0.0015	-0.0058	-0.0159	-0.0026	-0.0047	-0.012	-0.0056	0.0038	-0.0147	-0.0164	0.0074	-0.0074	0.0242	-0.0234	-0.0019	0.0127	-0.0066	0.0094	-0.0083	0.0154
OSC1150	EUR-Spit1	EUR	Male	Male	9.3	HumanCoreExome	3352	Yes	0	0	0	0	0	0	46.0389	50.2467	42.6335	55.5939	54	.	64.0943	52.9027	45.1348	0.0093	0.0251	-0.0042	0.005	-0.0029	-0.0241	-0.0094	0.0239	0.015	0.0014	0.0108	-0.0139	-0.0052	-0.0088	0.0002	0.0048	-0.0271	-0.0253	0.0097	0.0283
OSC1151	EUR-Spit1	EUR	Male	Male	6.9	HumanCoreExome	3355	Yes	0	0	0	0	0	0	51.4576	50.5542	52.2023	55.7083	51	.	53.1552	66.3119	50.734	0.0077	0.0291	-0.0123	-0.0002	0.0026	-0.0042	0.0101	0.0043	-0.0077	-0.0152	0.0081	0.0139	-0.0001	-0.0165	0.0145	-0.0256	0.0077	-0.0086	-0.0081	0.0267
OSC1152	EUR-Spit1	EUR	Female	Female	15.2	HumanCoreExome	3357	Yes	0	0	0	0	0	0	54.6726	54.5306	54.6745	44.5521	68	.	45.1674	42.6667	45.3057	0.008	-0.0161	0.0043	0.0038	-0.0012	0.0031	0.0073	0.0324	-0.0005	-0.002	-0.0007	0.001	-0.0271	-0.0203	0.0185	0.003	0.0064	0.0145	-0.001	-0.0259
OSC1153	EUR-Spit1	EUR	Male	Male	10.8	HumanCoreExome	3360	Yes	0	0	0	0	0	0	27.8983	29.4956	29.7514	42.3438	51	.	53.966	52.6302	37.6055	0.0071	-0.01	-0.0055	0.0153	0.0012	0.0021	-0.033	-0.0081	-0.0205	-0.0138	-0.0327	-0.0009	0.0055	0.0103	0.0119	0.0125	-0.0036	-0.0074	-0.0028	-0.0026
OSC1154	EUR-Spit1	EUR	Male	Male	10.1	HumanCoreExome	3361	Yes	0	0	0	0	0	0	42.9343	42.7848	43.9982	48.1502	58	.	28.032	54.15	67.3267	0.002	-0.0049	-0.0065	-0.0005	-0.0097	0.0014	-0.0146	-0.0033	-0.0155	-0.0118	-0.0135	0.0181	0.0081	-0.0122	-0.0027	-0.0086	0.013	-0.0014	-0.0037	-0.0028
OSC1155	EUR-Spit1	EUR	Female	Female	13.5	HumanCoreExome	3363	Yes	1	0	1	0	0	0	60.545	60.8324	58.8169	60.5912	68	.	38.7112	49.0615	49.6692	-0.0275	0.038	0.0001	0.0038	-0.0019	0.0007	0.0201	-0.0094	0.0071	0.0117	0.0129	0.0092	-0.032	0.0056	0.016	-0.0059	-0.015	0.0179	-0.0096	0.0044
OSC1156	EUR-Spit1	EUR	Female	Female	10.2	HumanCoreExome	3364	Yes	0	1	1	1	0	1	32.8552	34.2075	34.1114	59.8799	73	.	46.3595	56.1173	44.9773	-0.0224	0.0056	-0.016	-0.044	-0.012	-0.0004	0.0125	0.0041	-0.0039	0.012	0.014	0.0104	-0.0126	-0.0003	-0.0051	0.015	-0.0039	-0.0065	-0.0291	-0.0093
OSC1158	EUR-Spit1	EUR	Male	Male	8.8	HumanCoreExome	3366	Yes	1	1	1	0	0	0	68.0285	65.3932	67.9072	67.8916	79	.	NA	NA	NA	-0.0197	0.008	0.0095	0.0196	-0.0064	-0.0051	0.0026	0.0014	-0.0055	0.0082	0.0035	-0.0104	-0.0063	-0.0123	-0.008	-0.039	-0.0083	-0.0266	-0.0056	0.0166
OSC1159	EUR-Spit1	EUR	Male	Male	16.7	HumanCoreExome	3370	Yes	0	0	0	0	0	0	35.2363	37.5976	36.4782	45.0034	69	.	56.899	67.2528	49.1631	-0.0075	-0.0068	-0.0148	-0.0114	0.0242	-0.0059	-0.0176	-0.0012	-0.0085	-0.004	-0.0046	0.0158	-0.0035	0.0046	0.0016	-0.0047	0.0138	0.0138	-0.0015	-0.005
OSC1160	EUR-Spit1	EUR	Male	Male	7.6	HumanCoreExome	3379	Yes	0	1	1	0	0	0	49.0611	42.436	55.9828	53.2972	76	.	NA	NA	NA	0.0059	-0.0055	0.0111	-0.0082	-0.0132	0.0061	-0.0105	0.001	-0.0006	-0.0277	0.002	0.0063	-0.0005	-0.017	-0.0244	0.0066	-0.0084	0.0074	-0.0146	-0.0052
OSC1161	EUR-Spit1	EUR	Female	Female	9.3	HumanCoreExome	3390	Yes	0	0	0	0	0	0	39.7671	38.1786	42.7205	58.9564	52	.	40.0488	39.974	40.495	0.0034	-0.0105	-0.0053	-0.0053	-0.0067	0.0016	0.0076	0.007	-0.0253	0.0055	-0.006	0.0099	-0.0094	0.019	0.0089	0.0023	0.0156	-0.0003	-0.0147	0.0022
OSC1162	EUR-Spit1	EUR	Male	Male	14.2	HumanCoreExome	3395	Yes	0	0	0	0	0	0	30.9234	40.8259	28.2608	28.0556	50	.	39.1103	32.5711	33.2706	0.008	0.0125	-0.0075	-0.0022	0.0016	-0.0087	0.0218	0.0145	-0.013	0.0041	0.0012	-0.0116	0.0166	0.0345	0.0183	0.009	0.0076	0.0029	-0.0103	0.009
OSC1163	EUR-Spit1	EUR	Male	Male	13.3	HumanCoreExome	3403	Yes	1	1	1	0	0	0	62.5436	63.9865	58.814	56.3327	73	.	58.7255	54.8926	49.2291	0.0109	-0.0034	0.0066	0.0028	0.0085	0.0105	-0.0203	-0.0013	-0.006	0.0433	0.0207	0.0142	0.0089	0.0057	0.0087	-0.0118	0.0165	0.0027	0.0026	0.0059
OSC5078	EAS-Spit1	EAS	Female	Female	11.3	HumanCoreExome	3405	Yes	0	0	0	0	0	0	43.272	39.8349	47.5979	42.0577	67	.	33.6898	39.5348	53.6593	-0.0382	0.0331	0.0111	-0.0122	0.0231	0.0426	0.0227	-0.0154	-0.0076	-0.0011	0.0059	0.001	0.0057	-0.0083	0.0168	-0.0231	0.0266	0.0284	-0.0056	-0.0379
OSC1165	EUR-Spit1	EUR	Male	Male	15.3	HumanCoreExome	3409	Yes	0	0	0	0	0	0	48.9732	55.4279	42.5197	43.0612	51	.	50.4869	61.6093	54.4352	0.008	0.0145	0.0053	0.0061	-0.0073	0.0242	0.0002	0.006	0.0152	0.0124	0.0132	0.0049	-0.0153	0.014	-0.0053	-0.0047	0.014	0.0164	-0.0073	0.0234
OSC1166	EUR-Spit1	EUR	Female	Female	7.2	HumanCoreExome	3412	Yes	0	0	0	0	0	0	54.729	53.9267	54.2981	59.6242	50	.	68.9879	66.0142	61.7812	0.006	-0.0156	-0.0052	0.002	0.0147	-0.0049	0.0066	-0.001	-0.0139	-0.0028	0.0164	-0.0026	0.005	-0.0132	0.0229	-0.023	0.0112	-0.0046	0.0277	0.0076
OSC5079	EAS-Spit1	EAS	Male	Male	16.4	HumanCoreExome	3414	Yes	0	1	1	0	0	0	37.4948	38.5989	39.3951	68.2418	66	.	39.9239	30.0404	34.1126	-0.0147	-0.0349	-0.0126	0.017	0.0188	-0.0151	0.0301	-0.0045	-0.0365	0.0475	-0.0179	-0.0308	0.0034	-0.0341	0.0252	-0.0417	-0.0189	0.0003	0.0098	-0.0009
OSC1167	EUR-Spit1	EUR	Female	Female	6.8	HumanCoreExome	3418	Yes	0	1	1	0	0	0	29.0064	35.0438	26.2878	62.6984	67	.	NA	NA	NA	0.0059	-0.0069	-0.0153	0.0141	0.009	-0.0114	-0.0044	-0.0145	0.0214	-0.0038	0.0038	-0.0099	-0.0113	-0.0073	-0.0109	0.005	0.008	-0.0049	-0.0183	0.0248
OSC1168	EUR-Spit1	EUR	Male	Male	14.8	HumanCoreExome	3419	Yes	0	0	0	0	0	0	43.3155	46.9314	40.493	44.892	63	.	42.9244	57.1725	52.8237	0.0085	0.019	0.0156	-0.0112	-0.0008	0.0029	-0.0008	-0.0009	-0.0112	-0.0034	0.0228	0.0004	-0.0013	0.0187	0.0173	0	0.0031	-0.0025	0.0246	-0.0116
OSC1169	EUR-Spit1	EUR	Male	Male	9.4	HumanCoreExome	3422	Yes	0	0	0	0	1	1	51.2538	61.6017	41.6852	33.9795	52	.	47.7528	47.1351	48.965	0.01	-0.0031	0.006	0.0092	-0.0079	-0.0091	-0.0154	-0.0169	-0.0023	-0.0059	-0.0008	0.0086	-0.0185	-0.0028	-0.001	0.002	-0.0003	0.0105	-0.007	0.0072
OSC1170	EUR-Spit1	EUR	Female	Female	11.7	HumanCoreExome	3426	Yes	0	0	0	0	0	0	56.2754	58.0455	53.4522	40.734	51	.	41.8116	54.0221	63.815	0.0062	0.0325	-0.0055	0.007	-0.0069	0.0017	0.0027	-0.0041	-0.0092	-0.0098	0.0141	0.0001	0.0076	-0.0135	0.0003	-0.0136	-0.0006	-0.0269	0.0222	-0.0015
OSC1171	EUR-Spit1	EUR	Female	Female	12	HumanCoreExome	3427	Yes	0	0	0	0	0	0	48.8771	48.265	49.9442	57.2871	55	.	53.4637	43.0705	49.17	0.0089	-0.003	0.0047	0.0076	0.0051	0.0128	0.0098	0.0056	-0.0189	-0.0125	-0.002	-0.023	0.0207	0.0058	-0.0127	-0.0048	-0.0084	0.0041	-0.0027	-0.0135
OSC1172	EUR-Spit1	EUR	Male	Male	7.4	HumanCoreExome	3429	Yes	0	0	0	0	0	0	53.493	54.1532	52.3906	49.5191	52	.	59.6668	43.9037	54.9914	0.0099	0.0414	-0.0231	0.008	0.0077	-0.0124	0.0094	0.008	0.0062	-0.0062	0.0103	0.0218	0.0001	-0.0097	0.0087	0.002	-0.0204	0.0049	-0.0086	0.0011
OSC1173	EUR-Spit1	EUR	Male	Male	7.2	HumanCoreExome	3431	Yes	0	0	0	0	0	0	52.8165	44.6829	60.5681	60.4598	54	.	63.6428	42.9694	35.2601	0.0043	-0.011	-0.0017	-0.0049	0.0094	0.01	-0.0043	0.0014	-0.0112	0.0305	0.019	-0.0078	0.0147	0.0206	-0.0149	-0.018	0.023	0.0042	0.0082	0.0078
OSC1174	EUR-Spit1	EUR	Female	Female	7.6	HumanCoreExome	3432	Yes	0	0	0	0	0	0	49.7706	48.7896	50.5786	49.0725	60	.	NA	NA	NA	0.0045	-0.0077	-0.0098	0.0173	0.0069	0.0084	0.0095	0.0125	-0.0066	-0.0068	-0.0044	-0.0034	0.0067	-0.0047	-0.0162	-0.0023	-0.0086	0.0101	-0.0017	0.0158
OSC1175	EUR-Spit1	EUR	Male	Male	17	HumanCoreExome	3436	Yes	0	1	1	0	0	0	59.9857	63.8168	54.6845	50.8252	60	.	52.5576	59.31	58.8141	0.0085	0.0042	0.0211	-0.0105	0.01	-0.0002	-0.0102	-0.0396	0.0211	0.0037	0.0113	-0.0226	-0.017	-0.0122	-0.0076	0.0254	0.0084	-0.0119	0.0076	0.0108
OSC1176	EUR-Spit1	EUR	Male	Male	17.5	HumanCoreExome	3437	Yes	1	1	1	0	0	0	44.2203	42.819	46.0901	76.0054	69	.	64.7927	54.45	48.3999	0.0068	-0.0117	0.0145	-0.0042	-0.0147	0.0055	0.0179	0.0202	0.0021	-0.0156	0.0006	-0.0052	-0.0115	-0.0213	0.0044	-0.0144	0.0025	0.0177	0.0061	0.0065
OSC1177	EUR-Spit1	EUR	Female	Female	14.1	HumanCoreExome	3439	Yes	0	0	0	0	0	0	55.769	54.5855	56.6439	46.7854	51	.	47.7001	37.9223	42.6285	-0.0199	0.006	0.0013	0.0113	-0.0027	0.0002	-0.0018	-0.0114	-0.008	0.0094	0.0154	-0.0055	0.0224	-0.033	-0.0222	0.0013	0.0033	0.0182	0	0.0082
OSC1178	EUR-Spit1	EUR	Male	Male	9.3	HumanCoreExome	3440	Yes	0	0	0	0	0	0	37.6033	32.9957	43.632	55.5939	52	.	40.2493	52.9027	50.0436	0.006	0.0242	-0.0018	-0.0001	-0.0029	-0.0138	-0.0097	0.0116	-0.0081	-0.0127	0.007	-0.0018	0.0223	-0.0167	0.0172	-0.0082	0.0037	0.0086	0.0067	-0.0011
OSC1179	EUR-Spit1	EUR	Female	Female	11.8	HumanCoreExome	3441	Yes	1	0	1	0	0	0	58.161	55.8314	59.5344	40.7296	50	.	64.0264	42.7343	39.6613	0.0097	0.0268	-0.0166	0.012	0.0044	-0.0199	-0.0061	-0.0058	0.0046	0.0175	0.007	0.0047	-0.0076	-0.0046	0.0175	0.0187	-0.0132	-0.0041	0.0075	0.0015
OSC1180	EUR-Spit1	EUR	Male	Male	8.7	HumanCoreExome	3442	Yes	0	0	0	0	0	0	58.6536	57.3063	58.6465	53.2603	67	.	NA	NA	NA	-0.0107	-0.0083	0.0075	-0.0256	-0.0098	0.0144	-0.0006	-0.012	0.0292	-0.0021	-0.0003	0.0251	0.0169	0.0304	-0.0034	0.0001	0.0061	-0.0058	-0.0038	0.0098
OSC1181	EUR-Spit1	EUR	Male	Male	11.3	HumanCoreExome	3444	Yes	0	0	0	0	0	0	32.525	35.8227	32.0237	54.5713	61	.	30.7818	44.9071	51.4593	0.0032	-0.0096	0.0138	-0.0096	-0.0114	-0.0033	-0.0055	0.0133	-0.0017	-0.0185	0.0085	0.0071	-0.0166	-0.0247	-0.0182	-0.0084	0.0058	0.026	0.0019	-0.0032
OSC5081	EAS-Spit1	EAS	Male	Male	10.6	HumanCoreExome	3450	Yes	0	0	0	0	1	1	44.7393	48.0155	42.2727	37.899	58	.	45.4732	45.6055	45.7787	-0.0583	0.0437	0.002	-0.0052	0.0414	0.0027	-0.0123	-0.0003	0	0.0365	-0.0049	-0.0342	0.0139	-0.0219	-0.0015	-0.0201	0.0248	-0.0293	0.0052	0.0104
OSC1182	EUR-Spit1	EUR	Female	Female	8.1	HumanCoreExome	3451	Yes	0	0	0	0	0	0	41.0191	36.6726	46.3094	58.0435	52	.	66.8173	68.9883	35.2882	0.0058	-0.0136	0.0001	-0.0094	0.03	0.0043	0.0154	0.0246	0.0313	-0.0131	0.0026	-0.0073	0.0067	-0.0246	-0.0017	-0.0062	0.0023	-0.0192	0.0092	0.0235
OSC1183	EUR-Spit1	EUR	Female	Female	12	HumanCoreExome	3454	Yes	0	1	1	0	0	0	30.5481	28.6915	35.2365	66.1052	62	.	38.4712	48.9284	52.1329	0.003	-0.0151	-0.005	0.0013	-0.0197	-0.0332	0.0114	-0.0111	0.0036	-0.0006	0.0016	-0.0042	-0.0042	-0.0061	0.0016	-0.0107	-0.0112	0.0263	0.017	-0.0004
OSC1184	EUR-Spit1	EUR	Female	Female	12	HumanCoreExome	3456	Yes	0	0	0	0	0	0	53.1645	54.7191	51.1499	60.2264	51	.	26.8591	47.4972	53.611	-0.005	0.0082	-0.0126	-0.0019	-0.015	0.0287	-0.0117	-0.0112	-0.025	0.0055	-0.0206	-0.0371	0.0204	-0.0102	-0.005	-0.0156	-0.0123	0.0274	-0.0053	0.0323
OSC1185	EUR-Spit1	EUR	Male	Male	13.3	HumanCoreExome	3459	Yes	1	1	1	0	0	0	56.3645	58.9333	52.2645	59.553	79	.	54.8728	39.7907	34.8714	0.0087	0.0087	0.001	0.0011	0	-0.0207	0.0073	-0.0099	0.009	0.0053	-0.0036	-0.0094	0.0114	0.0055	0.0222	0.0005	0.0293	-0.0013	-0.0026	-0.0056
OSC1186	EUR-Spit1	EUR	Male	Male	9.3	HumanCoreExome	3462	Yes	1	1	1	0	0	0	61.109	60.5116	59.9638	63.5958	65	.	NA	NA	NA	0.0115	0.0195	-0.0122	0.0042	-0.0065	-0.0224	0.0151	-0.0121	0.008	0.0032	-0.003	-0.0175	-0.0248	0.0109	0.0045	0.0071	-0.0127	0.0091	-0.0054	-0.0118
OSC1188	EUR-Spit1	EUR	Male	Male	12.9	HumanCoreExome	3465	Yes	1	1	1	0	0	0	56.3445	58.0476	53.22	57.7356	70	.	47.019	42.3612	42.3671	-0.0024	-0.013	0.0132	-0.0207	0.0161	-0.0199	0.0028	-0.0285	0.0222	0.0031	0.0041	0.0004	-0.0001	0.0062	-0.0034	0.015	-0.0059	-0.0093	-0.0067	0.0009
OSC1189	EUR-Spit1	EUR	Female	Female	9.3	HumanCoreExome	3467	Yes	1	1	1	0	0	0	39.197	37.097	42.7205	61.4488	79	.	38.3682	49.3697	39.7358	0.009	-0.0127	-0.0014	0.0291	0.0052	0.0156	-0.0353	0.0077	0.0256	-0.0107	-0.0148	0.0329	-0.0015	0.0106	0.0134	-0.0357	0.0043	-0.0104	0.0157	0.0089
OSC1190	EUR-Spit1	EUR	Male	Male	11	HumanCoreExome	3466	Yes	0	0	0	0	0	0	57.4348	56.5371	57.0456	36.9836	54	.	49.0888	45.7611	48.2274	-0.0084	-0.0027	-0.0041	-0.0119	-0.0211	0.004	-0.0106	-0.0163	0.0243	0.0043	-0.0135	-0.0136	-0.0085	-0.0131	0.0008	-0.0084	-0.018	-0.019	-0.0325	-0.0099
OSC1191	EUR-Spit1	EUR	Male	Male	9.1	HumanCoreExome	3468	Yes	0	0	0	0	0	0	32.9938	35.0736	33.5134	57.017	67	.	64.9385	52.5944	36.4112	-0.0013	-0.0051	-0.0037	-0.0154	0.0229	-0.0004	-0.0051	0.0065	0.0135	-0.0043	-0.0176	-0.0003	0.017	0.0188	-0.0301	0.0048	0.0187	-0.0108	0.0015	-0.0166
OSC5082	EAS-Spit1	EAS	Female	Female	17.2	HumanCoreExome	3469	Yes	0	0	0	0	0	0	53.8564	53.8503	53.0287	56.2408	61	.	34.1054	43.5019	42.3418	-0.0027	-0.028	-0.0146	0.0001	-0.0298	0.0089	0.0096	-0.0265	0.0225	-0.0254	-0.0295	0.0136	0.0348	-0.0094	0.0017	-0.0033	-0.0284	0.0303	0.0206	0.0372
OSC1192	EUR-Spit1	EUR	Male	Male	12.9	HumanCoreExome	3474	Yes	1	0	1	0	0	0	39.0885	39.1901	40.5147	54.9692	51	.	54.5502	44.4832	43.0401	0.006	-0.0031	-0.008	0.0063	-0.0101	0.0099	0.009	-0.0109	-0.0103	-0.0013	-0.0229	0.0173	0.0202	-0.0152	0.0006	0.0066	-0.0027	-0.0064	0.0062	0.0023
OSC5083	EAS-Spit1	EAS	Female	Female	9.5	HumanCoreExome	3476	Yes	0	0	0	0	1	1	46.0917	45.786	46.8949	56.4521	51	.	51.552	40.3476	38.3132	0.0331	0.0368	0.0493	0.0258	-0.0029	-0.0233	0.036	0.0102	-0.0053	-0.0195	0.0313	-0.0235	0.0087	-0.0027	-0.0261	-0.0405	-0.0245	0.0131	0.023	0.0394
OSC5084	EAS-Spit1	EAS	Female	Female	15.6	HumanCoreExome	3478	Yes	0	0	0	0	0	0	48.4161	49.8175	47.5193	51.0553	64	.	36.3777	44.1941	42.5371	-0.0582	0.0403	0.0001	-0.0183	0.061	0.0139	-0.0087	-0.0209	-0.0305	-0.0053	0.0039	-0.037	0.0315	0	-0.0102	0.027	-0.0561	-0.0016	-0.0005	0.0227
OSC1193	EUR-Spit1	EUR	Female	Female	17.4	HumanCoreExome	3483	Yes	1	1	1	0	0	0	60.385	54.0167	64.5149	50.7197	61	.	39.5876	49.0522	69.7501	0.0021	-0.0007	0.0154	-0.0081	0.0076	0.0089	-0.0079	-0.0035	-0.0148	-0.0226	0.004	-0.019	0.0223	0.015	-0.0094	0.0085	0.0136	-0.0036	0.0003	0.0289
OSC1194	EUR-Spit1	EUR	Male	Male	17.5	HumanCoreExome	3484	Yes	1	1	1	0	0	0	72.4228	75.71	66.4009	23.6112	50	.	58.088	72.7745	62.5358	0.0067	-0.0051	-0.0091	0.0162	-0.0034	-0.0009	-0.0129	0.0132	0.0034	0.0379	-0.0037	-0.0073	0.0076	-0.0134	-0.0003	0.038	0.0009	-0.0108	-0.0144	-0.0226
OSC1195	EUR-Spit1	EUR	Male	Male	16.6	HumanCoreExome	3485	Yes	0	1	1	0	0	0	54.957	69.1231	39.5391	34.8004	57	.	57.5707	33.3299	42.3874	0.0059	-0.0041	0.0048	0.009	0.0071	0.0121	-0.0013	0.0107	-0.0313	0.0406	0.0148	0.0018	-0.0121	-0.0094	0.0018	-0.0225	0.014	-0.0115	0.0056	-0.0337
OSC5085	EAS-Spit1	EAS	Female	Female	8.8	HumanCoreExome	3487	Yes	0	1	1	0	0	0	50.7225	56.2716	45.5728	71.9978	79	.	50.643	50.62	54.3038	-0.0049	-0.025	0.0478	-0.0004	-0.0113	-0.0075	-0.039	0.0152	-0.0222	0.0021	-0.0339	0.0158	0.0372	0.0052	0.0044	-0.006	0.0174	-0.0154	0.0546	-0.0315
OSC5086	EAS-Spit1	EAS	Male	Male	8.6	HumanCoreExome	3489	Yes	0	0	0	0	0	0	46.4164	44.7911	48.3636	44.6427	51	.	38.6804	41.034	40.7688	0.0019	-0.0198	-0.0027	0.004	-0.0205	0.0573	0.0057	-0.0388	0.008	-0.0214	-0.0537	0.0148	-0.0138	0.0368	-0.032	0.0335	0.0309	0.0081	0.0294	-0.0096
OSC1196	EUR-Spit1	EUR	Female	Female	8.4	HumanCoreExome	3491	Yes	1	0	1	0	1	1	35.3197	38.9825	33.9258	48.6312	60	.	49.4757	39.0996	38.1622	0.0072	0.0235	-0.0039	0.0101	-0.002	0.0011	-0.0026	-0.0072	0.0029	-0.0023	-0.0048	-0.0091	-0.0051	-0.0154	-0.0024	0.006	0.0128	-0.0144	0.0118	0.0062
OSC1197	EUR-Spit1	EUR	Male	Male	9.7	HumanCoreExome	3494	Yes	1	0	1	0	0	0	58.0232	56.9523	57.7893	52.7576	58	.	50.1264	55.7544	46.8259	0.0025	-0.0019	0.0159	-0.0069	-0.008	0.0091	0.0036	-0.0121	-0.0216	0.0352	0.0137	-0.0016	-0.0094	0.014	0.0198	-0.0069	-0.0382	0.0104	-0.007	-0.0176
OSC5087	EAS-Spit1	EAS	Male	Male	16.7	HumanCoreExome	3495	Yes	0	1	1	0	0	0	61.1882	57.1814	62.7514	48.5846	72	.	47.438	60.0113	54.0143	-0.0772	0.0456	-0.0102	-0.0187	-0.0306	0.021	-0.0205	-0.0372	0.007	-0.0057	0.054	0.018	-0.0074	0.0039	0.0091	0.0251	0.0514	0.0385	-0.0352	0.0141
OSC5088	EAS-Spit1	EAS	Female	Female	17.1	HumanCoreExome	3496	Yes	0	0	0	0	0	0	54.5163	49.809	58.0848	49.4427	50	.	48.889	56.3676	44.8694	-0.0655	0.0388	-0.0104	-0.016	-0.0059	-0.0078	-0.0099	-0.0027	0.0049	-0.008	0.0234	-0.0168	-0.0387	-0.0325	-0.0077	0.0354	0.0143	0.0654	-0.01	0.0039
OSC1198	EUR-Spit1	EUR	Male	Male	14.5	HumanCoreExome	3497	Yes	1	1	1	0	0	0	60.2604	55.6097	63.4464	64.5	53	.	38.2382	49.7752	56.496	-0.0015	0.0032	-0.0102	0.0037	-0.0047	0.0079	-0.0205	-0.0156	-0.0228	-0.0067	0.0159	0.0067	-0.0054	-0.0183	-0.017	-0.0127	0.0189	-0.0027	0.002	-0.001
OSC5089	EAS-Spit1	EAS	Male	Male	10.4	HumanCoreExome	3498	Yes	0	1	1	0	0	0	61.0249	55.6231	64.778	57.4137	67	.	55.6716	57.4115	56.3052	-0.0559	0.0368	-0.0077	-0.0058	0.0101	-0.0079	0.0006	0.0056	-0.0025	-0.0131	0.0147	0.0144	0.0107	0.0006	-0.007	-0.0103	-0.037	-0.0169	0.0079	0.0046
OSC5090	EAS-Spit1	EAS	Male	Male	8.7	HumanCoreExome	3499	Yes	0	0	0	0	0	0	32.1993	37.1139	30.2121	47.2918	58	.	37.3767	40.9413	65.2044	0.013	-0.0057	-0.0129	-0.0118	-0.011	0.0226	0.0029	-0.01	0.0246	-0.0529	-0.0105	-0.0117	0.0452	0.0268	0.0013	-0.0233	0.0156	-0.0342	-0.0342	0.0109
OSC1199	EUR-Spit1	EUR	Male	Male	9.8	HumanCoreExome	3503	Yes	0	0	0	0	0	0	50.7126	46.9873	54.4011	43.7165	54	.	34.124	37.2299	32.4911	0.0009	-0.0112	-0.0078	0.0021	-0.0129	0.0048	0.0098	0.0192	-0.0061	-0.0123	0.0154	0.0023	0.0042	-0.0139	-0.0013	0.0058	0.0056	0.0024	0.008	0.0169
OSC1200	EUR-Spit1	EUR	Female	Female	13.4	HumanCoreExome	3506	Yes	0	0	0	0	0	0	43.3696	42.3959	45.5174	43.2907	50	.	23.1199	46.6605	52.3812	-0.0403	0.0066	0.0284	0.0126	0.0052	-0.0023	0.0087	0.0093	-0.0038	0.0028	0.0053	0.0113	0.0066	0.0007	0.0147	0.014	0.0003	0.0244	-0.0082	0.0084
OSC1201	EUR-Spit1	EUR	Female	Female	11	HumanCoreExome	3508	Yes	0	0	0	0	0	0	54.3297	53.6693	54.4177	58.3365	52	.	49.65	41.3565	56.4677	0.0076	-0.0043	-0.013	0.0166	-0.0026	-0.0134	-0.0313	-0.0085	0.0199	0	-0.0067	0.0131	0.0008	0.0084	0.0006	-0.0118	0.0166	-0.0217	0.0029	-0.025
OSC1202	EUR-Spit1	EUR	Female	Female	12.2	HumanCoreExome	3511	Yes	0	0	0	0	0	0	59.3965	61.1946	56.038	35.0334	52	.	44.9669	59.0893	47.043	0.0051	-0.005	0.0225	-0.0068	-0.0167	0.03	0.0142	0.0078	0.0182	0.0071	0.0132	-0.0003	-0.0017	0.0068	-0.0014	0.0266	0.033	-0.0059	0.02	-0.0045
OSC1204	EUR-Spit1	EUR	Male	Male	8.8	HumanCoreExome	3515	Yes	0	0	0	0	0	0	50.5244	46.9931	54.0591	42.8675	58	.	54.5143	26.7469	39.3758	0.0045	-0.01	0.0028	-0.0052	0.0255	0.0025	0.0208	-0.0184	0.0041	-0.0193	-0.0177	0.0171	0.0027	-0.0053	-0.0041	-0.0052	-0.0209	0.0266	0.0186	0.0073
OSC1205	EUR-Spit1	EUR	Male	Male	8.6	HumanCoreExome	3518	Yes	0	0	0	0	0	0	47.5584	52.6681	43.3009	40.6658	58	.	55.7402	52.3945	62.9967	0.004	-0.018	0.0193	-0.0211	0.0435	-0.0003	-0.0072	-0.0062	-0.0109	-0.0062	-0.0349	0.0034	0.0094	0.021	-0.005	-0.0007	0.0133	0.0079	0.0086	0.0015
OSC1206	EUR-Spit1	EUR	Female	Female	14	HumanCoreExome	3519	Yes	0	1	1	0	0	0	59.0451	66.0694	49.0708	63.7024	56	.	57.2309	51.4333	45.1053	0.0091	-0.0111	0.0261	-0.0199	0.0427	0.0194	-0.0042	-0.0085	0.0162	-0.0073	-0.0107	-0.0031	-0.0032	0.0134	-0.0344	-0.0166	-0.0101	0.0189	0.0105	0.0161
OSC1207	EUR-Spit1	EUR	Male	Male	15.4	HumanCoreExome	3520	Yes	0	0	0	0	0	0	41.0928	46.3263	38.8032	51.4398	58	.	NA	NA	NA	0.0041	0.0014	0.0251	-0.0232	0.0578	0.0077	-0.0173	-0.0209	0.001	0.0108	-0.0142	-0.0231	0.0186	0.0025	0.0009	0.0051	0.0212	0.0199	0.0193	-0.0103
OSC1208	EUR-Spit1	EUR	Female	Female	9.6	HumanCoreExome	3526	Yes	0	0	0	0	0	0	37.6226	38.2746	38.7993	59.9288	51	.	50.9881	45.0117	38.9518	0.0011	0.0012	-0.0028	0.0021	0.0134	0.0169	-0.0393	0.0012	-0.0012	0.0162	0.0117	-0.0189	0.0014	-0.0262	-0.0049	0.0049	-0.0271	-0.0267	0.0186	-0.0076
OSC1209	EUR-Spit1	EUR	Female	Female	11.8	HumanCoreExome	3527	Yes	0	0	0	0	0	0	58.7885	61.3174	54.6978	60.7333	51	.	55.2405	49.9974	59.5699	0.0105	0.0089	0.0117	0.0007	-0.0107	0.0146	0.005	-0.017	-0.006	-0.0116	0.0246	-0.023	-0.0118	0.0005	-0.0082	0.0082	-0.0029	-0.0066	0.0101	0.0009
OSC1210	EUR-Spit1	EUR	Male	Male	7.4	HumanCoreExome	3528	Yes	0	1	1	0	0	0	61.9393	51.7077	70.0265	59.0163	82	.	58.7668	40.3182	44.8703	0.0054	0.0201	0.0087	-0.0085	-0.0029	-0.0218	0.012	-0.0047	0.0005	-0.003	0.0093	0.0142	-0.0167	-0.0064	-0.0041	-0.0093	0.007	-0.0183	0.0057	0.0115
OSC1211	EUR-Spit1	EUR	Male	Male	8.1	HumanCoreExome	3530	Yes	0	1	1	0	0	0	52.2982	51.5834	52.6501	60.865	70	.	52.4894	37.5807	43.3974	0.0032	-0.0137	0.0011	0.0078	-0.0134	0.0193	-0.0083	0.0032	0.0219	-0.0004	-0.0035	0.0337	0.0058	-0.0009	-0.0107	-0.0092	0.0013	-0.0173	-0.0211	0.0233
OSC1212	EUR-Spit1	EUR	Male	Male	10.1	HumanCoreExome	3531	Yes	0	1	1	0	0	0	36.2987	44.8849	30.2321	62.5844	79	.	NA	NA	NA	0.0019	-0.0012	-0.0174	-0.0015	-0.0148	0.0042	0.0031	-0.0125	-0.0077	0.0045	0.0136	0.0021	0.0017	0.023	0.0095	-0.004	-0.0166	0.0127	-0.0059	0.0076
OSC1213	EUR-Spit1	EUR	Female	Female	7.8	HumanCoreExome	3532	Yes	0	0	0	0	0	0	50.5237	53.8706	47.2353	57.0579	50	.	61.8823	53.6169	55.8658	0.0098	0.0023	0.0171	0.001	-0.0215	0.0028	-0.0154	-0.0257	-0.011	0.003	-0.0116	0.0128	-0.0102	-0.0008	-0.0072	-0.0164	0.0066	0.0021	-0.0005	0.0054
OSC1214	EUR-Spit1	EUR	Female	Female	11.8	HumanCoreExome	3533	Yes	0	0	0	0	0	0	35.3076	39.9703	33.1671	31.1342	55	.	39.544	43.8354	44.9243	0.0094	0.0125	-0.012	0.0174	-0.0033	-0.0036	-0.007	-0.0066	-0.0018	0.001	-0.0032	0.0051	-0.0094	0	0.0047	0.008	-0.0008	0.0136	-0.0086	-0.0142
OSC1215	EUR-Spit1	EUR	Male	Male	8	HumanCoreExome	3535	Yes	0	0	0	0	0	0	51.0057	42.4992	59.6109	42.0165	50	.	72.1654	61.8892	47.49	0.0082	0.0163	-0.0051	0.0015	0.0308	-0.0074	0.0074	0.0013	-0.012	-0.0076	-0.0127	0.0053	0.0107	0.0055	-0.0261	-0.0191	0.0093	-0.0036	-0.0049	-0.0071
OSC1216	EUR-Spit1	EUR	Male	Male	12	HumanCoreExome	3544	Yes	1	1	1	0	0	0	63.2365	49.9597	75.0808	54.08	69	.	34.8205	52.337	59.6201	0.0084	-0.0136	-0.0048	0.0079	0.0171	-0.003	-0.0028	0.0165	0.0224	-0.0045	0.0031	-0.006	-0.0209	-0.012	0.0081	0.0223	0.0235	-0.0061	0.0049	-0.0252
OSC5091	EAS-Spit1	EAS	Female	Female	9.3	HumanCoreExome	3545	Yes	0	0	0	0	0	0	33.496	34.9336	34.5345	37.814	56	.	53.1041	58.799	52.3172	-0.0082	-0.0318	-0.0043	0.0191	-0.0019	0.0143	-0.005	-0.0014	-0.0158	-0.0532	-0.0041	-0.0561	-0.0163	-0.0394	-0.045	0.0023	-0.0683	0.0398	-0.0496	0.0066
OSC1217	EUR-Spit1	EUR	Male	Male	11.6	HumanCoreExome	3547	Yes	1	0	1	0	0	0	49.3137	48.982	49.4348	35.6051	51	.	58.5477	63.1419	52.9945	0.0089	-0.0045	0.0006	0.0061	0.0017	-0.0096	0.0008	0.015	-0.0175	-0.0087	-0.0041	-0.0004	0.0062	0.0236	-0.0046	0.0184	-0.0005	-0.0092	-0.0074	-0.0098
OSC1218	EUR-Spit1	EUR	Male	Male	9.4	HumanCoreExome	3548	Yes	1	1	1	0	0	0	58.0236	67.285	47.665	54.6484	76	.	58.886	58.6857	46.7364	0.0028	0.0045	-0.0076	0.002	-0.0051	0.0099	0.0267	0.012	0.0199	-0.0191	0.0219	-0.0021	0.0267	-0.0047	-0.0004	0.0056	-0.005	-0.0065	0.0051	0.0112
OSC1219	EUR-Spit1	EUR	Female	Female	7.8	HumanCoreExome	3550	Yes	0	0	0	0	0	0	51.2307	48.8146	53.2346	53.0302	52	.	60.0884	53.4658	55.7672	0	-0.0071	0.011	-0.008	-0.0169	0.0174	0.0064	0.0081	0.0133	-0.0093	0.0087	0.0048	-0.0143	0.0049	-0.0011	-0.0031	0.009	-0.0025	-0.0013	0.0021
OSC1220	EUR-Spit1	EUR	Female	Female	10.4	HumanCoreExome	3551	Yes	0	0	0	0	0	0	49.7143	53.6974	46.252	34.7166	50	.	74.1467	75.6686	70.2096	0.0023	-0.0105	-0.0126	-0.0058	0.0104	0.0004	-0.0001	0.0046	-0.0197	0.0124	-0.0188	-0.0291	-0.0032	0.0274	-0.0027	-0.0083	-0.0004	-0.0006	-0.0001	0.0087
OSC1222	EUR-Spit1	EUR	Male	Male	9	HumanCoreExome	3558	Yes	0	1	1	0	0	0	53.0502	45.9051	59.8832	51.8357	70	.	32.5015	39.1374	40.1599	-0.015	0.0041	0.0236	0.0053	-0.0102	-0.0078	0.0264	-0.0123	0.008	0.0076	-0.0106	-0.028	-0.0069	0.0284	-0.0065	0.019	0.0043	-0.0005	0.0026	-0.0178
OSC5092	EAS-Spit1	EAS	Male	Male	10.1	HumanCoreExome	3559	Yes	0	1	1	0	0	0	56.8139	55.709	56.7719	56.4937	70	.	37.8889	43.8909	40.2215	-0.0085	-0.0435	-0.0039	0.0227	-0.0257	0.0201	0.0118	0.0072	0.0224	-0.0108	-0.0038	-0.0101	0.02	0.0288	-0.0364	0.016	-0.0247	0.0484	-0.0008	0.0059
OSC1224	EUR-Spit1	EUR	Female	Female	6.8	HumanCoreExome	3564	Yes	0	1	1	0	0	0	51.7765	51.2236	51.5356	64.7258	56	.	NA	NA	NA	0.0079	0.0134	-0.0065	0.003	0.0003	-0.0067	-0.0167	0.0034	-0.0062	0.0005	0.0061	-0.0021	-0.0039	-0.0044	-0.027	-0.0015	-0.0065	0.0171	-0.0192	0.0277
OSC1225	EUR-Spit1	EUR	Female	Female	7.6	HumanCoreExome	3565	Yes	0	0	0	0	0	0	35.4853	36.4876	36.5427	49.0725	56	.	56.3881	45.0686	47.9344	-0.0113	-0.0084	0.0031	-0.0235	-0.0031	0.0168	-0.0085	0.0031	0.0294	0.0167	-0.0041	-0.0003	-0.0073	-0.0074	-0.0238	-0.0041	-0.0077	0.0024	0.0061	0.0068
OSC5093	EAS-Spit1	EAS	Female	Female	8.2	HumanCoreExome	3566	Yes	0	0	0	0	0	0	56.8837	57.6633	54.6652	52.011	56	.	30.5741	54.7784	46.4991	-0.0098	-0.0381	-0.0059	0.0162	-0.0181	-0.0148	-0.0259	0.0138	0.0262	-0.0137	-0.0096	-0.0062	0.015	0.0429	0.0451	-0.0045	0.0111	-0.0017	0.0341	-0.0081
OSC1226	EUR-Spit1	EUR	Male	Male	16.3	HumanCoreExome	3567	Yes	0	0	0	0	0	0	33.8659	30.7975	39.4001	31.6339	50	.	50.5119	28.8112	38.6521	0.0069	-0.0074	0.0231	-0.0023	-0.0167	0.0257	-0.0127	-0.0173	0.0106	-0.0049	-0.0081	-0.0035	0.0111	0.0004	-0.0116	0.0062	-0.0092	0.0102	-0.0018	-0.0146
OSC1227	EUR-Spit1	EUR	Male	Male	7.6	HumanCoreExome	3570	Yes	1	1	1	0	0	0	44.9726	46.9964	43.8426	65.1837	61	.	54.2546	31.7389	43.3041	0.0064	-0.0096	0.0188	-0.0097	0.0024	-0.0017	-0.0221	0.0337	-0.0062	-0.0056	-0.0001	-0.016	-0.0019	-0.0159	0.0358	0.0147	-0.0148	-0.0092	0.0172	-0.0127
OSC5094	EAS-Spit1	EAS	Male	Male	11.2	HumanCoreExome	3572	Yes	0	0	0	0	0	0	44.3694	44.9421	44.482	39.2029	58	.	41.3754	22.4797	32.6403	-0.0058	-0.0242	0.0724	-0.0285	-0.0088	-0.0051	-0.0422	0.0069	-0.0103	-0.0112	-0.018	0.0025	0.0119	-0.0152	0.0635	0.003	-0.0183	-0.0525	0.0279	-0.0124
OSC1228	EUR-Spit1	EUR	Female	Female	11.3	HumanCoreExome	3573	Yes	0	0	0	0	0	0	50.539	54.7741	46.6142	54.8709	52	.	57.2673	67.0953	58.3484	0.0098	0.0573	-0.0074	0.0018	-0.0017	-0.0127	-0.0095	0.0133	-0.0031	-0.0052	-0.0082	-0.0048	-0.0132	0.0102	0.0002	0.017	0.0078	-0.0061	0.009	-0.0095
OSC1229	EUR-Spit1	EUR	Male	Male	10	HumanCoreExome	3575	Yes	0	0	0	0	0	0	40.6847	40.6662	41.9828	46.3749	54	.	60.6836	35.2403	43.1673	0.0063	-0.0097	0.0115	-0.0071	-0.0122	0.0075	0.0238	0.0186	0.0008	0.0103	0.0029	-0.0017	-0.0008	-0.0247	0.0177	0.0084	-0.0236	-0.0054	0.0134	-0.0113
OSC1230	EUR-Spit1	EUR	Female	Female	16.9	HumanCoreExome	3577	Yes	0	1	1	0	0	0	53.6759	33.2566	72.0788	43.2214	50	.	56.9024	76.8652	39.2166	-0.0226	-0.0017	-0.0308	-0.0234	-0.0232	-0.002	-0.0218	-0.0031	0.0016	0.002	-0.0108	-0.0024	-0.0153	-0.02	-0.0356	-0.0105	-0.0155	0.0107	0.0048	-0.0138
OSC1231	EUR-Spit1	EUR	Male	Male	16.3	HumanCoreExome	3578	Yes	0	0	0	0	0	0	32.858	30.2226	39.3373	51.5336	50	.	49.6194	69.5403	58.7727	-0.0067	-0.0031	0.0027	-0.0147	-0.0183	-0.0131	-0.0053	-0.0254	0.005	-0.0057	-0.0059	0	-0.0042	-0.0079	-0.0183	0.0092	0.0134	0.0208	0.0021	-0.0046
OSC1232	EUR-Spit1	EUR	Female	Female	9.6	HumanCoreExome	3579	Yes	0	0	0	0	0	0	43.2864	45.8036	41.8503	57.9387	51	.	NA	NA	NA	-0.0104	-0.0163	0.0047	-0.0267	-0.0013	-0.025	-0.0085	-0.0037	-0.0033	0.014	0.002	-0.0036	-0.0078	0.0003	0.0167	0.0287	0.0027	0.0175	-0.0035	0.0096
OSC5095	EAS-Spit1	EAS	Female	Female	11.1	HumanCoreExome	3580	Yes	0	0	0	0	0	0	56.2564	52.539	59.3388	60.7931	56	.	44.4525	53.1521	55.9003	0.0023	-0.0088	-0.008	0.0037	0.0341	-0.0073	-0.0083	0.023	0.0311	0.029	-0.0558	-0.0424	0.0019	-0.0154	0.0418	0.0058	-0.0228	-0.0291	-0.0248	0.015
OSC1233	EUR-Spit1	EUR	Female	Female	9.2	HumanCoreExome	3581	Yes	1	1	1	0	0	0	62.9641	65.9393	57.5358	49.0514	67	.	53.5305	37.7404	34.7174	-0.0037	-0.0071	-0.0254	0.0109	-0.0063	0.013	0.0118	-0.0018	-0.0109	0.027	0.0087	-0.0061	0.0195	-0.0046	0.0173	0.0077	0.0216	-0.0107	-0.0047	0.0009
OSC5096	EAS-Spit1	EAS	Female	Female	9	HumanCoreExome	3584	Yes	0	0	0	0	0	0	50.761	53.7786	47.7196	60.4776	67	.	NA	NA	NA	0.0271	0.0139	-0.0342	-0.0135	-0.0221	-0.0291	-0.0222	0.015	0.0293	0.0026	0.0252	0.01	0.0036	0.0302	0.0548	-0.0665	0.0066	0.0129	0.0049	-0.0007
OSC1235	EUR-Spit1	EUR	Female	Female	8	HumanCoreExome	3589	Yes	0	1	1	0	0	0	59.6943	62.8695	54.5926	50.006	60	.	50.3982	49.3514	52.2914	0.0065	0.0221	-0.0181	0.0147	0.0079	-0.0047	0.019	0.0095	0.0062	0.0141	0.0033	0.004	-0.012	0.0073	0.0001	-0.0006	-0.0295	0.0102	-0.0071	-0.0064
OSC1236	EUR-Spit1	EUR	Female	Female	14.9	HumanCoreExome	3591	Yes	1	1	1	0	0	0	54.0672	53.5529	54.5737	64.3265	58	.	54.6844	58.8443	43.9798	-0.0115	-0.0097	0.0046	0.0044	-0.013	0.0032	-0.0035	0.0065	0.0095	0.0315	0.0031	0.0125	0.0112	-0.011	-0.0056	0.0114	0.0296	-0.0216	-0.0135	0.0057
OSC1237	EUR-Spit1	EUR	Female	Female	7.5	HumanCoreExome	3595	Yes	0	1	1	0	0	0	46.124	39.8119	53.118	62.6264	67	.	65.5079	50.6916	49.5664	0.008	-0.0017	-0.0186	0.018	-0.0032	-0.0036	-0.0147	-0.0092	-0.0168	-0.0187	0.0136	0.0128	-0.0033	0.0042	-0.0028	-0.0001	0.026	-0.0142	0.0076	0.0006
OSC1238	EUR-Spit1	EUR	Male	Male	8	HumanCoreExome	3598	Yes	0	0	0	0	0	0	50.3669	50.4057	50.2808	33.64	52	.	46.8347	50.1549	43.7751	0.0065	-0.0045	0.0137	0.0021	-0.0109	0.0057	-0.0001	-0.0136	-0.0288	-0.0235	0.0026	0.0107	0.0052	0.0116	0.0036	0.0055	-0.0177	0.0076	0.0064	0.0008
OSC5097	EAS-Spit1	EAS	Male	Male	9	HumanCoreExome	3600	Yes	0	0	0	0	0	0	35.7683	41.5572	32.4419	49.4981	61	.	43.5332	29.2909	35.4145	0.0238	0.0073	0.023	-0.0317	-0.0178	-0.0042	-0.0045	0.0263	-0.0107	-0.0149	-0.0123	0.0037	-0.0357	0.0026	-0.0034	0.0337	-0.003	-0.0317	0.0162	-0.0275
OSC1239	EUR-Spit1	EUR	Male	Male	11	HumanCoreExome	3601	Yes	0	0	0	0	0	0	52.1104	51.1396	52.5569	59.7102	51	.	52.6519	26.478	31.9373	-0.0337	-0.0101	-0.0287	-0.0244	-0.0204	-0.0236	0.0048	-0.0075	0.0053	-0.0033	-0.0089	-0.0106	-0.0065	-0.0089	-0.0184	-0.013	0.0068	0.0085	-0.0117	0.0038
OSC1241	EUR-Spit1	EUR	Male	Male	7.6	HumanCoreExome	3607	Yes	0	0	0	0	0	0	40.3	43.5761	38.6748	34.5498	50	.	46.4955	52.8547	56.6899	-0.0458	0.0096	0.0142	0.0344	0.0102	-0.0118	0.0122	-0.0008	-0.0081	-0.0157	0.0328	0.0055	0.0262	-0.0064	-0.009	-0.0034	0.0094	0.0037	0.0178	-0.0076
OSC1242	EUR-Spit1	EUR	Male	Male	9.7	HumanCoreExome	3608	Yes	0	1	1	0	0	0	52.5264	48.051	56.6486	64.4977	58	.	53.4862	56.9902	36.3268	0.0083	-0.0029	0.0184	-0.0025	-0.0105	0.0084	0.0039	0.0016	0.0067	0.0055	0.0001	0.004	0.0033	-0.0068	-0.0063	-0.0004	0.0073	-0.0021	0.0088	0.0129
OSC5098	EAS-Spit1	EAS	Female	Female	9.3	HumanCoreExome	3609	Yes	0	0	0	0	0	0	45.468	47.9138	43.7437	50.9806	67	.	47.4793	47.816	48.104	0.0052	-0.0144	-0.0187	0.0163	0.0151	0.0043	-0.0547	-0.0404	0.0308	-0.025	0.0205	0.0007	-0.0098	0.0271	0.0215	-0.0319	0.0038	0.0011	-0.0082	-0.0339
OSC1244	EUR-Spit1	EUR	Female	Female	8.3	HumanCoreExome	3615	Yes	0	0	0	0	0	0	36.4335	34.5396	40.1258	59.5347	50	.	48.6311	42.6769	54.6364	0.0015	-0.0075	-0.0051	-0.0012	-0.0129	0.0117	0.0153	0.0233	0.0052	-0.0103	0.0019	-0.0123	-0.0051	-0.0151	0.0016	0.0093	0.0296	-0.0035	-0.0048	-0.0182
OSC5099	EAS-Spit1	EAS	Male	Male	14.7	HumanCoreExome	3616	Yes	0	0	0	0	0	0	39.0492	44.7188	37.2948	43.1477	63	.	63.2746	57.6959	47.1724	0.0257	0.0241	-0.0294	0.0013	0.0455	0.0025	-0.0133	0.0168	0.0131	-0.0127	-0.0154	0.0048	-0.0199	-0.0061	-0.0178	-0.0134	0.0075	0.0095	-0.0081	-0.0363
OSC5100	EAS-Spit1	EAS	Male	Male	8.1	HumanCoreExome	3617	Yes	0	0	0	0	0	0	45.1255	45.8753	45.1036	51.3841	58	.	51.6708	36.9455	54.8908	-0.01	-0.0354	-0.0136	0.0119	-0.0183	0.0279	0.0141	0.0325	0.0094	-0.0246	-0.0118	0.0258	0.0288	0.0467	-0.0345	0.0117	0.0404	0.0056	-0.0308	0.0245
OSC1245	EUR-Spit1	EUR	Female	Female	16.1	HumanCoreExome	3621	Yes	0	0	0	0	0	0	43.4746	46.2206	42.3727	42.9064	51	.	11.1313	59.7561	58.49	-0.0295	-0.012	-0.0345	-0.0314	-0.017	0.0035	0.0233	0.0038	0.0076	-0.0066	-0.0063	0.0022	0.0029	-0.0054	0.0101	-0.0186	-0.0223	0.0071	0.0133	0.0175
OSC1246	EUR-Spit1	EUR	Male	Male	10.5	HumanCoreExome	3622	Yes	1	1	1	0	0	0	69.9992	69.8485	67.0569	58.8103	54	.	72.5085	82.0241	61.2455	-0.0183	-0.0011	0.006	0.0183	0.0025	-0.0012	0.0043	0.0094	-0.017	-0.0012	-0.0136	0.0184	-0.023	0.0248	0.0049	-0.0078	0.0031	-0.008	-0.004	0.0103
OSC5101	EAS-Spit1	EAS	Male	Male	8.1	HumanCoreExome	3623	Yes	0	1	1	0	0	0	47.4352	50.3929	45.1036	67.0276	67	.	46.492	59.0806	66.8598	0.0034	-0.0105	-0.0016	-0.014	-0.0312	0.0051	0.0235	0.011	0.0087	0.0035	-0.0083	0.0043	-0.0105	-0.0311	-0.0378	-0.051	0.0373	0.0669	-0.0209	0.032
OSC1247	EUR-Spit1	EUR	Female	Female	10.5	HumanCoreExome	3626	Yes	0	0	0	0	0	0	45.2408	45.9589	45.294	50.4581	50	.	38.1696	51.9243	61.5203	-0.0005	-0.0092	-0.0206	0.0045	0.0196	0.0124	0.0063	0.0027	0.003	0.0206	0.0039	-0.005	0.004	-0.0037	-0.006	0.0137	0.0271	0.0069	0.0046	0.0053
OSC1248	EUR-Spit1	EUR	Male	Male	11.6	HumanCoreExome	3627	Yes	1	1	1	0	0	0	63.2807	57.4204	67.2508	64.3134	69	.	40.0726	40.6866	43.7586	0.0094	0.0119	0.0091	-0.0067	-0.0005	-0.0031	0.0252	0.0051	-0.0156	0.0201	0.0104	0.014	0.0138	0.0085	0.005	0.002	-0.0022	0.0174	-0.0098	0.0058
OSC1249	EUR-Spit1	EUR	Female	Female	17.8	HumanCoreExome	3634	Yes	0	1	1	0	0	0	68.9641	71.3822	63.3368	37.6114	52	.	48.2708	56.7588	53.7149	0.0087	-0.0156	0.0023	-0.002	0.0197	-0.0207	-0.0059	-0.0084	-0.0004	0.0274	0.0091	-0.0124	-0.0029	0.0122	0.0129	-0.006	0.0035	-0.0076	0.0105	0.0135
OSC1250	EUR-Spit1	EUR	Female	Female	9.9	HumanCoreExome	3635	Yes	0	0	0	0	0	0	56.2226	53.7237	57.7531	53.9458	51	.	46.0714	47.2049	56.404	0.0112	0.0061	-0.0125	0.0143	0.0094	0.0035	-0.002	-0.0035	0.008	0.0032	-0.0068	0.0105	-0.0012	0.0291	-0.0072	0.0045	0.0155	-0.0011	-0.0109	-0.0175
OSC1251	EUR-Spit1	EUR	Female	Female	10.3	HumanCoreExome	3637	Yes	0	0	0	0	0	0	46.8591	50.2167	44.2052	53.4335	56	.	50.2916	48.5516	59.3418	0.0001	-0.0077	-0.014	0.0096	0.0016	-0.0235	-0.0096	-0.0142	-0.0025	-0.0121	0.0204	0.0039	0.0063	0.0124	0.0042	0.009	-0.0188	-0.0031	0.0058	0.008
OSC1252	EUR-Spit1	EUR	Female	Female	17.3	HumanCoreExome	3638	Yes	0	0	0	0	0	0	49.8699	47.9136	53.1129	54.1232	52	.	43.7927	46.1053	39.2962	0.0126	-0.0064	-0.0016	0.0087	-0.0055	-0.0311	0.0061	-0.0104	-0.0013	0.0014	-0.0057	0.0075	-0.0011	0.0109	-0.0194	-0.0198	-0.009	0.0014	-0.0304	0.0039
OSC1253	EUR-Spit1	EUR	Female	Female	11.2	HumanCoreExome	3639	Yes	0	1	1	0	0	0	39.4066	38.7628	41.6469	69.1552	79	.	57.5537	49.2987	49.633	0.0072	-0.0043	-0.0027	0.0081	-0.0138	-0.0122	0.0028	-0.0029	0.0131	-0.005	-0.0118	0.0397	-0.0111	0.0038	0	-0.0145	0.0131	0.0182	-0.015	-0.0048
OSC1254	EUR-Spit1	EUR	Male	Male	11.7	HumanCoreExome	3641	Yes	1	1	1	1	0	1	63.2694	65.8452	58.3675	50.8416	79	.	53.2156	44.7549	42.0199	-0.0113	-0.0057	-0.0157	-0.0217	-0.0056	0.002	0.0041	0.0061	-0.0146	-0.0236	-0.0081	-0.0052	-0.0116	-0.0018	0.0061	0.0271	-0.0213	0.0109	-0.0284	0.0024
OSC1255	EUR-Spit1	EUR	Male	Male	7.4	HumanCoreExome	3642	Yes	0	0	0	1	0	1	56.7416	61.4898	51.2148	50.4478	54	.	42.6056	33.0417	40.957	0.0006	0.0009	-0.0043	0.0055	-0.0022	0.0024	0.0001	-0.0029	0.0208	0.0162	-0.0119	-0.0002	0.017	0.0114	-0.0096	0.0274	0.0108	-0.0095	-0.0066	-0.0171
OSC5102	EAS-Spit1	EAS	Female	Female	8.3	HumanCoreExome	3644	Yes	0	0	0	0	0	0	50.6246	46.6705	54.7013	60.0365	50	.	31.0451	53.0847	56.9565	-0.0115	-0.0263	-0.0155	0.0133	0.0183	-0.0149	-0.0084	-0.0117	-0.0546	0.0043	0.008	0.0316	0.0361	-0.0105	0.0363	0.0251	0.0585	0.0377	-0.0489	-0.0093
OSC1256	EUR-Spit1	EUR	Female	Female	9.3	HumanCoreExome	3646	Yes	0	0	0	0	0	0	37.4867	41.4237	35.5577	57.4609	51	.	64.165	68.2393	60.4562	0.0048	-0.013	0.0164	0.0024	-0.0129	0.0023	-0.0125	-0.0078	0.0229	-0.0094	0.011	0.0207	-0.022	0.0139	-0.0057	-0.0216	-0.012	-0.0076	0.0129	-0.0065
OSC1257	EUR-Spit1	EUR	Female	Female	8.5	HumanCoreExome	3649	Yes	0	1	1	0	0	0	48.1396	33.5216	64.9389	46.0443	51	.	69.1561	50.8985	42.757	0.0081	-0.0157	-0.0157	0.0137	0.0097	-0.004	0.011	-0.0026	-0.0049	-0.0036	-0.0235	0.011	0.0136	-0.0039	0.0076	-0.0166	0.0105	0.0081	0.0048	-0.0058
OSC1260	EUR-Spit1	EUR	Female	Female	7.3	HumanCoreExome	3652	Yes	0	0	0	0	0	0	47.8579	47.6265	48.0936	36.2053	52	.	51.0606	56.4533	53.0482	0.009	-0.0077	0.0022	-0.0005	0.0375	0.0112	0.0075	-0.0031	-0.0175	0.0073	-0.0066	-0.0072	0.001	-0.0168	0.0124	0.0042	0.0138	0.0062	0.0027	-0.0206
OSC1261	EUR-Spit1	EUR	Male	Male	8.2	HumanCoreExome	3655	Yes	0	0	0	0	0	0	39.3942	24.6673	55.0131	50.9082	58	.	54.7466	43.3382	35.235	0.0065	-0.0081	0.0026	0.0077	-0.0003	0.0101	0.0112	0.0037	-0.028	-0.0114	-0.0093	0.0134	-0.0147	-0.0032	-0.0134	-0.0138	-0.0074	0.013	0.0032	0.0157
OSC1262	EUR-Spit1	EUR	Male	Male	9.8	HumanCoreExome	3657	Yes	0	0	0	0	0	0	35.0443	37.4494	34.9619	57.4479	51	.	34.4286	36.8959	57.3842	0.0108	0.0309	-0.0022	0.008	0.0007	-0.0049	-0.0032	0.0106	0.0002	0.0038	0	0.0071	-0.0104	-0.0172	-0.0152	-0.003	-0.0073	-0.0142	0.0166	-0.0003
OSC5103	EAS-Spit1	EAS	Male	Male	6.7	HumanCoreExome	3659	Yes	0	0	0	0	0	0	44.0899	38.7448	49.7522	52.3718	61	.	55.7959	58.3137	63.5664	0.0048	-0.0109	-0.0212	-0.0098	-0.0392	-0.0432	0.0041	-0.0064	0.015	0.0135	0.0111	-0.0254	-0.0289	-0.0116	-0.0217	0.0115	0.0047	0.0225	0.0519	-0.0205
OSC1263	EUR-Spit1	EUR	Male	Male	10.8	HumanCoreExome	3664	Yes	1	1	1	0	0	0	62.1864	53.3395	69.3599	69.5231	79	.	45.3027	60.1457	58.2671	0.0093	-0.0068	0.016	-0.0061	-0.0003	-0.0055	-0.0022	0.0292	0.017	-0.0137	0.0134	0.009	0.0161	0.0022	-0.0194	0.0068	0.0015	0.0103	-0.0019	-0.0212
OSC1264	EUR-Spit1	EUR	Female	Female	12.4	HumanCoreExome	3666	Yes	0	0	0	0	0	0	38.7913	42.175	37.4017	37.643	58	.	37.3895	46.3841	41.1873	0.0048	-0.0089	-0.0064	-0.0003	-0.0053	-0.0299	0.0017	-0.0038	0.0032	0.0026	-0.0011	0.0238	0.0138	-0.0087	-0.0037	-0.0165	-0.0016	-0.026	-0.0056	0.0037
OSC1265	EUR-Spit1	EUR	Female	Female	7.9	HumanCoreExome	3669	Yes	1	1	1	0	0	0	61.8184	55.1564	66.1026	50.5108	64	.	NA	NA	NA	-0.02	-0.0039	-0.0005	-0.0184	0.0101	0.0067	0.006	-0.0087	0.005	-0.0072	0.0086	-0.0094	0.0008	-0.0077	0.0118	0.0008	-0.0153	0.0062	-0.0079	0.0137
OSC1266	EUR-Spit1	EUR	Male	Male	11.4	HumanCoreExome	3670	Yes	0	0	0	0	0	0	30.4228	33.8312	30.1693	51.7772	51	.	32.446	51.6162	61.8565	0.0018	0.0219	0.0052	-0.0161	-0.0093	0.0181	0.0104	0.0016	-0.0027	0.0233	0.0012	0.0197	-0.0264	0.0059	0.0037	-0.0143	0.0132	-0.0055	0.0026	-0.0035
OSC1267	EUR-Spit1	EUR	Male	Male	7.6	HumanCoreExome	3674	Yes	0	0	0	0	0	0	27.4503	28.7546	29.3726	46.8753	50	.	33.7945	35.5242	47.2966	-0.0004	0.0206	-0.03	0.0053	-0.0032	0.0015	0.0239	0.0111	-0.0028	0.0065	-0.0029	0.0001	0.0021	-0.0037	0.0066	-0.0265	-0.0097	-0.015	0.0143	-0.003
OSC1268	EUR-Spit1	EUR	Male	Male	9	HumanCoreExome	3675	Yes	1	1	1	0	0	0	66.7311	65.2635	65.6382	48.613	67	.	60.7061	67.5124	72.7103	-0.0431	0.0225	0.0165	0.032	-0.0007	0.0028	-0.0093	-0.0053	-0.0006	0.0147	-0.0143	-0.0166	0.0151	-0.0082	-0.0148	-0.0036	-0.0121	0.0271	-0.029	-0.0215
OSC1269	EUR-Spit1	EUR	Male	Male	12.2	HumanCoreExome	3678	Yes	0	0	0	0	0	0	49.9799	49.9403	49.6613	34.6681	51	.	49.0625	40.8146	48.6342	-0.0306	0.0207	0.0254	0.0035	0.0062	0.0022	-0.0067	-0.0079	0.0182	-0.0061	-0.0048	0.0089	-0.0122	-0.0007	0.0063	0.0164	0.0146	-0.0154	-0.0109	0.011
OSC5104	EAS-Spit1	EAS	Female	Female	9.4	HumanCoreExome	3679	Yes	0	0	0	0	1	1	45.4961	44.6886	46.8543	48.6164	51	.	43.976	43.139	41.7342	-0.0101	-0.0316	-0.0172	0.0292	0.024	0.0067	-0.0292	-0.0194	0.0062	-0.0168	0.0297	0.0067	-0.0216	-0.0548	-0.0018	-0.0368	-0.0298	0.0263	0.0102	-0.0225
OSC1271	EUR-Spit1	EUR	Male	Male	9.2	HumanCoreExome	3684	Yes	0	1	1	0	0	0	54.9311	55.9807	53.0489	62.6632	61	.	65.366	54.2437	60.6221	0.0033	-0.0094	0.0065	-0.0031	-0.0157	-0.019	-0.0046	0.0258	0.0031	-0.0032	-0.0104	-0.017	-0.002	-0.0198	-0.0068	-0.0099	0.0001	-0.0087	-0.0279	0.0002
OSC1272	EUR-Spit1	EUR	Female	Female	7.3	HumanCoreExome	3685	Yes	0	0	0	0	0	0	32.9364	43.1256	25.6652	35.7763	50	.	59.0123	59.3734	55.7223	0.0049	0.0161	0.0083	-0.0101	0.0041	0.0013	-0.0248	0.0017	0.0019	0.017	0.0068	0.0167	0.001	0.0163	-0.006	-0.0095	-0.0178	0.0118	-0.0169	-0.0061
OSC1273	EUR-Spit1	EUR	Male	Male	13.8	HumanCoreExome	3686	Yes	0	1	1	0	0	0	66.9503	62.7583	68.718	52.1794	51	.	44.92	44.784	47.9319	0.007	-0.0068	-0.0149	0.024	-0.0038	0.0024	-0.0077	0.0089	-0.0091	0.0093	0.0069	-0.0102	0.0145	-0.0132	-0.0203	-0.0101	0.0069	-0.0083	0.0124	0.0173
OSC1274	EUR-Spit1	EUR	Female	Female	15.1	HumanCoreExome	3687	Yes	0	0	0	1	0	1	46.3938	47.6473	46.1727	56.6168	65	.	NA	NA	NA	0.0056	-0.005	-0.0138	0.0014	0.0061	-0.0048	-0.0286	-0.0027	0.0078	0.0005	0.011	-0.0031	-0.0144	0.0169	-0.0065	0.0016	-0.0013	0.0115	-0.0265	0.0075
OSC1275	EUR-Spit1	EUR	Female	Female	7.7	HumanCoreExome	3689	Yes	0	0	0	0	0	0	40.8592	36.525	46.1352	37.9001	51	.	56.0853	41.799	45.1902	-0.0101	-0.0107	-0.0121	-0.0134	-0.0115	-0.0138	-0.0141	-0.0012	0.0186	0.0045	-0.0009	-0.0085	0.0157	-0.0019	0.02	0.0123	-0.0103	-0.0205	-0.018	-0.0035
OSC1276	EUR-Spit1	EUR	Female	Female	11.8	HumanCoreExome	3690	Yes	0	1	1	0	0	0	60.6708	59.123	60.7435	66.6195	82	.	40.6628	32.3033	36.0573	0.0027	-0.0084	-0.0029	-0.0011	0.0107	0.0079	0.0142	0.0055	-0.0081	0.027	-0.006	-0.0251	0.0046	-0.0047	0.0076	0.0097	0.0125	-0.0149	-0.0111	-0.0095
OSC1277	EUR-Spit1	EUR	Female	Female	10.8	HumanCoreExome	3692	Yes	0	0	0	0	0	0	43.1145	49.1658	38.4696	38.1665	50	.	46.9322	48.2079	44.6187	0.0003	-0.0044	0.0058	-0.0135	-0.0106	0.0127	0.0114	0.0066	-0.0088	-0.0095	-0.0004	-0.0198	0.018	-0.0264	0.0126	-0.0251	0.01	-0.0223	0.0149	-0.0045
[truncated: 5,688 more rows]

## Sheet: AgexGender Dx
	<12 years old						≥ 12 years old						Total by Gender				OVERALL
[truncated: 18 more rows]

[truncated: 3 more sheets: Array CNV calls, SNVs_Indels, readMe]
