# Supplementary material for: Gene copy number variation and pediatric mental health/neurodevelopment in a general population
Source: Hum Mol Genet. 2023 May 8;32(15):2411–21. doi: 10.1093/hmg/ddad074 (PMC10360394; doi:10.1093/hmg/ddad074)
Supplement: Supplementary_Table_S5_editedOSC_updated_ddad074 [file supplementary_table_s5_editedosc_updated_ddad074.xlsx]

## Sheet: Global burden_CNV_traits
measure	freq	p	coefficient	coefficient.low	coefficient.up	feat	analysis	Type
Inattention	0-0.5	0.037069	0.154456	0.00926614	0.299645	gene_count	EUR Rare	Deletion
OCD	1-5	0.100958	0.28739	-0.0560399	0.630821	gene_count	EUR Common	Duplication
ADHD traits	0-0.5	0.123929	0.115023	-0.0315207	0.261567	gene_count	EUR Rare	Deletion
Response time variability	0-0.5	0.139375	-0.113023	-0.262903	0.0368564	gene_count	EUR Rare	Deletion
Hyperactivity	1-5	0.157403	0.277817	-0.107441	0.663075	gene_count	EAS Common	Duplication
Response time variability	1-5	0.163134	-0.534504	-1.28576	0.216754	gene_count	EUR Common	Deletion
ADHD	0-0.5	0.174465	0.275533	-0.122287	0.673352	gene_count	EAS Rare	Deletion
ADHD	1-5	0.176409	0.265222	-0.11944	0.649884	gene_count	EAS Common	Duplication
Response time variability	0-0.5	0.185174	0.128415	-0.0616269	0.318457	gene_count	EAS Rare	Duplication
Inattention	0-0.5	0.193099	0.264639	-0.13406	0.663338	gene_count	EAS Rare	Deletion
Inattention	1-5	0.224441	0.53021	-0.32561	1.38603	gene_count	EAS Common	Deletion
SSRT	0-0.5	0.239778	-0.0928246	-0.24761	0.0619603	gene_count	EUR Rare	Deletion
Hyperactivity	0-0.5	0.240797	0.238351	-0.160095	0.636797	gene_count	EAS Rare	Deletion
Inattention	1-5	0.274988	0.214618	-0.170903	0.600139	gene_count	EAS Common	Duplication
OCD	1-5	0.302082	-0.446971	-1.29632	0.402374	gene_count	EAS Common	Deletion
ADHD	1-5	0.320481	0.432602	-0.421313	1.28652	gene_count	EAS Common	Deletion
Inattention	0-0.5	0.330759	0.0379032	-0.0384896	0.114296	gene_count	EUR Rare	Duplication
SSRT	0-0.5	0.33376	-0.213083	-0.645438	0.219272	gene_count	EAS Rare	Deletion
SSRT	0-0.5	0.343814	0.0406712	-0.0435476	0.12489	gene_count	EUR Rare	Duplication
OCD	0-0.5	0.364088	0.183108	-0.212538	0.578755	gene_count	EAS Rare	Deletion
OCD	0-0.5	0.39317	-0.0349319	-0.115124	0.0452604	gene_count	EUR Rare	Duplication
ADHD	0-0.5	0.40631	0.0326636	-0.0444417	0.109769	gene_count	EUR Rare	Duplication
SSRT	1-5	0.409335	0.384014	-0.528855	1.29688	gene_count	EAS Common	Deletion
Hyperactivity	0-0.5	0.469384	0.0544231	-0.093035	0.201881	gene_count	EUR Rare	Deletion
OCD	0-0.5	0.499044	0.0525559	-0.0998469	0.204959	gene_count	EUR Rare	Deletion
OCD	0-0.5	0.501289	0.05432	-0.104103	0.212743	gene_count	EAS Rare	Duplication
OCD	1-5	0.54284	0.231658	-0.514595	0.977911	gene_count	EUR Common	Deletion
Hyperactivity	1-5	0.546818	0.262747	-0.592489	1.11798	gene_count	EAS Common	Deletion
Hyperactivity	1-5	0.548644	0.101689	-0.230656	0.434033	gene_count	EUR Common	Duplication
Hyperactivity	0-0.5	0.578888	0.0219669	-0.0556196	0.0995534	gene_count	EUR Rare	Duplication
Response time variability	0-0.5	0.62975	0.110639	-0.339536	0.560813	gene_count	EAS Rare	Deletion
Response time variability	1-5	0.688632	-0.0691494	-0.407438	0.269139	gene_count	EUR Common	Duplication
Response time variability	0-0.5	0.756022	-0.0129254	-0.0944751	0.0686243	gene_count	EUR Rare	Duplication
Inattention	0-0.5	0.766202	-0.0241785	-0.183664	0.135307	gene_count	EAS Rare	Duplication
ADHD	1-5	0.769818	0.0493125	-0.281046	0.379671	gene_count	EUR Common	Duplication
SSRT	0-0.5	0.807274	0.0226982	-0.159821	0.205218	gene_count	EAS Rare	Duplication
ADHD	0-0.5	0.86451	-0.0138443	-0.172978	0.145289	gene_count	EAS Rare	Duplication
Hyperactivity	1-5	0.880709	0.0552851	-0.66688	0.777451	gene_count	EUR Common	Deletion
SSRT	1-5	0.885438	-0.0570342	-0.833043	0.718975	gene_count	EUR Common	Deletion
Response time variability	1-5	0.910573	-0.025657	-0.473759	0.422445	gene_count	EAS Common	Duplication
Inattention	1-5	0.914465	-0.0179375	-0.345312	0.309437	gene_count	EUR Common	Duplication
OCD	1-5	0.920047	-0.019614	-0.402884	0.363656	gene_count	EAS Common	Duplication
ADHD	1-5	0.924091	0.0348913	-0.682959	0.752741	gene_count	EUR Common	Deletion
SSRT	1-5	0.931069	0.0189639	-0.411089	0.449017	gene_count	EAS Common	Duplication
Inattention	1-5	0.938482	0.0280069	-0.683359	0.739373	gene_count	EUR Common	Deletion
SSRT	1-5	0.976357	-0.00528281	-0.354716	0.344151	gene_count	EUR Common	Duplication
Response time variability	1-5	0.979937	0.0121938	-0.938988	0.963376	gene_count	EAS Common	Deletion
Hyperactivity	0-0.5	0.999819	-1.83972e-05	-0.159403	0.159366	gene_count	EAS Rare	Duplication

## Sheet: Sex-based analysis
freq range	p	coefficient	coefficient.low	coefficient.up	variable	analysis
0-0.5	0.4	9.9e-08	-1.3e-07	3.3e-07	cnv_size_gain	EUR Rare
0-0.5	0.58	9.7e-08	-2.5e-07	4.4e-07	cnv_size_loss	EUR Rare
0-0.5	0.22	-0.013	-0.035	0.0078	gene_count_gain	EUR Rare
0-0.5	0.88	0.0028	-0.033	0.039	gene_count_loss	EUR Rare
1-5	0.66	4.3e-07	-1.5e-06	2.3e-06	cnv_size_gain	EUR Common
1-5	0.66	-7.7e-07	-4.2e-06	2.7e-06	cnv_size_loss	EUR Common
1-5	0.12	-0.073	-0.17	0.019	gene_count_gain	EUR Common
1-5	0.22	0.1	-0.061	0.27	gene_count_loss	EUR Common
0-0.5	0.4	9.9e-08	-1.3e-07	3.3e-07	cnv_size_gain	EAS Rare
0-0.5	0.58	9.7e-08	-2.5e-07	4.4e-07	cnv_size_loss	EAS Rare
0-0.5	0.22	-0.013	-0.035	0.0078	gene_count_gain	EAS Rare
0-0.5	0.88	0.0028	-0.033	0.039	gene_count_loss	EAS Rare
1-5	0.66	4.3e-07	-1.5e-06	2.3e-06	cnv_size_gain	EAS Common
1-5	0.66	-7.7e-07	-4.2e-06	2.7e-06	cnv_size_loss	EAS Common
1-5	0.12	-0.073	-0.17	0.019	gene_count_gain	EAS Common
1-5	0.22	0.1	-0.061	0.27	gene_count_loss	EAS Common

## Sheet: Pathway burden
geneset	measure	freq	p	coefficient	coefficient.low	coefficient.up	type	sample_count	set	BHFDR	analysis	Type
PhMm_Aggr_EndoExocrRepr_all	SSRT	1-5	0.0121254	0.78242	-0.801079	2.36592	gain	49	control	0.0848777	EAS Common	Duplication
PhMm_Aggr_EndoExocrRepr_all	SSRT	1-5	0.0121254	-2.48009	-5.20055	0.24037	loss	49	control	0.0848777	EAS Common	Deletion
BspanHM_lg2rpkm3.21	ADHD	0-0.5	0.0284207	-3.59853	-11.899	4.70197	gain	10	positive	0.0852622	X-Linked	Duplication
BspanHM_lg2rpkm3.21	ADHD	0-0.5	0.0284207	11.3115	2.54094	20.0821	loss	10	positive	0.0852622	X-Linked	Deletion
PhMm_NeuroBehav_all	Inattention	0-0.5	0.00957716	0.301391	-0.116009	0.718791	gain	1144	positive	0.105349	EUR Rare	Duplication
PhMm_NeuroBehav_all	Inattention	0-0.5	0.00957716	1.34308	0.598851	2.08732	loss	1144	positive	0.105349	EUR Rare	Deletion
PhMm_NeuroUnion_all	Inattention	0-0.5	0.00835954	0.322971	0.0149126	0.63103	gain	1622	positive	0.105349	EUR Rare	Duplication
PhMm_NeuroUnion_all	Inattention	0-0.5	0.00835954	0.931242	0.352101	1.51038	loss	1622	positive	0.105349	EUR Rare	Deletion
PhHs_MindFun_ADX	SSRT	0-0.5	0.00487285	2.77416	-1.06397	6.61229	gain	175	positive	0.107203	EAS Rare	Duplication
PhHs_MindFun_ADX	SSRT	0-0.5	0.00487285	11.6025	3.80761	19.3974	loss	175	positive	0.107203	EAS Rare	Deletion
Neurof_GoSynaptic	ADHD	1-5	0.00637706	8.0305	2.80863	13.2524	gain	54	positive	0.121164	EAS Common	Duplication
Neurof_GoSynaptic	ADHD	1-5	0.00637706	NA	NA	NA	loss	54	positive	0.121164	EAS Common	Deletion
BspanHM_lg2rpkm3.21	Hyperactivity	0-0.5	0.0444812	-2.33203	-10.6877	6.02365	gain	10	positive	0.133444	X-Linked	Duplication
BspanHM_lg2rpkm3.21	Hyperactivity	0-0.5	0.0444812	10.9589	2.13006	19.7878	loss	10	positive	0.133444	X-Linked	Deletion
BspanHM_lg2rpkm3.21	Inattention	0-0.5	0.0447828	-4.2073	-12.3796	3.96497	gain	10	positive	0.134349	X-Linked	Duplication
BspanHM_lg2rpkm3.21	Inattention	0-0.5	0.0447828	10.0319	1.39676	18.6669	loss	10	positive	0.134349	X-Linked	Deletion
PhMm_Aggr_SkeCranioLimbs_all	SSRT	1-5	0.0385048	-0.314643	-2.18921	1.55993	gain	49	control	0.134767	EAS Common	Duplication
PhMm_Aggr_SkeCranioLimbs_all	SSRT	1-5	0.0385048	-2.69544	-5.55988	0.169004	loss	49	control	0.134767	EAS Common	Deletion
BspanVH_lg2rpkm4.74	ADHD	0-0.5	0.0210245	0.128134	-0.130741	0.38701	gain	1208	positive	0.152187	EUR Rare	Duplication
BspanVH_lg2rpkm4.74	ADHD	0-0.5	0.0210245	0.759205	0.276115	1.2423	loss	1208	positive	0.152187	EUR Rare	Deletion
Neurof_KeggSynaptic	ADHD	0-0.5	0.0276703	0.985477	-0.377757	2.34871	gain	176	positive	0.152187	EUR Rare	Duplication
Neurof_KeggSynaptic	ADHD	0-0.5	0.0276703	4.5721	1.32598	7.81822	loss	176	positive	0.152187	EUR Rare	Deletion
PhMm_NeuroBehav_all	ADHD	0-0.5	0.0270404	0.14957	-0.271815	0.570954	gain	1144	positive	0.152187	EUR Rare	Duplication
PhMm_NeuroBehav_all	ADHD	0-0.5	0.0270404	1.17764	0.426299	1.92897	loss	1144	positive	0.152187	EUR Rare	Deletion
PhMm_NeuroUnion_all	ADHD	0-0.5	0.0112349	0.241081	-0.0698644	0.552026	gain	1622	positive	0.152187	EUR Rare	Duplication
PhMm_NeuroUnion_all	ADHD	0-0.5	0.0112349	0.903184	0.318616	1.48775	loss	1622	positive	0.152187	EUR Rare	Deletion
Neurof_GoNeuronProj	Hyperactivity	1-5	0.0245212	4.27119	1.12866	7.41372	gain	54	positive	0.155301	EAS Common	Duplication
Neurof_GoNeuronProj	Hyperactivity	1-5	0.0245212	NA	NA	NA	loss	54	positive	0.155301	EAS Common	Deletion
Neurof_GoSynaptic	Hyperactivity	1-5	0.0116502	7.61927	2.38834	12.8502	gain	54	positive	0.155301	EAS Common	Duplication
Neurof_GoSynaptic	Hyperactivity	1-5	0.0116502	NA	NA	NA	loss	54	positive	0.155301	EAS Common	Deletion
Neurof_UnionStringent	Hyperactivity	1-5	0.0245212	4.27119	1.12866	7.41372	gain	54	positive	0.155301	EAS Common	Duplication
Neurof_UnionStringent	Hyperactivity	1-5	0.0245212	NA	NA	NA	loss	54	positive	0.155301	EAS Common	Deletion
BspanVH_lg2rpkm4.74	Inattention	0-0.5	0.0294025	0.208667	-0.0478264	0.465161	gain	1208	positive	0.166203	EUR Rare	Duplication
BspanVH_lg2rpkm4.74	Inattention	0-0.5	0.0294025	0.762509	0.283863	1.24115	loss	1208	positive	0.166203	EUR Rare	Deletion
Neurof_KeggSynaptic	Inattention	0-0.5	0.0302187	1.41002	0.0591892	2.76084	gain	176	positive	0.166203	EUR Rare	Duplication
Neurof_KeggSynaptic	Inattention	0-0.5	0.0302187	4.07135	0.854771	7.28792	loss	176	positive	0.166203	EUR Rare	Deletion
PhMm_NervSystem_all	ADHD	0-0.5	0.0451535	0.322562	-0.0721875	0.717312	gain	1270	positive	0.198675	EUR Rare	Duplication
PhMm_NervSystem_all	ADHD	0-0.5	0.0451535	0.979456	0.228618	1.73029	loss	1270	positive	0.198675	EUR Rare	Deletion
Neurof_GoNeuronProj	SSRT	0-0.5	0.0210856	0.471729	-0.189333	1.13279	gain	743	positive	0.20873	EUR Rare	Duplication
Neurof_GoNeuronProj	SSRT	0-0.5	0.0210856	0.995501	-0.154186	2.14519	loss	743	positive	0.20873	EUR Rare	Deletion
Neurof_UnionStringent	SSRT	0-0.5	0.017287	0.454642	-0.166665	1.07595	gain	794	positive	0.20873	EUR Rare	Duplication
Neurof_UnionStringent	SSRT	0-0.5	0.017287	0.891996	-0.115845	1.89984	loss	794	positive	0.20873	EUR Rare	Deletion
PhHs_NervSys_All	SSRT	0-0.5	0.0284632	0.389637	0.00863837	0.770635	gain	1108	positive	0.20873	EUR Rare	Duplication
PhHs_NervSys_All	SSRT	0-0.5	0.0284632	0.266064	-0.445347	0.977475	loss	1108	positive	0.20873	EUR Rare	Deletion
PhMm_Aggr_IntegAdipPigm_all	SSRT	1-5	0.0907457	-0.906322	-3.81455	2.0019	gain	49	control	0.21174	EAS Common	Duplication
PhMm_Aggr_IntegAdipPigm_all	SSRT	1-5	0.0907457	-3.41482	-7.05371	0.224079	loss	49	control	0.21174	EAS Common	Deletion
PhMm_Aggr_DigestHepato_all	SSRT	1-5	0.125055	3.30862	-0.942404	7.55964	gain	49	control	0.218847	EAS Common	Duplication
PhMm_Aggr_DigestHepato_all	SSRT	1-5	0.125055	NA	NA	NA	loss	49	control	0.218847	EAS Common	Deletion
Neurof_GoNervSysDev	SSRT	0-0.5	0.0429129	0.524316	-0.0483472	1.09698	gain	937	positive	0.234001	EUR Rare	Duplication
Neurof_GoNervSysDev	SSRT	0-0.5	0.0429129	0.553882	-0.348317	1.45608	loss	937	positive	0.234001	EUR Rare	Deletion
Neurof_UnionInclusive	SSRT	0-0.5	0.0638186	0.411879	0.0022428	0.821516	gain	1280	positive	0.234001	EUR Rare	Duplication
Neurof_UnionInclusive	SSRT	0-0.5	0.0638186	0.173035	-0.526596	0.872666	loss	1280	positive	0.234001	EUR Rare	Deletion
Synapse_GrantFull	SSRT	0-0.5	0.0555786	0.725264	0.0721419	1.37839	gain	625	positive	0.234001	EUR Rare	Duplication
Synapse_GrantFull	SSRT	0-0.5	0.0555786	0.289509	-0.885755	1.46477	loss	625	positive	0.234001	EUR Rare	Deletion
Neurof_GoNeuronProj	ADHD	1-5	0.0371655	4.00402	0.864847	7.14319	gain	54	positive	0.235382	EAS Common	Duplication
Neurof_GoNeuronProj	ADHD	1-5	0.0371655	NA	NA	NA	loss	54	positive	0.235382	EAS Common	Deletion
Neurof_UnionStringent	ADHD	1-5	0.0371655	4.00402	0.864847	7.14319	gain	54	positive	0.235382	EAS Common	Duplication
Neurof_UnionStringent	ADHD	1-5	0.0371655	NA	NA	NA	loss	54	positive	0.235382	EAS Common	Deletion
BspanHM_lg2rpkm3.21	Hyperactivity	0-0.5	0.0612265	0.17158	-0.106993	0.450153	gain	1620	positive	0.269396	EUR Rare	Duplication
BspanHM_lg2rpkm3.21	Hyperactivity	0-0.5	0.0612265	0.540739	-0.00643022	1.08791	loss	1620	positive	0.269396	EUR Rare	Deletion
BspanVH_lg2rpkm4.74	Hyperactivity	0-0.5	0.0222776	0.0286387	-0.231893	0.289171	gain	1208	positive	0.269396	EUR Rare	Duplication
BspanVH_lg2rpkm4.74	Hyperactivity	0-0.5	0.0222776	0.625278	0.139097	1.11146	loss	1208	positive	0.269396	EUR Rare	Deletion
Neurof_KeggSynaptic	Hyperactivity	0-0.5	0.0385479	0.468802	-0.90295	1.84055	gain	176	positive	0.269396	EUR Rare	Duplication
Neurof_KeggSynaptic	Hyperactivity	0-0.5	0.0385479	4.34794	1.08154	7.61434	loss	176	positive	0.269396	EUR Rare	Deletion
PhMm_NervSystem_all	Hyperactivity	0-0.5	0.051714	0.238068	-0.159172	0.635308	gain	1270	positive	0.269396	EUR Rare	Duplication
PhMm_NervSystem_all	Hyperactivity	0-0.5	0.051714	0.84151	0.0859357	1.59708	loss	1270	positive	0.269396	EUR Rare	Deletion
PhMm_NeuroUnion_all	Hyperactivity	0-0.5	0.0390784	0.118204	-0.194771	0.431179	gain	1622	positive	0.269396	EUR Rare	Duplication
PhMm_NeuroUnion_all	Hyperactivity	0-0.5	0.0390784	0.708164	0.11978	1.29655	loss	1622	positive	0.269396	EUR Rare	Deletion
PhHs_NervSys_ADX	Inattention	0-0.5	0.269943	2.70804	-2.10525	7.52134	gain	8	control	0.269943	X-Linked	Duplication
PhHs_NervSys_ADX	Inattention	0-0.5	0.269943	NA	NA	NA	loss	8	control	0.269943	X-Linked	Deletion
PhHs_NervSys_All	Inattention	0-0.5	0.269943	2.70804	-2.10525	7.52134	gain	8	control	0.269943	X-Linked	Duplication
PhHs_NervSys_All	Inattention	0-0.5	0.269943	NA	NA	NA	loss	8	control	0.269943	X-Linked	Deletion
BspanHM_lg2rpkm3.21	SSRT	1-5	0.041279	0.107541	-1.61512	1.8302	gain	49	positive	0.277904	EAS Common	Duplication
BspanHM_lg2rpkm3.21	SSRT	1-5	0.041279	2.30367	0.170521	4.43682	loss	49	positive	0.277904	EAS Common	Deletion
Neurof_GoNeuronProj	SSRT	1-5	0.0607247	3.14793	-0.395998	6.69186	gain	49	positive	0.277904	EAS Common	Duplication
Neurof_GoNeuronProj	SSRT	1-5	0.0607247	NA	NA	NA	loss	49	positive	0.277904	EAS Common	Deletion
Neurof_UnionStringent	SSRT	1-5	0.0607247	3.14793	-0.395998	6.69186	gain	49	positive	0.277904	EAS Common	Duplication
Neurof_UnionStringent	SSRT	1-5	0.0607247	NA	NA	NA	loss	49	positive	0.277904	EAS Common	Deletion
PhHs_MindFun_ADX	SSRT	1-5	0.117012	4.40234	0.120367	8.68431	gain	49	positive	0.277904	EAS Common	Duplication
PhHs_MindFun_ADX	SSRT	1-5	0.117012	-4.02733	-23.1133	15.0587	loss	49	positive	0.277904	EAS Common	Deletion
PhHs_NervSys_ADX	SSRT	1-5	0.108701	1.86177	-0.430114	4.15365	gain	49	positive	0.277904	EAS Common	Duplication
PhHs_NervSys_ADX	SSRT	1-5	0.108701	1.43047	-0.781304	3.64225	loss	49	positive	0.277904	EAS Common	Deletion
PhMm_NervSystem_all	SSRT	1-5	0.11678	1.65678	-0.446143	3.75971	gain	49	positive	0.277904	EAS Common	Duplication
PhMm_NervSystem_all	SSRT	1-5	0.11678	-1.43246	-5.79732	2.9324	loss	49	positive	0.277904	EAS Common	Deletion
PhMm_NeuroBehav_all	SSRT	1-5	0.0983939	0.527361	-2.28334	3.33806	gain	49	positive	0.277904	EAS Common	Duplication
PhMm_NeuroBehav_all	SSRT	1-5	0.0983939	-3.37157	-7.00995	0.266815	loss	49	positive	0.277904	EAS Common	Deletion
PhMm_NeuroUnion_all	SSRT	1-5	0.0212127	0.805819	-0.995257	2.6069	gain	49	positive	0.277904	EAS Common	Duplication
PhMm_NeuroUnion_all	SSRT	1-5	0.0212127	-2.61743	-5.45128	0.216417	loss	49	positive	0.277904	EAS Common	Deletion
Neurof_UnionInclusive	Inattention	0-0.5	0.190196	5.56963	-2.76707	13.9063	gain	10	positive	0.285294	X-Linked	Duplication
Neurof_UnionInclusive	Inattention	0-0.5	0.190196	NA	NA	NA	loss	10	positive	0.285294	X-Linked	Deletion
FMR1_Targets_Darnell	Hyperactivity	0-0.5	0.0916678	-0.117307	-0.86516	0.630546	gain	471	positive	0.320843	EUR Rare	Duplication
FMR1_Targets_Darnell	Hyperactivity	0-0.5	0.0916678	1.5849	0.131993	3.03781	loss	471	positive	0.320843	EUR Rare	Deletion
PhMm_NeuroBehav_all	Hyperactivity	0-0.5	0.102086	-0.0232402	-0.447385	0.400904	gain	1144	positive	0.320843	EUR Rare	Duplication
PhMm_NeuroBehav_all	Hyperactivity	0-0.5	0.102086	0.802665	0.0464064	1.55892	loss	1144	positive	0.320843	EUR Rare	Deletion
Neurof_GoNeuronBody	SSRT	0-0.5	0.0296366	3.37231	0.180793	6.56382	gain	175	positive	0.326003	EAS Rare	Duplication
Neurof_GoNeuronBody	SSRT	0-0.5	0.0296366	6.19939	-1.58446	13.9832	loss	175	positive	0.326003	EAS Rare	Deletion
BspanHM_lg2rpkm3.21	ADHD	0-0.5	0.105062	0.189815	-0.087033	0.466662	gain	1620	positive	0.345902	EUR Rare	Duplication
BspanHM_lg2rpkm3.21	ADHD	0-0.5	0.105062	0.651823	0.108042	1.1956	loss	1620	positive	0.345902	EUR Rare	Deletion
Neurof_GoNeuronProj	ADHD	0-0.5	0.11006	-0.10527	-0.717465	0.506925	gain	853	positive	0.345902	EUR Rare	Duplication
Neurof_GoNeuronProj	ADHD	0-0.5	0.11006	1.25916	0.22326	2.29505	loss	853	positive	0.345902	EUR Rare	Deletion
Neurof_GoSynaptic	Inattention	1-5	0.0183002	6.86994	1.63187	12.108	gain	54	positive	0.347703	EAS Common	Duplication
Neurof_GoSynaptic	Inattention	1-5	0.0183002	NA	NA	NA	loss	54	positive	0.347703	EAS Common	Deletion
PhHs_NervSys_ADX	OCD	0-0.5	0.351643	-2.37187	-7.36519	2.62146	gain	8	control	0.351643	X-Linked	Duplication
PhHs_NervSys_ADX	OCD	0-0.5	0.351643	NA	NA	NA	loss	8	control	0.351643	X-Linked	Deletion
PhHs_NervSys_All	OCD	0-0.5	0.351643	-2.37187	-7.36519	2.62146	gain	8	control	0.351643	X-Linked	Duplication
PhHs_NervSys_All	OCD	0-0.5	0.351643	NA	NA	NA	loss	8	control	0.351643	X-Linked	Deletion
Neurof_GoNervTransm	Inattention	0-0.5	0.0902416	0.525053	-0.410345	1.46045	gain	419	positive	0.352554	EUR Rare	Duplication
Neurof_GoNervTransm	Inattention	0-0.5	0.0902416	-0.96347	-2.36785	0.44091	loss	419	positive	0.352554	EUR Rare	Deletion
PhMm_NervSystem_all	Inattention	0-0.5	0.0961511	0.352033	-0.0391422	0.743209	gain	1270	positive	0.352554	EUR Rare	Duplication
PhMm_NervSystem_all	Inattention	0-0.5	0.0961511	0.941574	0.197535	1.68561	loss	1270	positive	0.352554	EUR Rare	Deletion
PhHs_NervSys_ADX	ADHD	0-0.5	0.354844	2.30737	-2.58257	7.19731	gain	8	control	0.354844	X-Linked	Duplication
PhHs_NervSys_ADX	ADHD	0-0.5	0.354844	NA	NA	NA	loss	8	control	0.354844	X-Linked	Deletion
PhHs_NervSys_All	ADHD	0-0.5	0.354844	2.30737	-2.58257	7.19731	gain	8	control	0.354844	X-Linked	Duplication
PhHs_NervSys_All	ADHD	0-0.5	0.354844	NA	NA	NA	loss	8	control	0.354844	X-Linked	Deletion
Neurof_GoNervTransm	SSRT	1-5	0.193006	-3.5227	-8.74528	1.69989	gain	49	positive	0.366712	EAS Common	Duplication
Neurof_GoNervTransm	SSRT	1-5	0.193006	NA	NA	NA	loss	49	positive	0.366712	EAS Common	Deletion
Neurof_PathwaysAxonG	SSRT	1-5	0.181274	2.97496	-1.38341	7.33334	gain	49	positive	0.366712	EAS Common	Duplication
Neurof_PathwaysAxonG	SSRT	1-5	0.181274	NA	NA	NA	loss	49	positive	0.366712	EAS Common	Deletion
Neurof_GoNeuronProj	Hyperactivity	0-0.5	0.13471	-0.219198	-0.835214	0.396818	gain	853	positive	0.370453	EUR Rare	Duplication
Neurof_GoNeuronProj	Hyperactivity	0-0.5	0.13471	0.930731	-0.111631	1.97309	loss	853	positive	0.370453	EUR Rare	Deletion
PhMm_NeuroBehav_all	OCD	0-0.5	0.0174004	-0.503982	-1.35859	0.350629	gain	203	positive	0.38281	EAS Rare	Duplication
PhMm_NeuroBehav_all	OCD	0-0.5	0.0174004	2.01082	-0.135091	4.15672	loss	203	positive	0.38281	EAS Rare	Deletion
PhHs_MindFun_All	SSRT	0-0.5	0.137805	0.92446	-0.00216797	1.85109	gain	482	positive	0.433101	EUR Rare	Duplication
PhHs_MindFun_All	SSRT	0-0.5	0.137805	0.389479	-1.10549	1.88445	loss	482	positive	0.433101	EUR Rare	Deletion
Neurof_GoNervSysDev_CNS	OCD	0-0.5	0.0408425	-2.27877	-4.28454	-0.273007	gain	203	positive	0.449268	EAS Rare	Duplication
Neurof_GoNervSysDev_CNS	OCD	0-0.5	0.0408425	-0.624724	-3.81655	2.56711	loss	203	positive	0.449268	EAS Rare	Deletion
PhHs_MindFun_ADX	Hyperactivity	0-0.5	0.19795	0.202914	-1.30633	1.71216	gain	199	positive	0.461994	EUR Rare	Duplication
PhHs_MindFun_ADX	Hyperactivity	0-0.5	0.19795	3.45698	-0.0927302	7.0067	loss	199	positive	0.461994	EUR Rare	Deletion
PhHs_NervSys_All	Hyperactivity	0-0.5	0.209997	0.0700181	-0.284568	0.424605	gain	1278	positive	0.461994	EUR Rare	Duplication
PhHs_NervSys_All	Hyperactivity	0-0.5	0.209997	0.61637	-0.046511	1.27925	loss	1278	positive	0.461994	EUR Rare	Deletion
FMR1_Targets_Darnell	ADHD	0-0.5	0.195887	0.195768	-0.547533	0.939069	gain	471	positive	0.478835	EUR Rare	Duplication
FMR1_Targets_Darnell	ADHD	0-0.5	0.195887	1.70242	0.258359	3.14649	loss	471	positive	0.478835	EUR Rare	Deletion
PhHs_NervSys_All	ADHD	0-0.5	0.193898	0.180896	-0.171472	0.533263	gain	1278	positive	0.478835	EUR Rare	Duplication
PhHs_NervSys_All	ADHD	0-0.5	0.193898	0.777693	0.11896	1.43643	loss	1278	positive	0.478835	EUR Rare	Deletion
FMR1_Targets_Darnell	SSRT	0-0.5	0.19993	0.785354	-0.0160378	1.58675	gain	407	positive	0.488718	EUR Rare	Duplication
FMR1_Targets_Darnell	SSRT	0-0.5	0.19993	0.002782	-1.56907	1.57463	loss	407	positive	0.488718	EUR Rare	Deletion
Neurof_GoSynaptic	SSRT	0-0.5	0.190604	0.515102	-0.577814	1.60802	gain	379	positive	0.488718	EUR Rare	Duplication
Neurof_GoSynaptic	SSRT	0-0.5	0.190604	0.835781	-0.507032	2.17859	loss	379	positive	0.488718	EUR Rare	Deletion
PhMm_Aggr_SkeCranioLimbs_all	SSRT	0-0.5	0.0707479	1.15722	-0.208854	2.52329	gain	175	control	0.495235	EAS Rare	Duplication
PhMm_Aggr_SkeCranioLimbs_all	SSRT	0-0.5	0.0707479	2.16852	-0.951897	5.28894	loss	175	control	0.495235	EAS Rare	Deletion
PhMm_Aggr_HematoImmune_all	SSRT	1-5	0.355665	1.83	-1.74766	5.40766	gain	49	control	0.497931	EAS Common	Duplication
PhMm_Aggr_HematoImmune_all	SSRT	1-5	0.355665	1.24758	-0.829526	3.32468	loss	49	control	0.497931	EAS Common	Deletion
PhHs_NervSys_ADX	Hyperactivity	0-0.5	0.501759	1.68614	-3.23587	6.60815	gain	8	control	0.501759	X-Linked	Duplication
PhHs_NervSys_ADX	Hyperactivity	0-0.5	0.501759	NA	NA	NA	loss	8	control	0.501759	X-Linked	Deletion
PhHs_NervSys_All	Hyperactivity	0-0.5	0.501759	1.68614	-3.23587	6.60815	gain	8	control	0.501759	X-Linked	Duplication
PhHs_NervSys_All	Hyperactivity	0-0.5	0.501759	NA	NA	NA	loss	8	control	0.501759	X-Linked	Deletion
Neurof_UnionInclusive	ADHD	0-0.5	0.33889	4.13117	-4.33896	12.6013	gain	10	positive	0.508336	X-Linked	Duplication
Neurof_UnionInclusive	ADHD	0-0.5	0.33889	NA	NA	NA	loss	10	positive	0.508336	X-Linked	Deletion
PhHs_NervSys_All	SSRT	1-5	0.296435	0.647342	-0.856166	2.15085	gain	49	positive	0.512024	EAS Common	Duplication
PhHs_NervSys_All	SSRT	1-5	0.296435	1.50481	-0.706312	3.71594	loss	49	positive	0.512024	EAS Common	Deletion
Neurof_GoNervSysDev	SSRT	1-5	0.353612	2.13993	-0.97976	5.25962	gain	49	positive	0.516818	EAS Common	Duplication
Neurof_GoNervSysDev	SSRT	1-5	0.353612	0.445657	-8.11251	9.00382	loss	49	positive	0.516818	EAS Common	Deletion
Synapse_GrantFull	SSRT	1-5	0.350272	-1.12002	-3.55583	1.31579	gain	49	positive	0.516818	EAS Common	Duplication
Synapse_GrantFull	SSRT	1-5	0.350272	NA	NA	NA	loss	49	positive	0.516818	EAS Common	Deletion
Neurof_GoSynaptic	SSRT	1-5	0.384438	2.67557	-3.62948	8.98062	gain	49	positive	0.521738	EAS Common	Duplication
Neurof_GoSynaptic	SSRT	1-5	0.384438	NA	NA	NA	loss	49	positive	0.521738	EAS Common	Deletion
BspanVH_lg2rpkm4.74	Inattention	0-0.5	0.527959	1.91471	-4.03405	7.86346	gain	9	positive	0.527959	X-Linked	Duplication
BspanVH_lg2rpkm4.74	Inattention	0-0.5	0.527959	NA	NA	NA	loss	9	positive	0.527959	X-Linked	Deletion
Neurof_GoNeuronProj	Inattention	0-0.5	0.169152	0.0179238	-0.588689	0.624536	gain	853	positive	0.53162	EUR Rare	Duplication
Neurof_GoNeuronProj	Inattention	0-0.5	0.169152	1.3535	0.327049	2.37995	loss	853	positive	0.53162	EUR Rare	Deletion
PhMm_Aggr_HematoImmune_all	Inattention	0-0.5	0.135516	0.319979	-0.0189174	0.658875	gain	1239	control	0.53823	EUR Rare	Duplication
PhMm_Aggr_HematoImmune_all	Inattention	0-0.5	0.135516	0.766221	0.0363705	1.49607	loss	1239	control	0.53823	EUR Rare	Deletion
PhMm_Aggr_IntegAdipPigm_all	Inattention	0-0.5	0.15378	0.575675	0.0468334	1.10452	gain	894	control	0.53823	EUR Rare	Duplication
PhMm_Aggr_IntegAdipPigm_all	Inattention	0-0.5	0.15378	0.401747	-0.51483	1.31832	loss	894	control	0.53823	EUR Rare	Deletion
PhHs_NervSys_ADX	ADHD	1-5	0.163166	1.10902	-0.868577	3.08662	gain	54	positive	0.541172	EAS Common	Duplication
PhHs_NervSys_ADX	ADHD	1-5	0.163166	-0.184901	-2.22759	1.85778	loss	54	positive	0.541172	EAS Common	Deletion
PhHs_NervSys_All	ADHD	1-5	0.15249	0.91094	-0.424685	2.24657	gain	54	positive	0.541172	EAS Common	Duplication
PhHs_NervSys_All	ADHD	1-5	0.15249	-0.152745	-2.19342	1.88793	loss	54	positive	0.541172	EAS Common	Deletion
Synapse_GrantFull	ADHD	1-5	0.170896	1.92951	-0.302764	4.16179	gain	54	positive	0.541172	EAS Common	Duplication
Synapse_GrantFull	ADHD	1-5	0.170896	NA	NA	NA	loss	54	positive	0.541172	EAS Common	Deletion
PhHs_NervSys_ADX	SSRT	0-0.5	0.117469	0.14707	-1.4818	1.77594	gain	175	positive	0.546304	EAS Rare	Duplication
PhHs_NervSys_ADX	SSRT	0-0.5	0.117469	2.96058	-0.210824	6.13198	loss	175	positive	0.546304	EAS Rare	Deletion
PhMm_NervSystem_all	SSRT	0-0.5	0.110197	0.917275	-0.104696	1.93924	gain	175	positive	0.546304	EAS Rare	Duplication
PhMm_NervSystem_all	SSRT	0-0.5	0.110197	0.352638	-1.95447	2.65975	loss	175	positive	0.546304	EAS Rare	Deletion
PhMm_NeuroUnion_all	SSRT	0-0.5	0.12416	0.615879	-0.161998	1.39376	gain	175	positive	0.546304	EAS Rare	Duplication
PhMm_NeuroUnion_all	SSRT	0-0.5	0.12416	0.284084	-1.74037	2.30854	loss	175	positive	0.546304	EAS Rare	Deletion
FMR1_Targets_Ascano	Response time variability	0-0.5	0.0855519	0.103972	-0.731212	0.939157	gain	515	positive	0.548553	EUR Rare	Duplication
FMR1_Targets_Ascano	Response time variability	0-0.5	0.0855519	1.0759	-0.409787	2.56159	loss	515	positive	0.548553	EUR Rare	Deletion
FMR1_Targets_Darnell	Response time variability	0-0.5	0.0728099	0.310522	-0.465624	1.08667	gain	407	positive	0.548553	EUR Rare	Duplication
FMR1_Targets_Darnell	Response time variability	0-0.5	0.0728099	0.852799	-0.669532	2.37513	loss	407	positive	0.548553	EUR Rare	Deletion
Neurof_GoSynaptic	Response time variability	0-0.5	0.0916263	0.857065	-0.201023	1.91515	gain	379	positive	0.548553	EUR Rare	Duplication
Neurof_GoSynaptic	Response time variability	0-0.5	0.0916263	-0.822326	-2.12235	0.477694	loss	379	positive	0.548553	EUR Rare	Deletion
PhMm_NeuroBehav_all	Response time variability	0-0.5	0.0997368	0.302806	-0.148427	0.75404	gain	996	positive	0.548553	EUR Rare	Duplication
PhMm_NeuroBehav_all	Response time variability	0-0.5	0.0997368	-0.574838	-1.35851	0.208831	loss	996	positive	0.548553	EUR Rare	Deletion
PhMm_Aggr_CardvascMuscle_all	SSRT	1-5	0.549574	1.78532	-1.80572	5.37635	gain	49	control	0.549574	EAS Common	Duplication
PhMm_Aggr_CardvascMuscle_all	SSRT	1-5	0.549574	0.965419	-1.0892	3.02003	loss	49	control	0.549574	EAS Common	Deletion
PhMm_Aggr_Sensory_all	SSRT	1-5	0.491945	0.492505	-1.43191	2.41692	gain	49	control	0.549574	EAS Common	Duplication
PhMm_Aggr_Sensory_all	SSRT	1-5	0.491945	-1.36037	-5.84861	3.12787	loss	49	control	0.549574	EAS Common	Deletion
BspanVH_lg2rpkm4.74	Hyperactivity	0-0.5	0.0252304	0.40326	-0.0573848	0.863904	gain	205	positive	0.555069	EAS Rare	Duplication
BspanVH_lg2rpkm4.74	Hyperactivity	0-0.5	0.0252304	-0.0647713	-1.99271	1.86317	loss	205	positive	0.555069	EAS Rare	Deletion
Neurof_GoNervSysDev	Hyperactivity	1-5	0.179208	3.16206	0.475243	5.84888	gain	54	positive	0.570029	EAS Common	Duplication
Neurof_GoNervSysDev	Hyperactivity	1-5	0.179208	0.614929	-6.32991	7.55977	loss	54	positive	0.570029	EAS Common	Deletion
PhHs_NervSys_All	Hyperactivity	1-5	0.180009	1.12356	-0.213413	2.46053	gain	54	positive	0.570029	EAS Common	Duplication
PhHs_NervSys_All	Hyperactivity	1-5	0.180009	-0.351042	-2.39377	1.69169	loss	54	positive	0.570029	EAS Common	Deletion
Synapse_GrantFull	Hyperactivity	1-5	0.161465	2.01066	-0.224509	4.24584	gain	54	positive	0.570029	EAS Common	Duplication
Synapse_GrantFull	Hyperactivity	1-5	0.161465	NA	NA	NA	loss	54	positive	0.570029	EAS Common	Deletion
Neurof_GoNervSysDev_CNS	Hyperactivity	0-0.5	0.342761	-0.123925	-1.06048	0.812633	gain	509	positive	0.580681	EUR Rare	Duplication
Neurof_GoNervSysDev_CNS	Hyperactivity	0-0.5	0.342761	-0.914797	-2.52374	0.694145	loss	509	positive	0.580681	EUR Rare	Deletion
PhHs_MindFun_All	Hyperactivity	0-0.5	0.301763	-0.0135692	-0.882729	0.855591	gain	554	positive	0.580681	EUR Rare	Duplication
PhHs_MindFun_All	Hyperactivity	0-0.5	0.301763	1.17861	-0.215394	2.57261	loss	554	positive	0.580681	EUR Rare	Deletion
Synapse_GrantFull	Hyperactivity	0-0.5	0.34313	0.170538	-0.441123	0.782198	gain	714	positive	0.580681	EUR Rare	Duplication
Synapse_GrantFull	Hyperactivity	0-0.5	0.34313	0.880448	-0.195434	1.95633	loss	714	positive	0.580681	EUR Rare	Deletion
FMR1_Targets_Darnell	ADHD	44566	0.217799	0.661594	-1.11473	2.43792	gain	137	positive	0.590255	EUR Common	Duplication
FMR1_Targets_Darnell	ADHD	44566	0.217799	-5.70387	-12.8366	1.42885	loss	137	positive	0.590255	EUR Common	Deletion
Neurof_GoNervSysDev	ADHD	44566	0.255801	-0.317967	-2.59131	1.95537	gain	86	positive	0.590255	EUR Common	Duplication
Neurof_GoNervSysDev	ADHD	44566	0.255801	-5.71045	-12.8436	1.42268	loss	86	positive	0.590255	EUR Common	Deletion
Neurof_GoNervSysDev_CNS	ADHD	44566	0.192838	-2.66091	-9.37696	4.05515	gain	17	positive	0.590255	EUR Common	Duplication
Neurof_GoNervSysDev_CNS	ADHD	44566	0.192838	-5.71093	-12.8436	1.42176	loss	17	positive	0.590255	EUR Common	Deletion
Neurof_UnionInclusive	ADHD	44566	0.264694	0.288434	-1.86577	2.44264	gain	95	positive	0.590255	EUR Common	Duplication
Neurof_UnionInclusive	ADHD	44566	0.264694	-5.69971	-12.8328	1.43342	loss	95	positive	0.590255	EUR Common	Deletion
PhHs_MindFun_ADX	ADHD	44566	0.279595	-0.833481	-2.60406	0.937097	gain	131	positive	0.590255	EUR Common	Duplication
PhHs_MindFun_ADX	ADHD	44566	0.279595	NA	NA	NA	loss	131	positive	0.590255	EUR Common	Deletion
PhHs_NervSys_ADX	ADHD	44566	0.126843	-0.886749	-2.55428	0.780777	gain	157	positive	0.590255	EUR Common	Duplication
PhHs_NervSys_ADX	ADHD	44566	0.126843	-5.6407	-12.7741	1.49268	loss	157	positive	0.590255	EUR Common	Deletion
PhHs_NervSys_All	ADHD	44566	0.218485	-0.167134	-1.08957	0.755306	gain	459	positive	0.590255	EUR Common	Duplication
PhHs_NervSys_All	ADHD	44566	0.218485	-5.69301	-12.8263	1.44027	loss	459	positive	0.590255	EUR Common	Deletion
PhMm_NeuroBehav_all	ADHD	44566	0.108739	-0.640658	-1.60674	0.325424	gain	303	positive	0.590255	EUR Common	Duplication
PhMm_NeuroBehav_all	ADHD	44566	0.108739	1.47142	-1.45144	4.39429	loss	303	positive	0.590255	EUR Common	Deletion
PhMm_NeuroUnion_all	ADHD	44566	0.193749	-0.268528	-1.09514	0.558088	gain	522	positive	0.590255	EUR Common	Duplication
PhMm_NeuroUnion_all	ADHD	44566	0.193749	0.781944	-1.06307	2.62696	loss	522	positive	0.590255	EUR Common	Deletion
BspanVH_lg2rpkm4.74	ADHD	0-0.5	0.0271355	0.378403	-0.0816334	0.83844	gain	205	positive	0.596982	EAS Rare	Duplication
BspanVH_lg2rpkm4.74	ADHD	0-0.5	0.0271355	0.468242	-1.45715	2.39364	loss	205	positive	0.596982	EAS Rare	Deletion
PhHs_NervSys_ADX	Hyperactivity	1-5	0.220379	1.33978	-0.640089	3.31965	gain	54	positive	0.598173	EAS Common	Duplication
PhHs_NervSys_ADX	Hyperactivity	1-5	0.220379	-0.389527	-2.43456	1.6555	loss	54	positive	0.598173	EAS Common	Deletion
BspanHM_lg2rpkm3.21	SSRT	0-0.5	0.3471	0.22215	-0.0800893	0.524389	gain	1431	positive	0.600444	EUR Rare	Duplication
BspanHM_lg2rpkm3.21	SSRT	0-0.5	0.3471	-0.0404344	-0.616475	0.535606	loss	1431	positive	0.600444	EUR Rare	Deletion
BspanVH_lg2rpkm4.74	SSRT	0-0.5	0.354808	0.210254	-0.0747063	0.495214	gain	1053	positive	0.600444	EUR Rare	Duplication
BspanVH_lg2rpkm4.74	SSRT	0-0.5	0.354808	-0.391229	-0.945775	0.163317	loss	1053	positive	0.600444	EUR Rare	Deletion
Neurof_PathwaysAxonG	SSRT	0-0.5	0.315954	-0.501482	-1.73445	0.731488	gain	240	positive	0.600444	EUR Rare	Duplication
Neurof_PathwaysAxonG	SSRT	0-0.5	0.315954	0.281687	-2.12775	2.69112	loss	240	positive	0.600444	EUR Rare	Deletion
PhHs_MindFun_ADX	SSRT	0-0.5	0.316671	1.35903	-0.251095	2.96915	gain	171	positive	0.600444	EUR Rare	Duplication
PhHs_MindFun_ADX	SSRT	0-0.5	0.316671	-1.25357	-5.16355	2.65642	loss	171	positive	0.600444	EUR Rare	Deletion
FMR1_Targets_Ascano	SSRT	0-0.5	0.504593	0.349156	-0.513458	1.21177	gain	515	positive	0.616724	EUR Rare	Duplication
FMR1_Targets_Ascano	SSRT	0-0.5	0.504593	0.462169	-1.07231	1.99665	loss	515	positive	0.616724	EUR Rare	Deletion
Neurof_GoNeuronBody	SSRT	0-0.5	0.492971	0.799237	-0.692373	2.29085	gain	183	positive	0.616724	EUR Rare	Duplication
Neurof_GoNeuronBody	SSRT	0-0.5	0.492971	-2.01905	-5.49062	1.45253	loss	183	positive	0.616724	EUR Rare	Deletion
Neurof_KeggSynaptic	SSRT	0-0.5	0.407789	1.09588	-0.363076	2.55484	gain	155	positive	0.616724	EUR Rare	Duplication
Neurof_KeggSynaptic	SSRT	0-0.5	0.407789	0.375773	-3.05827	3.80982	loss	155	positive	0.616724	EUR Rare	Deletion
PhMm_NervSystem_all	SSRT	0-0.5	0.494821	0.267816	-0.156253	0.691885	gain	1103	positive	0.616724	EUR Rare	Duplication
PhMm_NervSystem_all	SSRT	0-0.5	0.494821	0.000587474	-0.798916	0.800091	loss	1103	positive	0.616724	EUR Rare	Deletion
PhMm_NeuroUnion_all	SSRT	0-0.5	0.431308	0.235201	-0.104087	0.574489	gain	1420	positive	0.616724	EUR Rare	Duplication
PhMm_NeuroUnion_all	SSRT	0-0.5	0.431308	-0.0356751	-0.666358	0.595008	loss	1420	positive	0.616724	EUR Rare	Deletion
FMR1_Targets_Darnell	Inattention	44566	0.147818	0.760174	-1.00001	2.52036	gain	137	positive	0.618192	EUR Common	Duplication
FMR1_Targets_Darnell	Inattention	44566	0.147818	-6.02787	-13.0958	1.04004	loss	137	positive	0.618192	EUR Common	Deletion
Neurof_GoNervSysDev	Inattention	44566	0.227755	0.0955419	-2.15719	2.34828	gain	86	positive	0.618192	EUR Common	Duplication
Neurof_GoNervSysDev	Inattention	44566	0.227755	-6.02723	-13.0957	1.04124	loss	86	positive	0.618192	EUR Common	Deletion
Neurof_GoNervSysDev_CNS	Inattention	44566	0.183984	-2.2123	-8.86755	4.44295	gain	17	positive	0.618192	EUR Common	Duplication
Neurof_GoNervSysDev_CNS	Inattention	44566	0.183984	-6.03403	-13.1021	1.03408	loss	17	positive	0.618192	EUR Common	Deletion
Neurof_UnionInclusive	Inattention	44566	0.204061	0.497218	-1.63742	2.63186	gain	95	positive	0.618192	EUR Common	Duplication
Neurof_UnionInclusive	Inattention	44566	0.204061	-6.02015	-13.0885	1.04818	loss	95	positive	0.618192	EUR Common	Deletion
PhHs_NervSys_ADX	Inattention	44566	0.18764	-0.526048	-2.17855	1.12646	gain	157	positive	0.618192	EUR Common	Duplication
PhHs_NervSys_ADX	Inattention	44566	0.18764	-5.99091	-13.06	1.07822	loss	157	positive	0.618192	EUR Common	Deletion
PhHs_NervSys_All	Inattention	44566	0.103962	-0.503164	-1.41715	0.410823	gain	459	positive	0.618192	EUR Common	Duplication
PhHs_NervSys_All	Inattention	44566	0.103962	-5.99343	-13.0613	1.07448	loss	459	positive	0.618192	EUR Common	Deletion
PhMm_NeuroBehav_all	Inattention	44566	0.149692	-0.569304	-1.52661	0.388001	gain	303	positive	0.618192	EUR Common	Duplication
PhMm_NeuroBehav_all	Inattention	44566	0.149692	1.98863	-0.907686	4.88494	loss	303	positive	0.618192	EUR Common	Deletion
Neurof_UnionInclusive	Hyperactivity	1-5	0.264977	2.5336	0.143996	4.9232	gain	54	positive	0.629321	EAS Common	Duplication
Neurof_UnionInclusive	Hyperactivity	1-5	0.264977	0.605199	-6.34222	7.55262	loss	54	positive	0.629321	EAS Common	Deletion
PhMm_Aggr_EndoExocrRepr_all	Response time variability	0-0.5	0.151448	0.342432	-0.169459	0.854322	gain	930	control	0.638093	EUR Rare	Duplication
PhMm_Aggr_EndoExocrRepr_all	Response time variability	0-0.5	0.151448	-0.408605	-1.3279	0.510694	loss	930	control	0.638093	EUR Rare	Deletion
PhMm_Aggr_Sensory_all	Response time variability	0-0.5	0.273469	0.408381	-0.32621	1.14297	gain	670	control	0.638093	EUR Rare	Duplication
PhMm_Aggr_Sensory_all	Response time variability	0-0.5	0.273469	-0.605192	-1.75746	0.547073	loss	670	control	0.638093	EUR Rare	Deletion
PhMm_Aggr_SkeCranioLimbs_all	Response time variability	0-0.5	0.259242	0.335435	-0.258064	0.928934	gain	755	control	0.638093	EUR Rare	Duplication
PhMm_Aggr_SkeCranioLimbs_all	Response time variability	0-0.5	0.259242	-0.393873	-1.47932	0.691571	loss	755	control	0.638093	EUR Rare	Deletion
Neurof_GoNervSysDev_CNS	SSRT	0-0.5	0.553155	-0.0517785	-1.05844	0.954888	gain	437	positive	0.640495	EUR Rare	Duplication
Neurof_GoNervSysDev_CNS	SSRT	0-0.5	0.553155	0.546104	-1.1937	2.28591	loss	437	positive	0.640495	EUR Rare	Deletion
Neurof_GoNervTransm	ADHD	0-0.5	0.37492	0.292889	-0.651205	1.23698	gain	419	positive	0.643516	EUR Rare	Duplication
Neurof_GoNervTransm	ADHD	0-0.5	0.37492	-0.618018	-2.03545	0.799419	loss	419	positive	0.643516	EUR Rare	Deletion
Neurof_GoNeuronBody	ADHD	0-0.5	0.324738	0.192156	-1.23042	1.61473	gain	201	positive	0.643516	EUR Rare	Duplication
Neurof_GoNeuronBody	ADHD	0-0.5	0.324738	-1.85349	-5.09367	1.3867	loss	201	positive	0.643516	EUR Rare	Deletion
PhHs_MindFun_ADX	ADHD	0-0.5	0.394719	0.191799	-1.30851	1.69211	gain	199	positive	0.643516	EUR Rare	Duplication
PhHs_MindFun_ADX	ADHD	0-0.5	0.394719	2.96588	-0.562827	6.49459	loss	199	positive	0.643516	EUR Rare	Deletion
PhHs_NervSys_ADX	ADHD	0-0.5	0.40951	0.0651586	-0.469925	0.600242	gain	719	positive	0.643516	EUR Rare	Duplication
PhHs_NervSys_ADX	ADHD	0-0.5	0.40951	0.981724	-0.0534052	2.01685	loss	719	positive	0.643516	EUR Rare	Deletion
Synapse_GrantFull	ADHD	0-0.5	0.363406	0.302579	-0.305314	0.910471	gain	714	positive	0.643516	EUR Rare	Duplication
Synapse_GrantFull	ADHD	0-0.5	0.363406	1.04484	-0.0244105	2.1141	loss	714	positive	0.643516	EUR Rare	Deletion
PhMm_Aggr_IntegAdipPigm_all	SSRT	0-0.5	0.0921051	0.196191	-0.383037	0.775419	gain	772	control	0.644736	EUR Rare	Duplication
PhMm_Aggr_IntegAdipPigm_all	SSRT	0-0.5	0.0921051	0.738356	-0.25399	1.7307	loss	772	control	0.644736	EUR Rare	Deletion
PhMm_Aggr_IntegAdipPigm_all	Response time variability	0-0.5	0.369044	0.212787	-0.348202	0.773776	gain	772	control	0.645827	EUR Rare	Duplication
PhMm_Aggr_IntegAdipPigm_all	Response time variability	0-0.5	0.369044	0.0574055	-0.903692	1.0185	loss	772	control	0.645827	EUR Rare	Deletion
BspanHM_lg2rpkm3.21	Inattention	0-0.5	0.295141	0.183614	-0.0907335	0.457961	gain	1620	positive	0.64931	EUR Rare	Duplication
BspanHM_lg2rpkm3.21	Inattention	0-0.5	0.295141	0.645646	0.106777	1.18452	loss	1620	positive	0.64931	EUR Rare	Deletion
Neurof_GoNeuronBody	Inattention	0-0.5	0.289257	0.335337	-1.07437	1.74505	gain	201	positive	0.64931	EUR Rare	Duplication
Neurof_GoNeuronBody	Inattention	0-0.5	0.289257	-1.76118	-4.97206	1.4497	loss	201	positive	0.64931	EUR Rare	Deletion
PhHs_NervSys_All	Inattention	0-0.5	0.236163	0.257727	-0.0914149	0.606869	gain	1278	positive	0.64931	EUR Rare	Duplication
PhHs_NervSys_All	Inattention	0-0.5	0.236163	0.787837	0.135135	1.44054	loss	1278	positive	0.64931	EUR Rare	Deletion
Neurof_GoNeuronProj	Inattention	1-5	0.102791	3.1884	0.0396718	6.33713	gain	54	positive	0.65101	EAS Common	Duplication
Neurof_GoNeuronProj	Inattention	1-5	0.102791	NA	NA	NA	loss	54	positive	0.65101	EAS Common	Deletion
Neurof_UnionStringent	Inattention	1-5	0.102791	3.1884	0.0396718	6.33713	gain	54	positive	0.65101	EAS Common	Duplication
Neurof_UnionStringent	Inattention	1-5	0.102791	NA	NA	NA	loss	54	positive	0.65101	EAS Common	Deletion
BspanVH_lg2rpkm4.74	SSRT	0-0.5	0.186003	0.367333	-0.195112	0.929778	gain	175	positive	0.655612	EAS Rare	Duplication
BspanVH_lg2rpkm4.74	SSRT	0-0.5	0.186003	0.518478	-1.7073	2.74426	loss	175	positive	0.655612	EAS Rare	Deletion
FMR1_Targets_Ascano	SSRT	0-0.5	0.559748	0.994453	-0.815403	2.80431	gain	175	positive	0.655612	EAS Rare	Duplication
FMR1_Targets_Ascano	SSRT	0-0.5	0.559748	-0.845618	-5.37713	3.68589	loss	175	positive	0.655612	EAS Rare	Deletion
FMR1_Targets_Darnell	SSRT	0-0.5	0.349656	1.10804	-0.705278	2.92137	gain	175	positive	0.655612	EAS Rare	Duplication
FMR1_Targets_Darnell	SSRT	0-0.5	0.349656	1.14198	-2.63098	4.91495	loss	175	positive	0.655612	EAS Rare	Deletion
Neurof_GoNervSysDev	SSRT	0-0.5	0.343876	-0.113794	-1.22999	1.0024	gain	175	positive	0.655612	EAS Rare	Duplication
Neurof_GoNervSysDev	SSRT	0-0.5	0.343876	0.709044	-0.788469	2.20656	loss	175	positive	0.655612	EAS Rare	Deletion
Neurof_GoNervSysDev_CNS	SSRT	0-0.5	0.625811	0.240854	-1.97452	2.45623	gain	175	positive	0.655612	EAS Rare	Duplication
Neurof_GoNervSysDev_CNS	SSRT	0-0.5	0.625811	1.50979	-2.09013	5.10971	loss	175	positive	0.655612	EAS Rare	Deletion
Neurof_GoNervTransm	SSRT	0-0.5	0.41769	0.226618	-1.53566	1.98889	gain	175	positive	0.655612	EAS Rare	Duplication
Neurof_GoNervTransm	SSRT	0-0.5	0.41769	0.948559	-1.08702	2.98414	loss	175	positive	0.655612	EAS Rare	Deletion
Neurof_GoNeuronProj	SSRT	0-0.5	0.312354	0.417592	-0.821714	1.6569	gain	175	positive	0.655612	EAS Rare	Duplication
Neurof_GoNeuronProj	SSRT	0-0.5	0.312354	1.79135	-1.08995	4.67265	loss	175	positive	0.655612	EAS Rare	Deletion
Neurof_GoSynaptic	SSRT	0-0.5	0.511829	0.785046	-1.04867	2.61876	gain	175	positive	0.655612	EAS Rare	Duplication
Neurof_GoSynaptic	SSRT	0-0.5	0.511829	0.594281	-1.66915	2.85771	loss	175	positive	0.655612	EAS Rare	Deletion
Neurof_KeggSynaptic	SSRT	0-0.5	0.292424	0.513255	-2.34078	3.36729	gain	175	positive	0.655612	EAS Rare	Duplication
Neurof_KeggSynaptic	SSRT	0-0.5	0.292424	-4.18229	-9.26108	0.896495	loss	175	positive	0.655612	EAS Rare	Deletion
Neurof_PathwaysAxonG	SSRT	0-0.5	0.568705	-1.2083	-3.87848	1.46188	gain	175	positive	0.655612	EAS Rare	Duplication
Neurof_PathwaysAxonG	SSRT	0-0.5	0.568705	-0.974795	-5.15508	3.20549	loss	175	positive	0.655612	EAS Rare	Deletion
Neurof_UnionInclusive	SSRT	0-0.5	0.474083	0.248864	-0.573374	1.0711	gain	175	positive	0.655612	EAS Rare	Duplication
Neurof_UnionInclusive	SSRT	0-0.5	0.474083	0.414202	-0.92882	1.75722	loss	175	positive	0.655612	EAS Rare	Deletion
Neurof_UnionStringent	SSRT	0-0.5	0.623997	-0.0653691	-1.25774	1.127	gain	175	positive	0.655612	EAS Rare	Duplication
Neurof_UnionStringent	SSRT	0-0.5	0.623997	0.476118	-1.29196	2.24419	loss	175	positive	0.655612	EAS Rare	Deletion
PhHs_MindFun_All	SSRT	0-0.5	0.580545	1.0198	-1.06552	3.10511	gain	175	positive	0.655612	EAS Rare	Duplication
PhHs_MindFun_All	SSRT	0-0.5	0.580545	0.574344	-3.05099	4.19968	loss	175	positive	0.655612	EAS Rare	Deletion
PhHs_NervSys_All	SSRT	0-0.5	0.392602	0.45598	-0.515471	1.42743	gain	175	positive	0.655612	EAS Rare	Duplication
PhHs_NervSys_All	SSRT	0-0.5	0.392602	0.603174	-1.60774	2.81409	loss	175	positive	0.655612	EAS Rare	Deletion
PhMm_NeuroBehav_all	SSRT	0-0.5	0.451811	0.307177	-0.683577	1.29793	gain	175	positive	0.655612	EAS Rare	Duplication
PhMm_NeuroBehav_all	SSRT	0-0.5	0.451811	1.13315	-1.48642	3.75272	loss	175	positive	0.655612	EAS Rare	Deletion
Synapse_GrantFull	SSRT	0-0.5	0.582904	0.661977	-0.769654	2.09361	gain	175	positive	0.655612	EAS Rare	Duplication
Synapse_GrantFull	SSRT	0-0.5	0.582904	-1.13335	-4.62607	2.35936	loss	175	positive	0.655612	EAS Rare	Deletion
Neurof_GoNervTransm	SSRT	0-0.5	0.600533	0.492476	-0.525566	1.51052	gain	368	positive	0.660586	EUR Rare	Duplication
Neurof_GoNervTransm	SSRT	0-0.5	0.600533	0.307706	-1.15585	1.77126	loss	368	positive	0.660586	EUR Rare	Deletion
Neurof_GoNeuronBody	Response time variability	0-0.5	0.157265	1.16311	-0.281214	2.60744	gain	183	positive	0.666716	EUR Rare	Duplication
Neurof_GoNeuronBody	Response time variability	0-0.5	0.157265	0.197468	-3.16406	3.559	loss	183	positive	0.666716	EUR Rare	Deletion
PhMm_NeuroUnion_all	Response time variability	0-0.5	0.181832	0.169821	-0.15871	0.498352	gain	1420	positive	0.666716	EUR Rare	Duplication
PhMm_NeuroUnion_all	Response time variability	0-0.5	0.181832	-0.313671	-0.924359	0.297016	loss	1420	positive	0.666716	EUR Rare	Deletion
FMR1_Targets_Ascano	Hyperactivity	0-0.5	0.507486	0.396821	-0.404674	1.19832	gain	591	positive	0.676961	EUR Rare	Duplication
FMR1_Targets_Ascano	Hyperactivity	0-0.5	0.507486	0.795091	-0.655996	2.24618	loss	591	positive	0.676961	EUR Rare	Deletion
Neurof_GoNeuronBody	Hyperactivity	0-0.5	0.477195	0.0441163	-1.38709	1.47532	gain	201	positive	0.676961	EUR Rare	Duplication
Neurof_GoNeuronBody	Hyperactivity	0-0.5	0.477195	-1.68636	-4.9462	1.57347	loss	201	positive	0.676961	EUR Rare	Deletion
Neurof_UnionInclusive	Hyperactivity	0-0.5	0.511298	-0.0324135	-0.415108	0.350281	gain	1456	positive	0.676961	EUR Rare	Duplication
Neurof_UnionInclusive	Hyperactivity	0-0.5	0.511298	0.361241	-0.288102	1.01058	loss	1456	positive	0.676961	EUR Rare	Deletion
Neurof_UnionStringent	Hyperactivity	0-0.5	0.553877	-0.0892037	-0.671794	0.493387	gain	914	positive	0.676961	EUR Rare	Duplication
Neurof_UnionStringent	Hyperactivity	0-0.5	0.553877	0.489667	-0.46184	1.44118	loss	914	positive	0.676961	EUR Rare	Deletion
PhHs_NervSys_ADX	Hyperactivity	0-0.5	0.534647	-0.0309043	-0.569324	0.507515	gain	719	positive	0.676961	EUR Rare	Duplication
PhHs_NervSys_ADX	Hyperactivity	0-0.5	0.534647	0.609321	-0.432262	1.6509	loss	719	positive	0.676961	EUR Rare	Deletion
PhHs_MindFun_All	SSRT	1-5	0.536313	1.00531	-1.0454	3.05602	gain	49	positive	0.679329	EAS Common	Duplication
PhHs_MindFun_All	SSRT	1-5	0.536313	-4.01827	-23.1305	15.094	loss	49	positive	0.679329	EAS Common	Deletion
PhMm_Aggr_EndoExocrRepr_all	SSRT	0-0.5	0.292904	-0.241523	-1.37452	0.891478	gain	175	control	0.683442	EAS Rare	Duplication
PhMm_Aggr_EndoExocrRepr_all	SSRT	0-0.5	0.292904	-1.90541	-4.21704	0.406212	loss	175	control	0.683442	EAS Rare	Deletion
PhMm_Aggr_IntegAdipPigm_all	SSRT	0-0.5	0.254537	0.583974	-0.641845	1.80979	gain	175	control	0.683442	EAS Rare	Duplication
PhMm_Aggr_IntegAdipPigm_all	SSRT	0-0.5	0.254537	1.74994	-1.19956	4.69945	loss	175	control	0.683442	EAS Rare	Deletion
PhMm_Aggr_CardvascMuscle_all	ADHD	1-5	0.0985853	-0.438484	-3.39121	2.51424	gain	54	control	0.690097	EAS Common	Duplication
PhMm_Aggr_CardvascMuscle_all	ADHD	1-5	0.0985853	0.079486	-1.83583	1.9948	loss	54	control	0.690097	EAS Common	Deletion
PhHs_MindFun_All	Inattention	44566	0.292148	-0.581744	-1.71272	0.549234	gain	326	positive	0.693852	EUR Common	Duplication
PhHs_MindFun_All	Inattention	44566	0.292148	NA	NA	NA	loss	326	positive	0.693852	EUR Common	Deletion
PhMm_Aggr_CardvascMuscle_all	Inattention	1-5	0.145727	-0.931038	-3.88968	2.02761	gain	54	control	0.694116	EAS Common	Duplication
PhMm_Aggr_CardvascMuscle_all	Inattention	1-5	0.145727	0.408173	-1.51098	2.32733	loss	54	control	0.694116	EAS Common	Deletion
PhMm_Aggr_EndoExocrRepr_all	Inattention	1-5	0.495797	-0.0961411	-1.51769	1.32541	gain	54	control	0.694116	EAS Common	Duplication
PhMm_Aggr_EndoExocrRepr_all	Inattention	1-5	0.495797	1.60957	-0.930541	4.14969	loss	54	control	0.694116	EAS Common	Deletion
PhMm_Aggr_HematoImmune_all	Inattention	1-5	0.25695	0.178776	-2.99138	3.34893	gain	54	control	0.694116	EAS Common	Duplication
PhMm_Aggr_HematoImmune_all	Inattention	1-5	0.25695	0.157717	-1.77295	2.08838	loss	54	control	0.694116	EAS Common	Deletion
PhMm_Aggr_IntegAdipPigm_all	Inattention	1-5	0.451097	-1.12253	-3.74226	1.4972	gain	54	control	0.694116	EAS Common	Duplication
PhMm_Aggr_IntegAdipPigm_all	Inattention	1-5	0.451097	1.50354	-1.88582	4.89289	loss	54	control	0.694116	EAS Common	Deletion
PhMm_Aggr_SkeCranioLimbs_all	Inattention	1-5	0.417377	-0.561299	-2.25537	1.13277	gain	54	control	0.694116	EAS Common	Duplication
PhMm_Aggr_SkeCranioLimbs_all	Inattention	1-5	0.417377	1.56045	-1.10351	4.22441	loss	54	control	0.694116	EAS Common	Deletion
FMR1_Targets_Darnell	Inattention	0-0.5	0.367061	0.441488	-0.2951	1.17808	gain	471	positive	0.696213	EUR Rare	Duplication
FMR1_Targets_Darnell	Inattention	0-0.5	0.367061	1.48336	0.0523339	2.91438	loss	471	positive	0.696213	EUR Rare	Deletion
PhHs_NervSys_ADX	Inattention	0-0.5	0.379752	0.135364	-0.394802	0.66553	gain	719	positive	0.696213	EUR Rare	Duplication
PhHs_NervSys_ADX	Inattention	0-0.5	0.379752	1.166	0.140388	2.19162	loss	719	positive	0.696213	EUR Rare	Deletion
Neurof_GoNervSysDev	ADHD	1-5	0.256722	2.87918	0.195172	5.56318	gain	54	positive	0.696817	EAS Common	Duplication
Neurof_GoNervSysDev	ADHD	1-5	0.256722	0.627249	-6.31031	7.56481	loss	54	positive	0.696817	EAS Common	Deletion
PhMm_Aggr_CardvascMuscle_all	OCD	0-0.5	0.352776	-0.316419	-1.36397	0.731131	gain	203	control	0.702253	EAS Rare	Duplication
PhMm_Aggr_CardvascMuscle_all	OCD	0-0.5	0.352776	-0.854709	-3.21967	1.51025	loss	203	control	0.702253	EAS Rare	Deletion
PhMm_Aggr_DigestHepato_all	OCD	0-0.5	0.660125	-0.00123597	-1.2918	1.28933	gain	203	control	0.702253	EAS Rare	Duplication
PhMm_Aggr_DigestHepato_all	OCD	0-0.5	0.660125	1.37126	-1.31784	4.06036	loss	203	control	0.702253	EAS Rare	Deletion
PhMm_Aggr_EndoExocrRepr_all	OCD	0-0.5	0.624885	-0.065729	-1.07535	0.943897	gain	203	control	0.702253	EAS Rare	Duplication
PhMm_Aggr_EndoExocrRepr_all	OCD	0-0.5	0.624885	1.08098	-0.947333	3.10929	loss	203	control	0.702253	EAS Rare	Deletion
PhMm_Aggr_HematoImmune_all	OCD	0-0.5	0.702253	-0.0542779	-0.875404	0.766849	gain	203	control	0.702253	EAS Rare	Duplication
PhMm_Aggr_HematoImmune_all	OCD	0-0.5	0.702253	-0.113174	-1.94315	1.7168	loss	203	control	0.702253	EAS Rare	Deletion
PhMm_Aggr_IntegAdipPigm_all	OCD	0-0.5	0.62106	-0.114657	-1.2209	0.991592	gain	203	control	0.702253	EAS Rare	Duplication
PhMm_Aggr_IntegAdipPigm_all	OCD	0-0.5	0.62106	1.00422	-1.55602	3.56446	loss	203	control	0.702253	EAS Rare	Deletion
PhMm_Aggr_Sensory_all	OCD	0-0.5	0.49702	-0.101703	-1.35357	1.15017	gain	203	control	0.702253	EAS Rare	Duplication
PhMm_Aggr_Sensory_all	OCD	0-0.5	0.49702	-1.02661	-3.62626	1.57303	loss	203	control	0.702253	EAS Rare	Deletion
PhMm_Aggr_SkeCranioLimbs_all	OCD	0-0.5	0.136768	-0.767564	-1.9587	0.423567	gain	203	control	0.702253	EAS Rare	Duplication
PhMm_Aggr_SkeCranioLimbs_all	OCD	0-0.5	0.136768	-0.262109	-3.02737	2.50315	loss	203	control	0.702253	EAS Rare	Deletion
PhMm_Aggr_CardvascMuscle_all	ADHD	44566	0.632106	0.779061	-0.82501	2.38313	gain	279	control	0.702764	EUR Common	Duplication
PhMm_Aggr_CardvascMuscle_all	ADHD	44566	0.632106	0.185298	-1.6906	2.0612	loss	279	control	0.702764	EUR Common	Deletion
PhMm_Aggr_DigestHepato_all	ADHD	44566	0.702764	2.89001	-3.79379	9.57381	gain	55	control	0.702764	EUR Common	Duplication
PhMm_Aggr_DigestHepato_all	ADHD	44566	0.702764	-0.079043	-3.08553	2.92744	loss	55	control	0.702764	EUR Common	Deletion
PhMm_Aggr_EndoExocrRepr_all	ADHD	44566	0.512168	0.309082	-0.437621	1.05578	gain	817	control	0.702764	EUR Common	Duplication
PhMm_Aggr_EndoExocrRepr_all	ADHD	44566	0.512168	0.423889	-1.16156	2.00933	loss	817	control	0.702764	EUR Common	Deletion
PhMm_Aggr_HematoImmune_all	ADHD	44566	0.162299	-1.87411	-7.30673	3.55851	gain	122	control	0.702764	EUR Common	Duplication
PhMm_Aggr_HematoImmune_all	ADHD	44566	0.162299	-1.41136	-3.3602	0.537484	loss	122	control	0.702764	EUR Common	Deletion
PhMm_Aggr_IntegAdipPigm_all	ADHD	44566	0.478939	-0.561772	-1.8574	0.733852	gain	167	control	0.702764	EUR Common	Duplication
PhMm_Aggr_IntegAdipPigm_all	ADHD	44566	0.478939	-0.29528	-2.2833	1.69274	loss	167	control	0.702764	EUR Common	Deletion
PhMm_Aggr_Sensory_all	ADHD	44566	0.573162	0.553524	-0.520885	1.62793	gain	419	control	0.702764	EUR Common	Duplication
PhMm_Aggr_Sensory_all	ADHD	44566	0.573162	0.389463	-1.99907	2.778	loss	419	control	0.702764	EUR Common	Deletion
PhMm_Aggr_SkeCranioLimbs_all	ADHD	44566	0.620334	0.134693	-0.645828	0.915215	gain	565	control	0.702764	EUR Common	Duplication
PhMm_Aggr_SkeCranioLimbs_all	ADHD	44566	0.620334	0.697681	-1.15495	2.55032	loss	565	control	0.702764	EUR Common	Deletion
BspanHM_lg2rpkm3.21	SSRT	0-0.5	0.704379	-0.0838831	-0.773822	0.606055	gain	175	positive	0.704379	EAS Rare	Duplication
BspanHM_lg2rpkm3.21	SSRT	0-0.5	0.704379	0.0371209	-1.76474	1.83898	loss	175	positive	0.704379	EAS Rare	Deletion
Neurof_UnionInclusive	SSRT	0-0.5	0.234825	7.26014	-4.72341	19.2437	gain	5	positive	0.704475	X-Linked	Duplication
Neurof_UnionInclusive	SSRT	0-0.5	0.234825	NA	NA	NA	loss	5	positive	0.704475	X-Linked	Deletion
BspanHM_lg2rpkm3.21	Response time variability	0-0.5	0.378963	0.0893775	-0.203323	0.382078	gain	1431	positive	0.719478	EUR Rare	Duplication
BspanHM_lg2rpkm3.21	Response time variability	0-0.5	0.378963	-0.194954	-0.752814	0.362905	loss	1431	positive	0.719478	EUR Rare	Deletion
Neurof_GoNeuronProj	Response time variability	0-0.5	0.399265	0.138631	-0.501782	0.779044	gain	743	positive	0.719478	EUR Rare	Duplication
Neurof_GoNeuronProj	Response time variability	0-0.5	0.399265	0.175284	-0.938492	1.28906	loss	743	positive	0.719478	EUR Rare	Deletion
Neurof_KeggSynaptic	Response time variability	0-0.5	0.305774	0.831737	-0.581109	2.24458	gain	155	positive	0.719478	EUR Rare	Duplication
Neurof_KeggSynaptic	Response time variability	0-0.5	0.305774	0.452755	-2.87275	3.77826	loss	155	positive	0.719478	EUR Rare	Deletion
Neurof_PathwaysAxonG	Response time variability	0-0.5	0.335644	0.163076	-1.03083	1.35698	gain	240	positive	0.719478	EUR Rare	Duplication
Neurof_PathwaysAxonG	Response time variability	0-0.5	0.335644	0.903202	-1.42989	3.2363	loss	240	positive	0.719478	EUR Rare	Deletion
Neurof_UnionInclusive	Response time variability	0-0.5	0.316341	0.159483	-0.237307	0.556273	gain	1280	positive	0.719478	EUR Rare	Duplication
Neurof_UnionInclusive	Response time variability	0-0.5	0.316341	-0.160503	-0.838193	0.517187	loss	1280	positive	0.719478	EUR Rare	Deletion
Neurof_UnionStringent	Response time variability	0-0.5	0.302479	0.324048	-0.277797	0.925892	gain	794	positive	0.719478	EUR Rare	Duplication
Neurof_UnionStringent	Response time variability	0-0.5	0.302479	-0.25962	-1.23589	0.71665	loss	794	positive	0.719478	EUR Rare	Deletion
PhHs_NervSys_ADX	Response time variability	0-0.5	0.468318	0.185717	-0.374335	0.745769	gain	616	positive	0.719478	EUR Rare	Duplication
PhHs_NervSys_ADX	Response time variability	0-0.5	0.468318	-0.629137	-1.7208	0.462526	loss	616	positive	0.719478	EUR Rare	Deletion
PhHs_NervSys_All	Response time variability	0-0.5	0.505502	0.0887534	-0.280326	0.457833	gain	1108	positive	0.719478	EUR Rare	Duplication
PhHs_NervSys_All	Response time variability	0-0.5	0.505502	-0.172782	-0.861938	0.516374	loss	1108	positive	0.719478	EUR Rare	Deletion
PhMm_NervSystem_all	Response time variability	0-0.5	0.523256	0.111112	-0.299563	0.521787	gain	1103	positive	0.719478	EUR Rare	Duplication
PhMm_NervSystem_all	Response time variability	0-0.5	0.523256	-0.188393	-0.962644	0.585857	loss	1103	positive	0.719478	EUR Rare	Deletion
Synapse_GrantFull	Response time variability	0-0.5	0.493583	0.148597	-0.484139	0.781334	gain	625	positive	0.719478	EUR Rare	Duplication
Synapse_GrantFull	Response time variability	0-0.5	0.493583	-0.0313059	-1.16989	1.10728	loss	625	positive	0.719478	EUR Rare	Deletion
PhMm_Aggr_CardvascMuscle_all	Inattention	0-0.5	0.375894	0.32898	-0.150222	0.808181	gain	1035	control	0.722364	EUR Rare	Duplication
PhMm_Aggr_CardvascMuscle_all	Inattention	0-0.5	0.375894	0.848555	0.0264163	1.67069	loss	1035	control	0.722364	EUR Rare	Deletion
PhMm_Aggr_SkeCranioLimbs_all	Inattention	0-0.5	0.412779	-0.0499507	-0.61146	0.511558	gain	870	control	0.722364	EUR Rare	Duplication
PhMm_Aggr_SkeCranioLimbs_all	Inattention	0-0.5	0.412779	0.96804	-0.056389	1.99247	loss	870	control	0.722364	EUR Rare	Deletion
BspanVH_lg2rpkm4.74	ADHD	0-0.5	0.727478	1.07405	-4.96935	7.11744	gain	9	positive	0.727478	X-Linked	Duplication
BspanVH_lg2rpkm4.74	ADHD	0-0.5	0.727478	NA	NA	NA	loss	9	positive	0.727478	X-Linked	Deletion
BspanVH_lg2rpkm4.74	Inattention	0-0.5	0.0665359	0.297081	-0.164032	0.758194	gain	205	positive	0.731895	EAS Rare	Duplication
BspanVH_lg2rpkm4.74	Inattention	0-0.5	0.0665359	0.894434	-1.03546	2.82433	loss	205	positive	0.731895	EAS Rare	Deletion
Neurof_KeggSynaptic	Inattention	0-0.5	0.0545944	-1.4402	-4.11341	1.23301	gain	205	positive	0.731895	EAS Rare	Duplication
Neurof_KeggSynaptic	Inattention	0-0.5	0.0545944	-4.64613	-8.98038	-0.311875	loss	205	positive	0.731895	EAS Rare	Deletion
PhHs_MindFun_ADX	Hyperactivity	44566	0.155159	-1.03733	-2.81853	0.743865	gain	131	positive	0.737006	EUR Common	Duplication
PhHs_MindFun_ADX	Hyperactivity	44566	0.155159	NA	NA	NA	loss	131	positive	0.737006	EUR Common	Deletion
PhHs_NervSys_ADX	Hyperactivity	44566	0.117087	-1.13006	-2.80771	0.547586	gain	157	positive	0.737006	EUR Common	Duplication
PhHs_NervSys_ADX	Hyperactivity	44566	0.117087	-4.33075	-11.5074	2.84593	loss	157	positive	0.737006	EUR Common	Deletion
PhMm_NeuroBehav_all	Hyperactivity	44566	0.0997237	-0.641651	-1.61363	0.330323	gain	303	positive	0.737006	EUR Common	Duplication
PhMm_NeuroBehav_all	Hyperactivity	44566	0.0997237	0.840013	-2.10068	3.7807	loss	303	positive	0.737006	EUR Common	Deletion
PhMm_NeuroUnion_all	Hyperactivity	44566	0.0848031	-0.340849	-1.17246	0.490762	gain	522	positive	0.737006	EUR Common	Duplication
PhMm_NeuroUnion_all	Hyperactivity	44566	0.0848031	0.601024	-1.25514	2.45719	loss	522	positive	0.737006	EUR Common	Deletion
Neurof_UnionInclusive	ADHD	1-5	0.311252	2.38618	-0.000544648	4.7729	gain	54	positive	0.739224	EAS Common	Duplication
Neurof_UnionInclusive	ADHD	1-5	0.311252	0.619713	-6.31933	7.55875	loss	54	positive	0.739224	EAS Common	Deletion
PhMm_Aggr_CardvascMuscle_all	Response time variability	1-5	0.38885	-2.51573	-6.25651	1.22506	gain	49	control	0.742999	EAS Common	Duplication
PhMm_Aggr_CardvascMuscle_all	Response time variability	1-5	0.38885	0.184161	-1.95613	2.32445	loss	49	control	0.742999	EAS Common	Deletion
PhMm_Aggr_DigestHepato_all	Response time variability	1-5	0.391368	1.76374	-2.66773	6.19521	gain	49	control	0.742999	EAS Common	Duplication
PhMm_Aggr_DigestHepato_all	Response time variability	1-5	0.391368	NA	NA	NA	loss	49	control	0.742999	EAS Common	Deletion
PhMm_Aggr_EndoExocrRepr_all	Response time variability	1-5	0.530714	0.34538	-1.30655	1.99731	gain	49	control	0.742999	EAS Common	Duplication
PhMm_Aggr_EndoExocrRepr_all	Response time variability	1-5	0.530714	1.27423	-1.56379	4.11226	loss	49	control	0.742999	EAS Common	Deletion
PhMm_Aggr_Sensory_all	Response time variability	1-5	0.427457	-0.717644	-2.7215	1.28622	gain	49	control	0.742999	EAS Common	Duplication
PhMm_Aggr_Sensory_all	Response time variability	1-5	0.427457	2.26795	-2.40558	6.94148	loss	49	control	0.742999	EAS Common	Deletion
PhMm_Aggr_SkeCranioLimbs_all	Response time variability	1-5	0.51182	-0.642541	-2.5972	1.31212	gain	49	control	0.742999	EAS Common	Duplication
PhMm_Aggr_SkeCranioLimbs_all	Response time variability	1-5	0.51182	1.22695	-1.75988	4.21378	loss	49	control	0.742999	EAS Common	Deletion
BspanHM_lg2rpkm3.21	OCD	0-0.5	0.24799	3.25085	-5.23162	11.7333	gain	10	positive	0.743969	X-Linked	Duplication
BspanHM_lg2rpkm3.21	OCD	0-0.5	0.24799	6.81826	-2.14309	15.7796	loss	10	positive	0.743969	X-Linked	Deletion
BspanHM_lg2rpkm3.21	Hyperactivity	44566	0.541756	-0.291759	-1.37818	0.794667	gain	339	positive	0.748917	EUR Common	Duplication
BspanHM_lg2rpkm3.21	Hyperactivity	44566	0.541756	2.99634	-7.05919	13.0519	loss	339	positive	0.748917	EUR Common	Deletion
FMR1_Targets_Darnell	Hyperactivity	44566	0.431748	0.458809	-1.32845	2.24607	gain	137	positive	0.748917	EUR Common	Duplication
FMR1_Targets_Darnell	Hyperactivity	44566	0.431748	-4.41179	-11.5884	2.76483	loss	137	positive	0.748917	EUR Common	Deletion
Neurof_GoNervSysDev	Hyperactivity	44566	0.334242	-0.772132	-3.05933	1.51507	gain	86	positive	0.748917	EUR Common	Duplication
Neurof_GoNervSysDev	Hyperactivity	44566	0.334242	-4.42615	-11.6028	2.75046	loss	86	positive	0.748917	EUR Common	Deletion
Neurof_GoNervSysDev_CNS	Hyperactivity	44566	0.298864	-2.88476	-9.64192	3.8724	gain	17	positive	0.748917	EUR Common	Duplication
Neurof_GoNervSysDev_CNS	Hyperactivity	44566	0.298864	-4.41908	-11.5954	2.75726	loss	17	positive	0.748917	EUR Common	Deletion
Neurof_GoNeuronProj	Hyperactivity	44566	0.627415	-0.489443	-2.91654	1.93765	gain	69	positive	0.748917	EUR Common	Duplication
Neurof_GoNeuronProj	Hyperactivity	44566	0.627415	NA	NA	NA	loss	69	positive	0.748917	EUR Common	Deletion
Neurof_UnionInclusive	Hyperactivity	44566	0.443886	-0.0592451	-2.22667	2.10818	gain	95	positive	0.748917	EUR Common	Duplication
Neurof_UnionInclusive	Hyperactivity	44566	0.443886	-4.41348	-11.5904	2.76341	loss	95	positive	0.748917	EUR Common	Deletion
Neurof_UnionStringent	Hyperactivity	44566	0.627415	-0.489443	-2.91654	1.93765	gain	69	positive	0.748917	EUR Common	Duplication
Neurof_UnionStringent	Hyperactivity	44566	0.627415	NA	NA	NA	loss	69	positive	0.748917	EUR Common	Deletion
PhHs_MindFun_All	Hyperactivity	44566	0.630667	0.397933	-0.750311	1.54618	gain	326	positive	0.748917	EUR Common	Duplication
PhHs_MindFun_All	Hyperactivity	44566	0.630667	NA	NA	NA	loss	326	positive	0.748917	EUR Common	Deletion
PhHs_NervSys_All	Hyperactivity	44566	0.449604	0.134546	-0.793551	1.06264	gain	459	positive	0.748917	EUR Common	Duplication
PhHs_NervSys_All	Hyperactivity	44566	0.449604	-4.42193	-11.599	2.75511	loss	459	positive	0.748917	EUR Common	Deletion
PhMm_NervSystem_all	Hyperactivity	44566	0.373194	-0.386412	-1.47827	0.705449	gain	418	positive	0.748917	EUR Common	Duplication
PhMm_NervSystem_all	Hyperactivity	44566	0.373194	0.44811	-1.95376	2.84998	loss	418	positive	0.748917	EUR Common	Deletion
Synapse_GrantFull	Hyperactivity	44566	0.274098	0.715388	-0.409445	1.84022	gain	317	positive	0.748917	EUR Common	Duplication
Synapse_GrantFull	Hyperactivity	44566	0.274098	NA	NA	NA	loss	317	positive	0.748917	EUR Common	Deletion
BspanVH_lg2rpkm4.74	OCD	0-0.5	0.752305	0.993428	-5.17872	7.16558	gain	9	positive	0.752305	X-Linked	Duplication
BspanVH_lg2rpkm4.74	OCD	0-0.5	0.752305	NA	NA	NA	loss	9	positive	0.752305	X-Linked	Deletion
Neurof_UnionInclusive	OCD	0-0.5	0.70328	-1.6806	-10.3322	6.971	gain	10	positive	0.752305	X-Linked	Duplication
Neurof_UnionInclusive	OCD	0-0.5	0.70328	NA	NA	NA	loss	10	positive	0.752305	X-Linked	Deletion
BspanVH_lg2rpkm4.74	Hyperactivity	44566	0.673807	0.335784	-0.325827	0.997395	gain	645	positive	0.753078	EUR Common	Duplication
BspanVH_lg2rpkm4.74	Hyperactivity	44566	0.673807	0.152207	-1.42859	1.73301	loss	645	positive	0.753078	EUR Common	Deletion
Synapse_GrantFull	Inattention	0-0.5	0.445304	0.380812	-0.22155	0.983174	gain	714	positive	0.753591	EUR Rare	Duplication
Synapse_GrantFull	Inattention	0-0.5	0.445304	1.04335	-0.0161803	2.10287	loss	714	positive	0.753591	EUR Rare	Deletion
PhMm_Aggr_CardvascMuscle_all	Inattention	44566	0.302005	1.00879	-0.580691	2.59826	gain	279	control	0.758173	EUR Common	Duplication
PhMm_Aggr_CardvascMuscle_all	Inattention	44566	0.302005	0.200664	-1.65817	2.0595	loss	279	control	0.758173	EUR Common	Deletion
PhMm_Aggr_EndoExocrRepr_all	Inattention	44566	0.355376	0.239661	-0.500299	0.97962	gain	817	control	0.758173	EUR Common	Duplication
PhMm_Aggr_EndoExocrRepr_all	Inattention	44566	0.355376	0.521301	-1.04983	2.09243	loss	817	control	0.758173	EUR Common	Deletion
PhMm_Aggr_HematoImmune_all	Inattention	44566	0.294577	-0.814881	-6.19881	4.56905	gain	122	control	0.758173	EUR Common	Duplication
PhMm_Aggr_HematoImmune_all	Inattention	44566	0.294577	-1.22968	-3.16105	0.701696	loss	122	control	0.758173	EUR Common	Deletion
PhMm_Aggr_IntegAdipPigm_all	Inattention	44566	0.526941	-0.67713	-1.96101	0.606754	gain	167	control	0.758173	EUR Common	Duplication
PhMm_Aggr_IntegAdipPigm_all	Inattention	44566	0.526941	0.0340264	-1.93598	2.00403	loss	167	control	0.758173	EUR Common	Deletion
PhMm_Aggr_SkeCranioLimbs_all	Inattention	44566	0.541552	-0.115034	-0.888495	0.658426	gain	565	control	0.758173	EUR Common	Duplication
PhMm_Aggr_SkeCranioLimbs_all	Inattention	44566	0.541552	0.740962	-1.09491	2.57684	loss	565	control	0.758173	EUR Common	Deletion
BspanHM_lg2rpkm3.21	OCD	0-0.5	0.24948	-0.211741	-0.816799	0.393316	gain	203	positive	0.77282	EAS Rare	Duplication
BspanHM_lg2rpkm3.21	OCD	0-0.5	0.24948	0.0687273	-1.6024	1.73985	loss	203	positive	0.77282	EAS Rare	Deletion
BspanVH_lg2rpkm4.74	OCD	0-0.5	0.326781	-0.00516295	-0.463385	0.453059	gain	203	positive	0.77282	EAS Rare	Duplication
BspanVH_lg2rpkm4.74	OCD	0-0.5	0.326781	-0.843735	-2.76009	1.07262	loss	203	positive	0.77282	EAS Rare	Deletion
Neurof_GoNeuronBody	OCD	0-0.5	0.456667	-1.59984	-4.57202	1.37233	gain	203	positive	0.77282	EAS Rare	Duplication
Neurof_GoNeuronBody	OCD	0-0.5	0.456667	0.357344	-6.4894	7.20408	loss	203	positive	0.77282	EAS Rare	Deletion
Neurof_GoNeuronProj	OCD	0-0.5	0.438601	0.0646904	-1.00491	1.13429	gain	203	positive	0.77282	EAS Rare	Duplication
Neurof_GoNeuronProj	OCD	0-0.5	0.438601	1.80976	-0.80886	4.42839	loss	203	positive	0.77282	EAS Rare	Deletion
Neurof_KeggSynaptic	OCD	0-0.5	0.268521	-1.78521	-4.44026	0.869833	gain	203	positive	0.77282	EAS Rare	Duplication
Neurof_KeggSynaptic	OCD	0-0.5	0.268521	0.662305	-3.64873	4.97334	loss	203	positive	0.77282	EAS Rare	Deletion
Neurof_PathwaysAxonG	OCD	0-0.5	0.353597	0.371399	-1.97036	2.71315	gain	203	positive	0.77282	EAS Rare	Duplication
Neurof_PathwaysAxonG	OCD	0-0.5	0.353597	2.96581	-0.841086	6.77271	loss	203	positive	0.77282	EAS Rare	Deletion
PhHs_NervSys_ADX	OCD	0-0.5	0.374737	-0.399414	-1.78073	0.981905	gain	203	positive	0.77282	EAS Rare	Duplication
PhHs_NervSys_ADX	OCD	0-0.5	0.374737	1.33938	-1.51989	4.19864	loss	203	positive	0.77282	EAS Rare	Deletion
PhHs_NervSys_All	OCD	0-0.5	0.249916	-0.3544	-1.18271	0.473906	gain	203	positive	0.77282	EAS Rare	Duplication
PhHs_NervSys_All	OCD	0-0.5	0.249916	0.296556	-1.58691	2.18002	loss	203	positive	0.77282	EAS Rare	Deletion
PhMm_NervSystem_all	OCD	0-0.5	0.44244	-0.232047	-1.12214	0.658051	gain	203	positive	0.77282	EAS Rare	Duplication
PhMm_NervSystem_all	OCD	0-0.5	0.44244	-0.214815	-2.2286	1.79897	loss	203	positive	0.77282	EAS Rare	Deletion
PhMm_NeuroUnion_all	OCD	0-0.5	0.156943	-0.236124	-0.897811	0.425563	gain	203	positive	0.77282	EAS Rare	Duplication
PhMm_NeuroUnion_all	OCD	0-0.5	0.156943	0.757152	-1.00249	2.51679	loss	203	positive	0.77282	EAS Rare	Deletion
Synapse_GrantFull	OCD	0-0.5	0.298544	0.911276	-0.329722	2.15227	gain	203	positive	0.77282	EAS Rare	Duplication
Synapse_GrantFull	OCD	0-0.5	0.298544	-1.02206	-4.10513	2.061	loss	203	positive	0.77282	EAS Rare	Deletion
PhMm_Aggr_CardvascMuscle_all	ADHD	0-0.5	0.503318	0.466374	-0.585702	1.51845	gain	205	control	0.774845	EAS Rare	Duplication
PhMm_Aggr_CardvascMuscle_all	ADHD	0-0.5	0.503318	0.220361	-2.14054	2.58126	loss	205	control	0.774845	EAS Rare	Deletion
PhMm_Aggr_DigestHepato_all	ADHD	0-0.5	0.502245	0.6136	-0.681344	1.90854	gain	205	control	0.774845	EAS Rare	Duplication
PhMm_Aggr_DigestHepato_all	ADHD	0-0.5	0.502245	1.04628	-1.63013	3.72269	loss	205	control	0.774845	EAS Rare	Deletion
PhMm_Aggr_HematoImmune_all	ADHD	0-0.5	0.331758	0.389708	-0.435282	1.2147	gain	205	control	0.774845	EAS Rare	Duplication
PhMm_Aggr_HematoImmune_all	ADHD	0-0.5	0.331758	-0.234607	-2.06553	1.59631	loss	205	control	0.774845	EAS Rare	Deletion
PhMm_Aggr_IntegAdipPigm_all	ADHD	0-0.5	0.664153	0.370724	-0.74023	1.48168	gain	205	control	0.774845	EAS Rare	Duplication
PhMm_Aggr_IntegAdipPigm_all	ADHD	0-0.5	0.664153	0.552087	-2.02323	3.1274	loss	205	control	0.774845	EAS Rare	Deletion
PhMm_Aggr_Sensory_all	ADHD	0-0.5	0.506513	-0.584034	-1.8432	0.675131	gain	205	control	0.774845	EAS Rare	Duplication
PhMm_Aggr_Sensory_all	ADHD	0-0.5	0.506513	-0.396379	-2.98525	2.19249	loss	205	control	0.774845	EAS Rare	Deletion
PhMm_Aggr_SkeCranioLimbs_all	ADHD	0-0.5	0.580608	0.0991495	-1.0995	1.2978	gain	205	control	0.774845	EAS Rare	Duplication
PhMm_Aggr_SkeCranioLimbs_all	ADHD	0-0.5	0.580608	-0.948066	-3.6996	1.80347	loss	205	control	0.774845	EAS Rare	Deletion
Neurof_GoSynaptic	Hyperactivity	44566	0.74161	-0.313123	-2.83217	2.20592	gain	64	positive	0.78281	EUR Common	Duplication
Neurof_GoSynaptic	Hyperactivity	44566	0.74161	NA	NA	NA	loss	64	positive	0.78281	EUR Common	Deletion
PhMm_Aggr_CardvascMuscle_all	Hyperactivity	0-0.5	0.449923	0.557342	-0.496074	1.61076	gain	205	control	0.787366	EAS Rare	Duplication
PhMm_Aggr_CardvascMuscle_all	Hyperactivity	0-0.5	0.449923	0.133876	-2.23003	2.49778	loss	205	control	0.787366	EAS Rare	Deletion
PhMm_Aggr_HematoImmune_all	Hyperactivity	0-0.5	0.157633	0.557836	-0.267958	1.38363	gain	205	control	0.787366	EAS Rare	Duplication
PhMm_Aggr_HematoImmune_all	Hyperactivity	0-0.5	0.157633	-0.474832	-2.30754	1.35787	loss	205	control	0.787366	EAS Rare	Deletion
PhMm_Aggr_IntegAdipPigm_all	Hyperactivity	0-0.5	0.303952	0.7235	-0.388557	1.83556	gain	205	control	0.787366	EAS Rare	Duplication
PhMm_Aggr_IntegAdipPigm_all	Hyperactivity	0-0.5	0.303952	0.19271	-2.38516	2.77058	loss	205	control	0.787366	EAS Rare	Deletion
PhMm_Aggr_Sensory_all	Hyperactivity	0-0.5	0.417639	-0.619209	-1.88003	0.641612	gain	205	control	0.787366	EAS Rare	Duplication
PhMm_Aggr_Sensory_all	Hyperactivity	0-0.5	0.417639	-0.560418	-3.1527	2.03186	loss	205	control	0.787366	EAS Rare	Deletion
BspanHM_lg2rpkm3.21	Response time variability	0-0.5	0.78485	4.09479	-7.56538	15.755	gain	6	positive	0.792459	X-Linked	Duplication
BspanHM_lg2rpkm3.21	Response time variability	0-0.5	0.78485	0.509251	-9.33342	10.3519	loss	6	positive	0.792459	X-Linked	Deletion
BspanVH_lg2rpkm4.74	Response time variability	0-0.5	0.792459	1.09295	-7.05247	9.23837	gain	6	positive	0.792459	X-Linked	Duplication
BspanVH_lg2rpkm4.74	Response time variability	0-0.5	0.792459	NA	NA	NA	loss	6	positive	0.792459	X-Linked	Deletion
Neurof_UnionInclusive	Response time variability	0-0.5	0.322245	5.98375	-5.8703	17.8378	gain	5	positive	0.792459	X-Linked	Duplication
Neurof_UnionInclusive	Response time variability	0-0.5	0.322245	NA	NA	NA	loss	5	positive	0.792459	X-Linked	Deletion
Neurof_GoNervSysDev	Hyperactivity	0-0.5	0.684431	-0.0896787	-0.623287	0.443929	gain	1080	positive	0.792499	EUR Rare	Duplication
Neurof_GoNervSysDev	Hyperactivity	0-0.5	0.684431	0.00745917	-0.836802	0.85172	loss	1080	positive	0.792499	EUR Rare	Deletion
PhMm_Aggr_CardvascMuscle_all	Response time variability	0-0.5	0.699883	0.101899	-0.397592	0.60139	gain	902	control	0.795065	EUR Rare	Duplication
PhMm_Aggr_CardvascMuscle_all	Response time variability	0-0.5	0.699883	-0.317227	-1.1804	0.545946	loss	902	control	0.795065	EUR Rare	Deletion
PhMm_Aggr_DigestHepato_all	Response time variability	0-0.5	0.795065	0.0496759	-0.579764	0.679115	gain	700	control	0.795065	EUR Rare	Duplication
PhMm_Aggr_DigestHepato_all	Response time variability	0-0.5	0.795065	-0.107306	-1.21889	1.00428	loss	700	control	0.795065	EUR Rare	Deletion
PhMm_Aggr_HematoImmune_all	Response time variability	0-0.5	0.60444	0.0593791	-0.292791	0.411549	gain	1079	control	0.795065	EUR Rare	Duplication
PhMm_Aggr_HematoImmune_all	Response time variability	0-0.5	0.60444	-0.189737	-0.945792	0.566318	loss	1079	control	0.795065	EUR Rare	Deletion
BspanVH_lg2rpkm4.74	Inattention	1-5	0.463327	0.0142396	-0.877306	0.905785	gain	54	positive	0.80401	EAS Common	Duplication
BspanVH_lg2rpkm4.74	Inattention	1-5	0.463327	0.591335	-1.08293	2.2656	loss	54	positive	0.80401	EAS Common	Deletion
Neurof_GoNervSysDev	Inattention	1-5	0.460981	2.2319	-0.459735	4.92354	gain	54	positive	0.80401	EAS Common	Duplication
Neurof_GoNervSysDev	Inattention	1-5	0.460981	0.676603	-6.28068	7.63389	loss	54	positive	0.80401	EAS Common	Deletion
Neurof_UnionInclusive	Inattention	1-5	0.507796	1.85283	-0.540465	4.24612	gain	54	positive	0.80401	EAS Common	Duplication
Neurof_UnionInclusive	Inattention	1-5	0.507796	0.670813	-6.28733	7.62896	loss	54	positive	0.80401	EAS Common	Deletion
PhHs_MindFun_ADX	Inattention	1-5	0.395712	-1.98944	-5.60449	1.62561	gain	54	positive	0.80401	EAS Common	Duplication
PhHs_MindFun_ADX	Inattention	1-5	0.395712	4.53093	-13.754	22.8158	loss	54	positive	0.80401	EAS Common	Deletion
PhHs_NervSys_ADX	Inattention	1-5	0.23678	0.696985	-1.28547	2.67944	gain	54	positive	0.80401	EAS Common	Duplication
PhHs_NervSys_ADX	Inattention	1-5	0.23678	0.10229	-1.94541	2.14999	loss	54	positive	0.80401	EAS Common	Deletion
PhHs_NervSys_All	Inattention	1-5	0.235409	0.579939	-0.759131	1.91901	gain	54	positive	0.80401	EAS Common	Duplication
PhHs_NervSys_All	Inattention	1-5	0.235409	0.122382	-1.92355	2.16832	loss	54	positive	0.80401	EAS Common	Deletion
PhMm_NeuroBehav_all	Inattention	1-5	0.378369	-1.09347	-3.37538	1.18844	gain	54	positive	0.80401	EAS Common	Duplication
PhMm_NeuroBehav_all	Inattention	1-5	0.378369	1.51877	-1.86952	4.90705	loss	54	positive	0.80401	EAS Common	Deletion
PhMm_NeuroUnion_all	Inattention	1-5	0.500692	-0.105237	-1.66465	1.45417	gain	54	positive	0.80401	EAS Common	Duplication
PhMm_NeuroUnion_all	Inattention	1-5	0.500692	1.64636	-0.991481	4.28419	loss	54	positive	0.80401	EAS Common	Deletion
Synapse_GrantFull	Inattention	1-5	0.328147	1.40203	-0.836248	3.64031	gain	54	positive	0.80401	EAS Common	Duplication
Synapse_GrantFull	Inattention	1-5	0.328147	NA	NA	NA	loss	54	positive	0.80401	EAS Common	Deletion
PhMm_NeuroBehav_all	SSRT	0-0.5	0.771474	0.188585	-0.277565	0.654735	gain	996	positive	0.808211	EUR Rare	Duplication
PhMm_NeuroBehav_all	SSRT	0-0.5	0.771474	-0.0417429	-0.851317	0.767831	loss	996	positive	0.808211	EUR Rare	Deletion
PhMm_Aggr_DigestHepato_all	SSRT	0-0.5	0.559269	0.291337	-1.16245	1.74513	gain	175	control	0.81007	EAS Rare	Duplication
PhMm_Aggr_DigestHepato_all	SSRT	0-0.5	0.559269	1.16223	-1.86579	4.19025	loss	175	control	0.81007	EAS Rare	Deletion
PhMm_Aggr_Sensory_all	SSRT	0-0.5	0.578621	-0.0604457	-1.4734	1.35251	gain	175	control	0.81007	EAS Rare	Duplication
PhMm_Aggr_Sensory_all	SSRT	0-0.5	0.578621	-2	-5.14972	1.14973	loss	175	control	0.81007	EAS Rare	Deletion
PhMm_Aggr_DigestHepato_all	Inattention	44566	0.695489	2.81576	-3.80763	9.43914	gain	55	control	0.811404	EUR Common	Duplication
PhMm_Aggr_DigestHepato_all	Inattention	44566	0.695489	0.247754	-2.73156	3.22707	loss	55	control	0.811404	EUR Common	Deletion
PhMm_NeuroUnion_all	Inattention	44566	0.384869	-0.163344	-0.982492	0.655804	gain	522	positive	0.8125	EUR Common	Duplication
PhMm_NeuroUnion_all	Inattention	44566	0.384869	0.879492	-0.948854	2.70784	loss	522	positive	0.8125	EUR Common	Deletion
PhMm_Aggr_DigestHepato_all	Hyperactivity	0-0.5	0.702858	0.49305	-0.803981	1.79008	gain	205	control	0.820001	EAS Rare	Duplication
PhMm_Aggr_DigestHepato_all	Hyperactivity	0-0.5	0.702858	0.701144	-1.97958	3.38187	loss	205	control	0.820001	EAS Rare	Deletion
PhMm_Aggr_SkeCranioLimbs_all	Hyperactivity	0-0.5	0.595632	0.179591	-1.0207	1.37988	gain	205	control	0.820001	EAS Rare	Duplication
PhMm_Aggr_SkeCranioLimbs_all	Hyperactivity	0-0.5	0.595632	-0.942146	-3.69743	1.81314	loss	205	control	0.820001	EAS Rare	Deletion
BspanHM_lg2rpkm3.21	OCD	0-0.5	0.243359	-0.236477	-0.524466	0.0515134	gain	1620	positive	0.820075	EUR Rare	Duplication
BspanHM_lg2rpkm3.21	OCD	0-0.5	0.243359	0.292199	-0.273416	0.857814	loss	1620	positive	0.820075	EUR Rare	Deletion
BspanVH_lg2rpkm4.74	OCD	0-0.5	0.254393	-0.139765	-0.409114	0.129584	gain	1206	positive	0.820075	EUR Rare	Duplication
BspanVH_lg2rpkm4.74	OCD	0-0.5	0.254393	0.4113	-0.0915591	0.914159	loss	1206	positive	0.820075	EUR Rare	Deletion
FMR1_Targets_Darnell	OCD	0-0.5	0.217819	-0.108539	-0.881592	0.664513	gain	470	positive	0.820075	EUR Rare	Duplication
FMR1_Targets_Darnell	OCD	0-0.5	0.217819	1.41359	-0.092006	2.91918	loss	470	positive	0.820075	EUR Rare	Deletion
Neurof_GoNervTransm	OCD	0-0.5	0.108733	0.612317	-0.369166	1.5938	gain	419	positive	0.820075	EUR Rare	Duplication
Neurof_GoNervTransm	OCD	0-0.5	0.108733	0.979474	-0.494093	2.45304	loss	419	positive	0.820075	EUR Rare	Deletion
Neurof_GoSynaptic	OCD	0-0.5	0.161826	0.547668	-0.496718	1.59205	gain	438	positive	0.820075	EUR Rare	Duplication
Neurof_GoSynaptic	OCD	0-0.5	0.161826	0.801489	-0.504727	2.1077	loss	438	positive	0.820075	EUR Rare	Deletion
Neurof_PathwaysAxonG	OCD	0-0.5	0.321829	-0.162444	-1.35385	1.02896	gain	283	positive	0.820075	EUR Rare	Duplication
Neurof_PathwaysAxonG	OCD	0-0.5	0.321829	-1.32259	-3.63698	0.991797	loss	283	positive	0.820075	EUR Rare	Deletion
Neurof_UnionInclusive	OCD	0-0.5	0.37316	-0.0225972	-0.418131	0.372937	gain	1455	positive	0.820075	EUR Rare	Duplication
Neurof_UnionInclusive	OCD	0-0.5	0.37316	0.477843	-0.193478	1.14916	loss	1455	positive	0.820075	EUR Rare	Deletion
PhMm_NervSystem_all	OCD	0-0.5	0.277303	0.042314	-0.368431	0.453059	gain	1269	positive	0.820075	EUR Rare	Duplication
PhMm_NervSystem_all	OCD	0-0.5	0.277303	0.537329	-0.244329	1.31899	loss	1269	positive	0.820075	EUR Rare	Deletion
PhMm_NeuroBehav_all	OCD	0-0.5	0.367222	0.0329763	-0.405567	0.47152	gain	1142	positive	0.820075	EUR Rare	Duplication
PhMm_NeuroBehav_all	OCD	0-0.5	0.367222	0.493555	-0.288663	1.27577	loss	1142	positive	0.820075	EUR Rare	Deletion
PhMm_NeuroUnion_all	OCD	0-0.5	0.0420561	0.0933817	-0.230191	0.416954	gain	1620	positive	0.820075	EUR Rare	Duplication
PhMm_NeuroUnion_all	OCD	0-0.5	0.0420561	0.555405	-0.0530457	1.16386	loss	1620	positive	0.820075	EUR Rare	Deletion
Synapse_GrantFull	OCD	0-0.5	0.410037	-0.228106	-0.860319	0.404107	gain	713	positive	0.820075	EUR Rare	Duplication
Synapse_GrantFull	OCD	0-0.5	0.410037	0.838854	-0.274665	1.95237	loss	713	positive	0.820075	EUR Rare	Deletion
FMR1_Targets_Ascano	ADHD	0-0.5	0.643078	0.492892	-0.303787	1.28957	gain	591	positive	0.832218	EUR Rare	Duplication
FMR1_Targets_Ascano	ADHD	0-0.5	0.643078	0.619816	-0.822551	2.06218	loss	591	positive	0.832218	EUR Rare	Deletion
Neurof_UnionInclusive	ADHD	0-0.5	0.634033	0.0700028	-0.310342	0.450348	gain	1456	positive	0.832218	EUR Rare	Duplication
Neurof_UnionInclusive	ADHD	0-0.5	0.634033	0.532272	-0.113086	1.17763	loss	1456	positive	0.832218	EUR Rare	Deletion
PhHs_MindFun_All	ADHD	0-0.5	0.603043	0.179589	-0.684386	1.04356	gain	554	positive	0.832218	EUR Rare	Duplication
PhHs_MindFun_All	ADHD	0-0.5	0.603043	1.04726	-0.338426	2.43294	loss	554	positive	0.832218	EUR Rare	Deletion
PhMm_Aggr_CardvascMuscle_all	SSRT	44566	0.815628	-0.352994	-2.03094	1.32496	gain	243	control	0.832787	EUR Common	Duplication
PhMm_Aggr_CardvascMuscle_all	SSRT	44566	0.815628	-0.385603	-2.45723	1.68602	loss	243	control	0.832787	EUR Common	Deletion
PhMm_Aggr_DigestHepato_all	SSRT	44566	0.832787	0.517843	-6.17007	7.20575	gain	40	control	0.832787	EUR Common	Duplication
PhMm_Aggr_DigestHepato_all	SSRT	44566	0.832787	-1.0965	-4.74377	2.55078	loss	40	control	0.832787	EUR Common	Deletion
PhMm_Aggr_EndoExocrRepr_all	SSRT	44566	0.742659	0.169687	-0.628832	0.968206	gain	721	control	0.832787	EUR Common	Duplication
PhMm_Aggr_EndoExocrRepr_all	SSRT	44566	0.742659	0.147154	-1.57516	1.86947	loss	721	control	0.832787	EUR Common	Deletion
PhMm_Aggr_HematoImmune_all	SSRT	44566	0.649593	-2.77489	-8.63031	3.08053	gain	95	control	0.832787	EUR Common	Duplication
PhMm_Aggr_HematoImmune_all	SSRT	44566	0.649593	-0.016247	-2.23086	2.19837	loss	95	control	0.832787	EUR Common	Deletion
PhMm_Aggr_IntegAdipPigm_all	SSRT	44566	0.430881	0.103004	-1.22667	1.43268	gain	152	control	0.832787	EUR Common	Duplication
PhMm_Aggr_IntegAdipPigm_all	SSRT	44566	0.430881	1.21551	-0.886678	3.31769	loss	152	control	0.832787	EUR Common	Deletion
PhMm_Aggr_Sensory_all	SSRT	44566	0.762162	-0.365613	-1.49491	0.763683	gain	376	control	0.832787	EUR Common	Duplication
PhMm_Aggr_Sensory_all	SSRT	44566	0.762162	-0.0680206	-2.57881	2.44277	loss	376	control	0.832787	EUR Common	Deletion
PhMm_Aggr_SkeCranioLimbs_all	SSRT	44566	0.568664	0.0458292	-0.767069	0.858728	gain	511	control	0.832787	EUR Common	Duplication
PhMm_Aggr_SkeCranioLimbs_all	SSRT	44566	0.568664	0.596229	-1.34496	2.53742	loss	511	control	0.832787	EUR Common	Deletion
PhHs_MindFun_ADX	ADHD	1-5	0.444983	-1.87769	-5.48537	1.72999	gain	54	positive	0.845468	EAS Common	Duplication
PhHs_MindFun_ADX	ADHD	1-5	0.444983	-0.369464	-18.6171	17.8782	loss	54	positive	0.845468	EAS Common	Deletion
PhMm_NeuroBehav_all	ADHD	1-5	0.435199	-0.875148	-3.15247	1.40218	gain	54	positive	0.845468	EAS Common	Duplication
PhMm_NeuroBehav_all	ADHD	1-5	0.435199	1.40349	-1.97798	4.78496	loss	54	positive	0.845468	EAS Common	Deletion
Neurof_GoNervSysDev_CNS	ADHD	0-0.5	0.691788	0.135702	-0.795325	1.06673	gain	509	positive	0.845518	EUR Rare	Duplication
Neurof_GoNervSysDev_CNS	ADHD	0-0.5	0.691788	-0.315647	-1.91509	1.28379	loss	509	positive	0.845518	EUR Rare	Deletion
Neurof_GoNervSysDev	ADHD	0-0.5	0.800341	-0.00619025	-0.536588	0.524208	gain	1080	positive	0.84588	EUR Rare	Duplication
Neurof_GoNervSysDev	ADHD	0-0.5	0.800341	0.223491	-0.615691	1.06267	loss	1080	positive	0.84588	EUR Rare	Deletion
Neurof_GoSynaptic	ADHD	0-0.5	0.807431	-0.0644898	-1.0691	0.940118	gain	439	positive	0.84588	EUR Rare	Duplication
Neurof_GoSynaptic	ADHD	0-0.5	0.807431	0.353938	-0.900143	1.60802	loss	439	positive	0.84588	EUR Rare	Deletion
Neurof_UnionStringent	ADHD	0-0.5	0.763246	0.0877127	-0.491341	0.666767	gain	914	positive	0.84588	EUR Rare	Duplication
Neurof_UnionStringent	ADHD	0-0.5	0.763246	0.646753	-0.29898	1.59248	loss	914	positive	0.84588	EUR Rare	Deletion
PhMm_Aggr_HematoImmune_all	ADHD	1-5	0.242612	0.794404	-2.36862	3.95743	gain	54	control	0.849143	EAS Common	Duplication
PhMm_Aggr_HematoImmune_all	ADHD	1-5	0.242612	-0.0696424	-1.99597	1.85668	loss	54	control	0.849143	EAS Common	Deletion
Neurof_UnionInclusive	Hyperactivity	0-0.5	0.567001	2.4892	-6.03675	11.0152	gain	10	positive	0.850501	X-Linked	Duplication
Neurof_UnionInclusive	Hyperactivity	0-0.5	0.567001	NA	NA	NA	loss	10	positive	0.850501	X-Linked	Deletion
PhMm_Aggr_DigestHepato_all	Inattention	0-0.5	0.669874	0.34136	-0.260797	0.943516	gain	823	control	0.856179	EUR Rare	Duplication
PhMm_Aggr_DigestHepato_all	Inattention	0-0.5	0.669874	0.231353	-0.826589	1.28929	loss	823	control	0.856179	EUR Rare	Deletion
PhMm_Aggr_Sensory_all	Inattention	0-0.5	0.733868	0.369804	-0.324959	1.06457	gain	756	control	0.856179	EUR Rare	Duplication
PhMm_Aggr_Sensory_all	Inattention	0-0.5	0.733868	0.222581	-0.891472	1.33663	loss	756	control	0.856179	EUR Rare	Deletion
Neurof_GoNervTransm	Inattention	0-0.5	0.153297	-1.38784	-3.02714	0.251449	gain	205	positive	0.857698	EAS Rare	Duplication
Neurof_GoNervTransm	Inattention	0-0.5	0.153297	1.29147	-0.597439	3.18037	loss	205	positive	0.857698	EAS Rare	Deletion
Neurof_PathwaysAxonG	Inattention	0-0.5	0.155945	1.19962	-1.14412	3.54335	gain	205	positive	0.857698	EAS Rare	Duplication
Neurof_PathwaysAxonG	Inattention	0-0.5	0.155945	-2.56553	-6.39984	1.26877	loss	205	positive	0.857698	EAS Rare	Deletion
PhMm_Aggr_EndoExocrRepr_all	Hyperactivity	0-0.5	0.85902	-0.232853	-1.24777	0.782068	gain	205	control	0.85902	EAS Rare	Duplication
PhMm_Aggr_EndoExocrRepr_all	Hyperactivity	0-0.5	0.85902	0.567208	-1.46664	2.60106	loss	205	control	0.85902	EAS Rare	Deletion
Neurof_PathwaysAxonG	ADHD	0-0.5	0.859409	0.457215	-0.688563	1.60299	gain	283	positive	0.859409	EUR Rare	Duplication
Neurof_PathwaysAxonG	ADHD	0-0.5	0.859409	0.9388	-1.28705	3.16465	loss	283	positive	0.859409	EUR Rare	Deletion
PhMm_Aggr_EndoExocrRepr_all	ADHD	0-0.5	0.86691	-0.251842	-1.26524	0.761555	gain	205	control	0.86691	EAS Rare	Duplication
PhMm_Aggr_EndoExocrRepr_all	ADHD	0-0.5	0.86691	0.792684	-1.23811	2.82348	loss	205	control	0.86691	EAS Rare	Deletion
Neurof_GoSynaptic	Hyperactivity	0-0.5	0.788494	0.0177038	-0.992936	1.02834	gain	439	positive	0.867344	EUR Rare	Duplication
Neurof_GoSynaptic	Hyperactivity	0-0.5	0.788494	0.533154	-0.728457	1.79477	loss	439	positive	0.867344	EUR Rare	Deletion
BspanHM_lg2rpkm3.21	SSRT	0-0.5	0.66878	-4.89993	-16.6878	6.88789	gain	6	positive	0.873858	X-Linked	Duplication
BspanHM_lg2rpkm3.21	SSRT	0-0.5	0.66878	-1.89966	-11.8501	8.05077	loss	6	positive	0.873858	X-Linked	Deletion
BspanVH_lg2rpkm4.74	SSRT	0-0.5	0.873858	-0.666733	-8.90194	7.56848	gain	6	positive	0.873858	X-Linked	Duplication
BspanVH_lg2rpkm4.74	SSRT	0-0.5	0.873858	NA	NA	NA	loss	6	positive	0.873858	X-Linked	Deletion
PhMm_Aggr_CardvascMuscle_all	OCD	1-5	0.596124	-1.44918	-4.3824	1.48404	gain	54	control	0.87504	EAS Common	Duplication
PhMm_Aggr_CardvascMuscle_all	OCD	1-5	0.596124	-0.803673	-2.70621	1.09886	loss	54	control	0.87504	EAS Common	Deletion
PhMm_Aggr_DigestHepato_all	OCD	1-5	0.461231	1.18021	-2.52895	4.88937	gain	54	control	0.87504	EAS Common	Duplication
PhMm_Aggr_DigestHepato_all	OCD	1-5	0.461231	NA	NA	NA	loss	54	control	0.87504	EAS Common	Deletion
PhMm_Aggr_IntegAdipPigm_all	OCD	1-5	0.61371	0.910777	-1.68736	3.50891	gain	54	control	0.87504	EAS Common	Duplication
PhMm_Aggr_IntegAdipPigm_all	OCD	1-5	0.61371	-1.5666	-4.92795	1.79474	loss	54	control	0.87504	EAS Common	Deletion
PhMm_Aggr_Sensory_all	OCD	1-5	0.201308	-1.44945	-3.17306	0.274165	gain	54	control	0.87504	EAS Common	Duplication
PhMm_Aggr_Sensory_all	OCD	1-5	0.201308	-1.10566	-5.25702	3.04569	loss	54	control	0.87504	EAS Common	Deletion
PhMm_Aggr_SkeCranioLimbs_all	OCD	1-5	0.625028	-0.629184	-2.30932	1.05095	gain	54	control	0.87504	EAS Common	Duplication
PhMm_Aggr_SkeCranioLimbs_all	OCD	1-5	0.625028	-1.41399	-4.05635	1.22837	loss	54	control	0.87504	EAS Common	Deletion
Neurof_GoNervTransm	Hyperactivity	0-0.5	0.867348	0.0173876	-0.932495	0.96727	gain	419	positive	0.877662	EUR Rare	Duplication
Neurof_GoNervTransm	Hyperactivity	0-0.5	0.867348	-0.182783	-1.60891	1.24334	loss	419	positive	0.877662	EUR Rare	Deletion
Neurof_PathwaysAxonG	Hyperactivity	0-0.5	0.877662	0.406524	-0.746245	1.55929	gain	283	positive	0.877662	EUR Rare	Duplication
Neurof_PathwaysAxonG	Hyperactivity	0-0.5	0.877662	0.397204	-1.84222	2.63663	loss	283	positive	0.877662	EUR Rare	Deletion
BspanHM_lg2rpkm3.21	OCD	44566	0.665652	0.613778	-0.508997	1.73655	gain	339	positive	0.88128	EUR Common	Duplication
BspanHM_lg2rpkm3.21	OCD	44566	0.665652	4.94289	-5.44849	15.3343	loss	339	positive	0.88128	EUR Common	Deletion
BspanVH_lg2rpkm4.74	OCD	44566	0.634361	0.60875	-0.0749465	1.29245	gain	645	positive	0.88128	EUR Common	Duplication
BspanVH_lg2rpkm4.74	OCD	44566	0.634361	-0.0244929	-1.65803	1.60904	loss	645	positive	0.88128	EUR Common	Deletion
FMR1_Targets_Darnell	OCD	44566	0.834897	0.872072	-0.975249	2.71939	gain	137	positive	0.88128	EUR Common	Duplication
FMR1_Targets_Darnell	OCD	44566	0.834897	-1.33406	-8.75241	6.08429	loss	137	positive	0.88128	EUR Common	Deletion
Neurof_GoNervSysDev	OCD	44566	0.831308	0.755914	-1.60829	3.12012	gain	86	positive	0.88128	EUR Common	Duplication
Neurof_GoNervSysDev	OCD	44566	0.831308	-1.3219	-8.74068	6.09688	loss	86	positive	0.88128	EUR Common	Deletion
Neurof_GoNervTransm	OCD	44566	0.767673	0.712292	-1.79686	3.22145	gain	69	positive	0.88128	EUR Common	Duplication
Neurof_GoNervTransm	OCD	44566	0.767673	NA	NA	NA	loss	69	positive	0.88128	EUR Common	Deletion
Neurof_GoNeuronProj	OCD	44566	0.687311	0.803543	-1.70489	3.31198	gain	69	positive	0.88128	EUR Common	Duplication
Neurof_GoNeuronProj	OCD	44566	0.687311	NA	NA	NA	loss	69	positive	0.88128	EUR Common	Deletion
Neurof_GoSynaptic	OCD	44566	0.624813	0.941029	-1.66239	3.54445	gain	64	positive	0.88128	EUR Common	Duplication
Neurof_GoSynaptic	OCD	44566	0.624813	NA	NA	NA	loss	64	positive	0.88128	EUR Common	Deletion
Neurof_UnionInclusive	OCD	44566	0.808769	0.853392	-1.38688	3.09367	gain	95	positive	0.88128	EUR Common	Duplication
Neurof_UnionInclusive	OCD	44566	0.808769	-1.32028	-8.73893	6.09838	loss	95	positive	0.88128	EUR Common	Deletion
Neurof_UnionStringent	OCD	44566	0.687311	0.803543	-1.70489	3.31198	gain	69	positive	0.88128	EUR Common	Duplication
Neurof_UnionStringent	OCD	44566	0.687311	NA	NA	NA	loss	69	positive	0.88128	EUR Common	Deletion
PhHs_MindFun_ADX	OCD	44566	0.223876	-0.571448	-2.41274	1.26985	gain	131	positive	0.88128	EUR Common	Duplication
PhHs_MindFun_ADX	OCD	44566	0.223876	NA	NA	NA	loss	131	positive	0.88128	EUR Common	Deletion
PhHs_MindFun_All	OCD	44566	0.238396	-0.258192	-1.44504	0.928655	gain	326	positive	0.88128	EUR Common	Duplication
PhHs_MindFun_All	OCD	44566	0.238396	NA	NA	NA	loss	326	positive	0.88128	EUR Common	Deletion
PhHs_NervSys_ADX	OCD	44566	0.386556	-0.553805	-2.28832	1.18071	gain	157	positive	0.88128	EUR Common	Duplication
PhHs_NervSys_ADX	OCD	44566	0.386556	-1.29536	-8.71508	6.12435	loss	157	positive	0.88128	EUR Common	Deletion
PhHs_NervSys_All	OCD	44566	0.832981	0.322351	-0.636994	1.2817	gain	459	positive	0.88128	EUR Common	Duplication
PhHs_NervSys_All	OCD	44566	0.832981	-1.35798	-8.77692	6.06096	loss	459	positive	0.88128	EUR Common	Deletion
PhMm_NervSystem_all	OCD	44566	0.772846	0.310871	-0.817692	1.43943	gain	418	positive	0.88128	EUR Common	Duplication
PhMm_NervSystem_all	OCD	44566	0.772846	0.123644	-2.35887	2.60616	loss	418	positive	0.88128	EUR Common	Deletion
PhMm_NeuroBehav_all	OCD	44566	0.683204	0.794028	-0.210502	1.79856	gain	303	positive	0.88128	EUR Common	Duplication
PhMm_NeuroBehav_all	OCD	44566	0.683204	0.976272	-2.06285	4.0154	loss	303	positive	0.88128	EUR Common	Deletion
PhMm_NeuroUnion_all	OCD	44566	0.828582	0.728431	-0.130942	1.5878	gain	522	positive	0.88128	EUR Common	Duplication
PhMm_NeuroUnion_all	OCD	44566	0.828582	0.476218	-1.4419	2.39434	loss	522	positive	0.88128	EUR Common	Deletion
Synapse_GrantFull	OCD	44566	0.429109	0.0297731	-1.13295	1.1925	gain	317	positive	0.88128	EUR Common	Duplication
Synapse_GrantFull	OCD	44566	0.429109	NA	NA	NA	loss	317	positive	0.88128	EUR Common	Deletion
Neurof_GoNervTransm	Hyperactivity	44566	0.881303	0.302379	-2.12541	2.73017	gain	69	positive	0.881303	EUR Common	Duplication
Neurof_GoNervTransm	Hyperactivity	44566	0.881303	NA	NA	NA	loss	69	positive	0.881303	EUR Common	Deletion
Neurof_GoNervSysDev_CNS	OCD	44566	0.88504	0.386925	-6.59836	7.37221	gain	17	positive	0.88504	EUR Common	Duplication
Neurof_GoNervSysDev_CNS	OCD	44566	0.88504	-1.33443	-8.75336	6.08451	loss	17	positive	0.88504	EUR Common	Deletion
BspanVH_lg2rpkm4.74	Response time variability	0-0.5	0.879815	-0.00128527	-0.277315	0.274744	gain	1053	positive	0.885667	EUR Rare	Duplication
BspanVH_lg2rpkm4.74	Response time variability	0-0.5	0.879815	-0.206361	-0.743528	0.330806	loss	1053	positive	0.885667	EUR Rare	Deletion
Neurof_GoNervSysDev	Response time variability	0-0.5	0.786794	0.10438	-0.450359	0.659119	gain	937	positive	0.885667	EUR Rare	Duplication
Neurof_GoNervSysDev	Response time variability	0-0.5	0.786794	-0.3385	-1.21246	0.535461	loss	937	positive	0.885667	EUR Rare	Deletion
Neurof_GoNervSysDev_CNS	Response time variability	0-0.5	0.820417	-0.112769	-1.08747	0.86193	gain	437	positive	0.885667	EUR Rare	Duplication
Neurof_GoNervSysDev_CNS	Response time variability	0-0.5	0.820417	-0.864511	-2.54907	0.820044	loss	437	positive	0.885667	EUR Rare	Deletion
Neurof_GoNervTransm	Response time variability	0-0.5	0.730211	0.245293	-0.740507	1.23109	gain	368	positive	0.885667	EUR Rare	Duplication
Neurof_GoNervTransm	Response time variability	0-0.5	0.730211	-0.591852	-2.00906	0.825354	loss	368	positive	0.885667	EUR Rare	Deletion
PhHs_MindFun_ADX	Response time variability	0-0.5	0.885667	0.248829	-1.31072	1.80838	gain	171	positive	0.885667	EUR Rare	Duplication
PhHs_MindFun_ADX	Response time variability	0-0.5	0.885667	-0.934241	-4.72143	2.85295	loss	171	positive	0.885667	EUR Rare	Deletion
PhHs_MindFun_All	Response time variability	0-0.5	0.76363	0.196033	-0.70153	1.0936	gain	482	positive	0.885667	EUR Rare	Duplication
PhHs_MindFun_All	Response time variability	0-0.5	0.76363	-0.601976	-2.05006	0.846103	loss	482	positive	0.885667	EUR Rare	Deletion
PhMm_Aggr_EndoExocrRepr_all	OCD	1-5	0.773814	-0.396197	-1.81025	1.01785	gain	54	control	0.887692	EAS Common	Duplication
PhMm_Aggr_EndoExocrRepr_all	OCD	1-5	0.773814	-1.14238	-3.66223	1.37747	loss	54	control	0.887692	EAS Common	Deletion
PhMm_Aggr_HematoImmune_all	OCD	1-5	0.887692	-0.502546	-3.64579	2.6407	gain	54	control	0.887692	EAS Common	Duplication
PhMm_Aggr_HematoImmune_all	OCD	1-5	0.887692	-0.640248	-2.55462	1.27413	loss	54	control	0.887692	EAS Common	Deletion
FMR1_Targets_Ascano	Inattention	0-0.5	0.600744	0.528831	-0.260664	1.31833	gain	591	positive	0.887943	EUR Rare	Duplication
FMR1_Targets_Ascano	Inattention	0-0.5	0.600744	0.324685	-1.10468	1.75405	loss	591	positive	0.887943	EUR Rare	Deletion
Neurof_GoSynaptic	Inattention	0-0.5	0.605416	-0.0999526	-1.0955	0.895596	gain	439	positive	0.887943	EUR Rare	Duplication
Neurof_GoSynaptic	Inattention	0-0.5	0.605416	0.11615	-1.12662	1.35892	loss	439	positive	0.887943	EUR Rare	Deletion
PhMm_Aggr_DigestHepato_all	Hyperactivity	44566	0.74024	2.56483	-4.1594	9.28906	gain	55	control	0.890661	EUR Common	Duplication
PhMm_Aggr_DigestHepato_all	Hyperactivity	44566	0.74024	-0.298396	-3.32307	2.72628	loss	55	control	0.890661	EUR Common	Deletion
PhMm_Aggr_EndoExocrRepr_all	Hyperactivity	44566	0.763424	0.318369	-0.432847	1.06959	gain	817	control	0.890661	EUR Common	Duplication
PhMm_Aggr_EndoExocrRepr_all	Hyperactivity	44566	0.763424	0.312081	-1.28295	1.90711	loss	817	control	0.890661	EUR Common	Deletion
PhMm_Aggr_HematoImmune_all	Hyperactivity	44566	0.137132	-2.77458	-8.23987	2.69071	gain	122	control	0.890661	EUR Common	Duplication
PhMm_Aggr_HematoImmune_all	Hyperactivity	44566	0.137132	-1.30893	-3.26949	0.651635	loss	122	control	0.890661	EUR Common	Deletion
PhMm_Aggr_IntegAdipPigm_all	Hyperactivity	44566	0.481115	-0.399982	-1.70345	0.903488	gain	167	control	0.890661	EUR Common	Duplication
PhMm_Aggr_IntegAdipPigm_all	Hyperactivity	44566	0.481115	-0.505512	-2.50557	1.49455	loss	167	control	0.890661	EUR Common	Deletion
PhMm_Aggr_Sensory_all	Hyperactivity	44566	0.272624	0.905364	-0.175361	1.98609	gain	419	control	0.890661	EUR Common	Duplication
PhMm_Aggr_Sensory_all	Hyperactivity	44566	0.272624	0.539618	-1.86296	2.94219	loss	419	control	0.890661	EUR Common	Deletion
PhMm_Aggr_SkeCranioLimbs_all	Hyperactivity	44566	0.657697	0.332677	-0.452529	1.11788	gain	565	control	0.890661	EUR Common	Duplication
PhMm_Aggr_SkeCranioLimbs_all	Hyperactivity	44566	0.657697	0.581521	-1.28223	2.44527	loss	565	control	0.890661	EUR Common	Deletion
PhMm_Aggr_CardvascMuscle_all	ADHD	0-0.5	0.502221	0.219236	-0.264425	0.702898	gain	1035	control	0.890815	EUR Rare	Duplication
PhMm_Aggr_CardvascMuscle_all	ADHD	0-0.5	0.502221	0.742143	-0.0876489	1.57193	loss	1035	control	0.890815	EUR Rare	Deletion
PhMm_Aggr_DigestHepato_all	ADHD	0-0.5	0.743841	0.247531	-0.360161	0.855222	gain	823	control	0.890815	EUR Rare	Duplication
PhMm_Aggr_DigestHepato_all	ADHD	0-0.5	0.743841	0.0630524	-1.00461	1.13072	loss	823	control	0.890815	EUR Rare	Deletion
PhMm_Aggr_EndoExocrRepr_all	ADHD	0-0.5	0.890815	0.0971879	-0.399108	0.593483	gain	1062	control	0.890815	EUR Rare	Duplication
PhMm_Aggr_EndoExocrRepr_all	ADHD	0-0.5	0.890815	0.537557	-0.353307	1.42842	loss	1062	control	0.890815	EUR Rare	Deletion
PhMm_Aggr_HematoImmune_all	ADHD	0-0.5	0.298024	0.228595	-0.113473	0.570663	gain	1239	control	0.890815	EUR Rare	Duplication
PhMm_Aggr_HematoImmune_all	ADHD	0-0.5	0.298024	0.689996	-0.0466862	1.42668	loss	1239	control	0.890815	EUR Rare	Deletion
PhMm_Aggr_IntegAdipPigm_all	ADHD	0-0.5	0.512897	0.380226	-0.153593	0.914046	gain	894	control	0.890815	EUR Rare	Duplication
PhMm_Aggr_IntegAdipPigm_all	ADHD	0-0.5	0.512897	0.189516	-0.735689	1.11472	loss	894	control	0.890815	EUR Rare	Deletion
PhMm_Aggr_Sensory_all	ADHD	0-0.5	0.855673	0.306121	-0.395004	1.00725	gain	756	control	0.890815	EUR Rare	Duplication
PhMm_Aggr_Sensory_all	ADHD	0-0.5	0.855673	0.199295	-0.924961	1.32355	loss	756	control	0.890815	EUR Rare	Deletion
PhMm_Aggr_SkeCranioLimbs_all	ADHD	0-0.5	0.514389	-0.057912	-0.624617	0.508793	gain	870	control	0.890815	EUR Rare	Duplication
PhMm_Aggr_SkeCranioLimbs_all	ADHD	0-0.5	0.514389	0.742851	-0.291058	1.77676	loss	870	control	0.890815	EUR Rare	Deletion
PhMm_Aggr_EndoExocrRepr_all	Inattention	0-0.5	0.896874	0.125554	-0.366217	0.617325	gain	1062	control	0.896874	EUR Rare	Duplication
PhMm_Aggr_EndoExocrRepr_all	Inattention	0-0.5	0.896874	0.66052	-0.222221	1.54326	loss	1062	control	0.896874	EUR Rare	Deletion
Neurof_UnionInclusive	OCD	0-0.5	0.571935	-0.0999374	-0.82744	0.627565	gain	203	positive	0.898754	EAS Rare	Duplication
Neurof_UnionInclusive	OCD	0-0.5	0.571935	0.243549	-0.964729	1.45183	loss	203	positive	0.898754	EAS Rare	Deletion
BspanHM_lg2rpkm3.21	Response time variability	0-0.5	0.149108	0.77015	0.0532519	1.48705	gain	175	positive	0.913175	EAS Rare	Duplication
BspanHM_lg2rpkm3.21	Response time variability	0-0.5	0.149108	1.09004	-0.782227	2.96231	loss	175	positive	0.913175	EAS Rare	Deletion
BspanVH_lg2rpkm4.74	Response time variability	0-0.5	0.688579	0.164073	-0.422072	0.750217	gain	175	positive	0.913175	EAS Rare	Duplication
BspanVH_lg2rpkm4.74	Response time variability	0-0.5	0.688579	0.835425	-1.48414	3.15499	loss	175	positive	0.913175	EAS Rare	Deletion
FMR1_Targets_Ascano	Response time variability	0-0.5	0.23812	0.228551	-1.65591	2.11301	gain	175	positive	0.913175	EAS Rare	Duplication
FMR1_Targets_Ascano	Response time variability	0-0.5	0.23812	-3.56632	-8.28463	1.15198	loss	175	positive	0.913175	EAS Rare	Deletion
FMR1_Targets_Darnell	Response time variability	0-0.5	0.0939297	2.42793	0.542988	4.31287	gain	175	positive	0.913175	EAS Rare	Duplication
FMR1_Targets_Darnell	Response time variability	0-0.5	0.0939297	0.81297	-3.10902	4.73495	loss	175	positive	0.913175	EAS Rare	Deletion
Neurof_GoNervSysDev	Response time variability	0-0.5	0.498045	0.110588	-1.05202	1.27319	gain	175	positive	0.913175	EAS Rare	Duplication
Neurof_GoNervSysDev	Response time variability	0-0.5	0.498045	0.825327	-0.734451	2.3851	loss	175	positive	0.913175	EAS Rare	Deletion
Neurof_GoNervSysDev_CNS	Response time variability	0-0.5	0.629616	-0.665917	-2.97394	1.6421	gain	175	positive	0.913175	EAS Rare	Duplication
Neurof_GoNervSysDev_CNS	Response time variability	0-0.5	0.629616	0.42211	-3.32835	4.17257	loss	175	positive	0.913175	EAS Rare	Deletion
Neurof_GoNervTransm	Response time variability	0-0.5	0.384233	-0.193918	-2.02917	1.64133	gain	175	positive	0.913175	EAS Rare	Duplication
Neurof_GoNervTransm	Response time variability	0-0.5	0.384233	1.28113	-0.838751	3.401	loss	175	positive	0.913175	EAS Rare	Deletion
Neurof_GoNeuronBody	Response time variability	0-0.5	0.236235	2.97273	-0.355866	6.30133	gain	175	positive	0.913175	EAS Rare	Duplication
Neurof_GoNeuronBody	Response time variability	0-0.5	0.236235	3.75995	-4.35824	11.8781	loss	175	positive	0.913175	EAS Rare	Deletion
Neurof_GoNeuronProj	Response time variability	0-0.5	0.112184	1.50963	0.221171	2.79808	gain	175	positive	0.913175	EAS Rare	Duplication
Neurof_GoNeuronProj	Response time variability	0-0.5	0.112184	1.66441	-1.33116	4.65998	loss	175	positive	0.913175	EAS Rare	Deletion
Neurof_GoSynaptic	Response time variability	0-0.5	0.492726	-0.225838	-2.13601	1.68433	gain	175	positive	0.913175	EAS Rare	Duplication
Neurof_GoSynaptic	Response time variability	0-0.5	0.492726	1.13028	-1.22752	3.48808	loss	175	positive	0.913175	EAS Rare	Deletion
Neurof_KeggSynaptic	Response time variability	0-0.5	0.447627	0.210598	-2.764	3.18519	gain	175	positive	0.913175	EAS Rare	Duplication
Neurof_KeggSynaptic	Response time variability	0-0.5	0.447627	-3.27011	-8.56344	2.02321	loss	175	positive	0.913175	EAS Rare	Deletion
Neurof_UnionStringent	Response time variability	0-0.5	0.705635	0.513663	-0.727747	1.75507	gain	175	positive	0.913175	EAS Rare	Duplication
Neurof_UnionStringent	Response time variability	0-0.5	0.705635	0.848397	-0.9924	2.68919	loss	175	positive	0.913175	EAS Rare	Deletion
PhHs_MindFun_ADX	Response time variability	0-0.5	0.563445	1.71869	-2.29425	5.73163	gain	175	positive	0.913175	EAS Rare	Duplication
PhHs_MindFun_ADX	Response time variability	0-0.5	0.563445	4.34097	-3.80898	12.4909	loss	175	positive	0.913175	EAS Rare	Deletion
PhHs_NervSys_ADX	Response time variability	0-0.5	0.592848	0.884262	-0.813459	2.58198	gain	175	positive	0.913175	EAS Rare	Duplication
PhHs_NervSys_ADX	Response time variability	0-0.5	0.592848	1.70621	-1.59925	5.01167	loss	175	positive	0.913175	EAS Rare	Deletion
PhMm_NervSystem_all	Response time variability	0-0.5	0.571322	0.843832	-0.221011	1.90867	gain	175	positive	0.913175	EAS Rare	Duplication
PhMm_NervSystem_all	Response time variability	0-0.5	0.571322	-0.346234	-2.75013	2.05766	loss	175	positive	0.913175	EAS Rare	Deletion
PhMm_NeuroBehav_all	Response time variability	0-0.5	0.277309	0.662351	-0.368328	1.69303	gain	175	positive	0.913175	EAS Rare	Duplication
PhMm_NeuroBehav_all	Response time variability	0-0.5	0.277309	2.19108	-0.53405	4.91622	loss	175	positive	0.913175	EAS Rare	Deletion
Synapse_GrantFull	Response time variability	0-0.5	0.682178	0.257046	-1.23456	1.74865	gain	175	positive	0.913175	EAS Rare	Duplication
Synapse_GrantFull	Response time variability	0-0.5	0.682178	1.43934	-2.19969	5.07837	loss	175	positive	0.913175	EAS Rare	Deletion
PhMm_Aggr_CardvascMuscle_all	Response time variability	44566	0.920947	-0.343162	-1.96766	1.28133	gain	243	control	0.920947	EUR Common	Duplication
PhMm_Aggr_CardvascMuscle_all	Response time variability	44566	0.920947	-1.37909	-3.38473	0.626539	loss	243	control	0.920947	EUR Common	Deletion
PhMm_Aggr_DigestHepato_all	Response time variability	44566	0.537054	1.83762	-4.63701	8.31224	gain	40	control	0.920947	EUR Common	Duplication
PhMm_Aggr_DigestHepato_all	Response time variability	44566	0.537054	-2.58717	-6.11813	0.943789	loss	40	control	0.920947	EUR Common	Deletion
PhMm_Aggr_EndoExocrRepr_all	Response time variability	44566	0.35964	0.267205	-0.505938	1.04035	gain	721	control	0.920947	EUR Common	Duplication
PhMm_Aggr_EndoExocrRepr_all	Response time variability	44566	0.35964	-0.659252	-2.32684	1.00833	loss	721	control	0.920947	EUR Common	Deletion
PhMm_Aggr_HematoImmune_all	Response time variability	44566	0.858006	-1.71282	-7.38268	3.95704	gain	95	control	0.920947	EUR Common	Duplication
PhMm_Aggr_HematoImmune_all	Response time variability	44566	0.858006	-0.768464	-2.9129	1.37597	loss	95	control	0.920947	EUR Common	Deletion
PhMm_Aggr_IntegAdipPigm_all	Response time variability	44566	0.483931	-0.681408	-1.96898	0.606162	gain	152	control	0.920947	EUR Common	Duplication
PhMm_Aggr_IntegAdipPigm_all	Response time variability	44566	0.483931	0.198971	-1.83664	2.23459	loss	152	control	0.920947	EUR Common	Deletion
PhMm_Aggr_Sensory_all	Response time variability	44566	0.843552	-0.0986497	-1.19216	0.994857	gain	376	control	0.920947	EUR Common	Duplication
PhMm_Aggr_Sensory_all	Response time variability	44566	0.843552	-0.790776	-3.222	1.64045	loss	376	control	0.920947	EUR Common	Deletion
PhMm_Aggr_SkeCranioLimbs_all	Response time variability	44566	0.418285	-0.309761	-1.09688	0.477354	gain	511	control	0.920947	EUR Common	Duplication
PhMm_Aggr_SkeCranioLimbs_all	Response time variability	44566	0.418285	-0.273335	-2.15296	1.60629	loss	511	control	0.920947	EUR Common	Deletion
Neurof_GoNervSysDev	Inattention	0-0.5	0.928479	0.0717378	-0.453832	0.597307	gain	1080	positive	0.928479	EUR Rare	Duplication
Neurof_GoNervSysDev	Inattention	0-0.5	0.928479	0.406111	-0.425432	1.23765	loss	1080	positive	0.928479	EUR Rare	Deletion
Neurof_GoNervSysDev_CNS	Inattention	0-0.5	0.887474	0.362622	-0.559947	1.28519	gain	509	positive	0.928479	EUR Rare	Duplication
Neurof_GoNervSysDev_CNS	Inattention	0-0.5	0.887474	0.310156	-1.27475	1.89507	loss	509	positive	0.928479	EUR Rare	Deletion
Neurof_PathwaysAxonG	Inattention	0-0.5	0.851268	0.405467	-0.729886	1.54082	gain	283	positive	0.928479	EUR Rare	Duplication
Neurof_PathwaysAxonG	Inattention	0-0.5	0.851268	1.35884	-0.84676	3.56443	loss	283	positive	0.928479	EUR Rare	Deletion
Neurof_UnionInclusive	Inattention	0-0.5	0.725135	0.158875	-0.217985	0.535735	gain	1456	positive	0.928479	EUR Rare	Duplication
Neurof_UnionInclusive	Inattention	0-0.5	0.725135	0.605332	-0.0341121	1.24478	loss	1456	positive	0.928479	EUR Rare	Deletion
Neurof_UnionStringent	Inattention	0-0.5	0.839524	0.2439	-0.329871	0.817672	gain	914	positive	0.928479	EUR Rare	Duplication
Neurof_UnionStringent	Inattention	0-0.5	0.839524	0.697505	-0.2396	1.63461	loss	914	positive	0.928479	EUR Rare	Deletion
PhHs_MindFun_ADX	Inattention	0-0.5	0.733487	0.179963	-1.30696	1.66689	gain	199	positive	0.928479	EUR Rare	Duplication
PhHs_MindFun_ADX	Inattention	0-0.5	0.733487	2.12352	-1.3737	5.62074	loss	199	positive	0.928479	EUR Rare	Deletion
PhHs_MindFun_All	Inattention	0-0.5	0.864983	0.361476	-0.49473	1.21768	gain	554	positive	0.928479	EUR Rare	Duplication
PhHs_MindFun_All	Inattention	0-0.5	0.864983	0.749233	-0.623992	2.12246	loss	554	positive	0.928479	EUR Rare	Deletion
FMR1_Targets_Ascano	OCD	0-0.5	0.63476	0.0705899	-0.758531	0.899711	gain	590	positive	0.929842	EUR Rare	Duplication
FMR1_Targets_Ascano	OCD	0-0.5	0.63476	0.63138	-0.868574	2.13133	loss	590	positive	0.929842	EUR Rare	Deletion
Neurof_GoNervSysDev	OCD	0-0.5	0.608447	-0.144978	-0.696439	0.406483	gain	1079	positive	0.929842	EUR Rare	Duplication
Neurof_GoNervSysDev	OCD	0-0.5	0.608447	0.533943	-0.339041	1.40693	loss	1079	positive	0.929842	EUR Rare	Deletion
Neurof_GoNeuronBody	OCD	0-0.5	0.887576	0.0326101	-1.44672	1.51194	gain	201	positive	0.929842	EUR Rare	Duplication
Neurof_GoNeuronBody	OCD	0-0.5	0.887576	0.738596	-2.63082	4.10801	loss	201	positive	0.929842	EUR Rare	Deletion
Neurof_GoNeuronProj	OCD	0-0.5	0.65621	-0.122674	-0.759505	0.514156	gain	852	positive	0.929842	EUR Rare	Duplication
Neurof_GoNeuronProj	OCD	0-0.5	0.65621	0.618803	-0.459821	1.69743	loss	852	positive	0.929842	EUR Rare	Deletion
Neurof_KeggSynaptic	OCD	0-0.5	0.773312	0.223274	-1.19542	1.64197	gain	176	positive	0.929842	EUR Rare	Duplication
Neurof_KeggSynaptic	OCD	0-0.5	0.773312	0.771927	-2.6063	4.15015	loss	176	positive	0.929842	EUR Rare	Deletion
Neurof_UnionStringent	OCD	0-0.5	0.770174	-0.0814976	-0.68367	0.520675	gain	913	positive	0.929842	EUR Rare	Duplication
Neurof_UnionStringent	OCD	0-0.5	0.770174	0.461797	-0.522494	1.44609	loss	913	positive	0.929842	EUR Rare	Deletion
PhHs_MindFun_ADX	OCD	0-0.5	0.832534	0.16356	-1.39682	1.72394	gain	199	positive	0.929842	EUR Rare	Duplication
PhHs_MindFun_ADX	OCD	0-0.5	0.832534	0.899202	-2.7707	4.5691	loss	199	positive	0.929842	EUR Rare	Deletion
PhHs_MindFun_All	OCD	0-0.5	0.873044	-0.0572006	-0.956328	0.841927	gain	553	positive	0.929842	EUR Rare	Duplication
PhHs_MindFun_All	OCD	0-0.5	0.873044	0.483818	-0.957248	1.92488	loss	553	positive	0.929842	EUR Rare	Deletion
PhHs_NervSys_ADX	OCD	0-0.5	0.803774	-0.170772	-0.727277	0.385733	gain	719	positive	0.929842	EUR Rare	Duplication
PhHs_NervSys_ADX	OCD	0-0.5	0.803774	0.497113	-0.579508	1.57373	loss	719	positive	0.929842	EUR Rare	Deletion
PhHs_NervSys_All	OCD	0-0.5	0.663548	-0.191642	-0.558221	0.174937	gain	1277	positive	0.929842	EUR Rare	Duplication
PhHs_NervSys_All	OCD	0-0.5	0.663548	0.331448	-0.353787	1.01668	loss	1277	positive	0.929842	EUR Rare	Deletion
PhMm_Aggr_CardvascMuscle_all	OCD	44566	0.554865	0.58039	-1.08756	2.24834	gain	279	control	0.932463	EUR Common	Duplication
PhMm_Aggr_CardvascMuscle_all	OCD	44566	0.554865	-0.0578697	-2.0087	1.89296	loss	279	control	0.932463	EUR Common	Deletion
PhMm_Aggr_DigestHepato_all	OCD	44566	0.804041	1.5997	-5.35026	8.54965	gain	55	control	0.932463	EUR Common	Duplication
PhMm_Aggr_DigestHepato_all	OCD	44566	0.804041	-0.333939	-3.46086	2.79298	loss	55	control	0.932463	EUR Common	Deletion
PhMm_Aggr_EndoExocrRepr_all	OCD	44566	0.201244	-0.0569986	-0.833484	0.719487	gain	817	control	0.932463	EUR Common	Duplication
PhMm_Aggr_EndoExocrRepr_all	OCD	44566	0.201244	0.164952	-1.48379	1.8137	loss	817	control	0.932463	EUR Common	Deletion
PhMm_Aggr_HematoImmune_all	OCD	44566	0.932463	-0.154064	-5.804	5.49587	gain	122	control	0.932463	EUR Common	Duplication
PhMm_Aggr_HematoImmune_all	OCD	44566	0.932463	0.627819	-1.39912	2.65476	loss	122	control	0.932463	EUR Common	Deletion
PhMm_Aggr_IntegAdipPigm_all	OCD	44566	0.276171	1.22779	-0.11888	2.57446	gain	167	control	0.932463	EUR Common	Duplication
PhMm_Aggr_IntegAdipPigm_all	OCD	44566	0.276171	1.28681	-0.779529	3.35315	loss	167	control	0.932463	EUR Common	Deletion
PhMm_Aggr_Sensory_all	OCD	44566	0.849247	0.326284	-0.790941	1.44351	gain	419	control	0.932463	EUR Common	Duplication
PhMm_Aggr_Sensory_all	OCD	44566	0.849247	0.13705	-2.34668	2.62079	loss	419	control	0.932463	EUR Common	Deletion
PhMm_Aggr_SkeCranioLimbs_all	OCD	44566	0.819068	0.66773	-0.143681	1.47914	gain	565	control	0.932463	EUR Common	Duplication
PhMm_Aggr_SkeCranioLimbs_all	OCD	44566	0.819068	0.443867	-1.4821	2.36983	loss	565	control	0.932463	EUR Common	Deletion
PhMm_Aggr_CardvascMuscle_all	Inattention	0-0.5	0.654054	0.310816	-0.743724	1.36536	gain	205	control	0.933502	EAS Rare	Duplication
PhMm_Aggr_CardvascMuscle_all	Inattention	0-0.5	0.654054	0.129792	-2.23664	2.49622	loss	205	control	0.933502	EAS Rare	Deletion
PhMm_Aggr_DigestHepato_all	Inattention	0-0.5	0.452343	0.62273	-0.675011	1.92047	gain	205	control	0.933502	EAS Rare	Duplication
PhMm_Aggr_DigestHepato_all	Inattention	0-0.5	0.452343	1.07047	-1.61173	3.75266	loss	205	control	0.933502	EAS Rare	Deletion
PhMm_Aggr_HematoImmune_all	Inattention	0-0.5	0.651274	0.1979	-0.629104	1.0249	gain	205	control	0.933502	EAS Rare	Duplication
PhMm_Aggr_HematoImmune_all	Inattention	0-0.5	0.651274	-0.00828695	-1.84368	1.8271	loss	205	control	0.933502	EAS Rare	Deletion
PhMm_Aggr_Sensory_all	Inattention	0-0.5	0.666787	-0.507761	-1.7698	0.754276	gain	205	control	0.933502	EAS Rare	Duplication
PhMm_Aggr_Sensory_all	Inattention	0-0.5	0.666787	-0.18121	-2.77599	2.41357	loss	205	control	0.933502	EAS Rare	Deletion
PhMm_Aggr_SkeCranioLimbs_all	Inattention	0-0.5	0.615896	0.0556164	-1.14569	1.25692	gain	205	control	0.933502	EAS Rare	Duplication
PhMm_Aggr_SkeCranioLimbs_all	Inattention	0-0.5	0.615896	-0.876866	-3.63448	1.88075	loss	205	control	0.933502	EAS Rare	Deletion
PhMm_Aggr_HematoImmune_all	Response time variability	1-5	0.859991	-0.889247	-4.6197	2.84121	gain	49	control	0.935757	EAS Common	Duplication
PhMm_Aggr_HematoImmune_all	Response time variability	1-5	0.859991	-0.133458	-2.29927	2.03236	loss	49	control	0.935757	EAS Common	Deletion
PhMm_Aggr_IntegAdipPigm_all	Response time variability	1-5	0.935757	0.331719	-2.70243	3.36586	gain	49	control	0.935757	EAS Common	Duplication
PhMm_Aggr_IntegAdipPigm_all	Response time variability	1-5	0.935757	0.537776	-3.25868	4.33423	loss	49	control	0.935757	EAS Common	Deletion
BspanHM_lg2rpkm3.21	Response time variability	1-5	0.658997	0.449922	-1.3478	2.24765	gain	49	positive	0.940064	EAS Common	Duplication
BspanHM_lg2rpkm3.21	Response time variability	1-5	0.658997	-0.338256	-2.56436	1.88784	loss	49	positive	0.940064	EAS Common	Deletion
BspanVH_lg2rpkm4.74	Response time variability	1-5	0.770197	-0.230411	-1.23689	0.77607	gain	49	positive	0.940064	EAS Common	Duplication
BspanVH_lg2rpkm4.74	Response time variability	1-5	0.770197	0.243039	-1.63685	2.12293	loss	49	positive	0.940064	EAS Common	Deletion
FMR1_Targets_Darnell	Response time variability	1-5	0.196763	-3.07486	-6.61317	0.463461	gain	49	positive	0.940064	EAS Common	Duplication
FMR1_Targets_Darnell	Response time variability	1-5	0.196763	1.96494	-6.94489	10.8748	loss	49	positive	0.940064	EAS Common	Deletion
Neurof_GoNervSysDev	Response time variability	1-5	0.835587	-0.67956	-3.9313	2.57218	gain	49	positive	0.940064	EAS Common	Duplication
Neurof_GoNervSysDev	Response time variability	1-5	0.835587	2.00147	-6.91895	10.9219	loss	49	positive	0.940064	EAS Common	Deletion
Neurof_GoNervSysDev_CNS	Response time variability	1-5	0.100046	-7.37657	-14.2746	-0.478562	gain	49	positive	0.940064	EAS Common	Duplication
Neurof_GoNervSysDev_CNS	Response time variability	1-5	0.100046	1.92983	-6.97433	10.834	loss	49	positive	0.940064	EAS Common	Deletion
Neurof_GoNervTransm	Response time variability	1-5	0.411238	-2.29349	-7.73621	3.14922	gain	49	positive	0.940064	EAS Common	Duplication
Neurof_GoNervTransm	Response time variability	1-5	0.411238	NA	NA	NA	loss	49	positive	0.940064	EAS Common	Deletion
Neurof_GoNeuronProj	Response time variability	1-5	0.431101	1.23363	-2.46216	4.92942	gain	49	positive	0.940064	EAS Common	Duplication
Neurof_GoNeuronProj	Response time variability	1-5	0.431101	NA	NA	NA	loss	49	positive	0.940064	EAS Common	Deletion
Neurof_PathwaysAxonG	Response time variability	1-5	0.547072	1.24411	-3.29884	5.78706	gain	49	positive	0.940064	EAS Common	Duplication
Neurof_PathwaysAxonG	Response time variability	1-5	0.547072	NA	NA	NA	loss	49	positive	0.940064	EAS Common	Deletion
Neurof_UnionInclusive	Response time variability	1-5	0.65272	-1.12638	-3.94643	1.69367	gain	49	positive	0.940064	EAS Common	Duplication
Neurof_UnionInclusive	Response time variability	1-5	0.65272	1.99666	-6.92202	10.9153	loss	49	positive	0.940064	EAS Common	Deletion
Neurof_UnionStringent	Response time variability	1-5	0.431101	1.23363	-2.46216	4.92942	gain	49	positive	0.940064	EAS Common	Duplication
Neurof_UnionStringent	Response time variability	1-5	0.431101	NA	NA	NA	loss	49	positive	0.940064	EAS Common	Deletion
PhHs_MindFun_ADX	Response time variability	1-5	0.226015	3.83393	-0.629129	8.29699	gain	49	positive	0.940064	EAS Common	Duplication
PhHs_MindFun_ADX	Response time variability	1-5	0.226015	-1.46935	-21.3625	18.4238	loss	49	positive	0.940064	EAS Common	Deletion
PhHs_MindFun_All	Response time variability	1-5	0.676098	0.824887	-1.31173	2.96151	gain	49	positive	0.940064	EAS Common	Duplication
PhHs_MindFun_All	Response time variability	1-5	0.676098	-1.46145	-21.3743	18.4514	loss	49	positive	0.940064	EAS Common	Deletion
PhHs_NervSys_ADX	Response time variability	1-5	0.84111	0.37904	-2.01273	2.77081	gain	49	positive	0.940064	EAS Common	Duplication
PhHs_NervSys_ADX	Response time variability	1-5	0.84111	-0.278502	-2.58668	2.02967	loss	49	positive	0.940064	EAS Common	Deletion
PhHs_NervSys_All	Response time variability	1-5	0.783637	0.294065	-1.27369	1.86182	gain	49	positive	0.940064	EAS Common	Duplication
PhHs_NervSys_All	Response time variability	1-5	0.783637	-0.266693	-2.57231	2.03892	loss	49	positive	0.940064	EAS Common	Deletion
PhMm_NervSystem_all	Response time variability	1-5	0.594182	-0.209233	-2.40167	1.98321	gain	49	positive	0.940064	EAS Common	Duplication
PhMm_NervSystem_all	Response time variability	1-5	0.594182	2.13595	-2.4147	6.68661	loss	49	positive	0.940064	EAS Common	Deletion
PhMm_NeuroUnion_all	Response time variability	1-5	0.541726	-0.55943	-2.43823	1.31937	gain	49	positive	0.940064	EAS Common	Duplication
PhMm_NeuroUnion_all	Response time variability	1-5	0.541726	1.16668	-1.78946	4.12282	loss	49	positive	0.940064	EAS Common	Deletion
Synapse_GrantFull	Response time variability	1-5	0.471672	-0.93067	-3.46829	1.60695	gain	49	positive	0.940064	EAS Common	Duplication
Synapse_GrantFull	Response time variability	1-5	0.471672	NA	NA	NA	loss	49	positive	0.940064	EAS Common	Deletion
PhMm_Aggr_HematoImmune_all	SSRT	0-0.5	0.806385	0.133211	-0.79557	1.06199	gain	175	control	0.940783	EAS Rare	Duplication
PhMm_Aggr_HematoImmune_all	SSRT	0-0.5	0.806385	-0.974175	-3.18618	1.23783	loss	175	control	0.940783	EAS Rare	Deletion
PhMm_Aggr_CardvascMuscle_all	SSRT	0-0.5	0.409508	0.0725407	-0.443321	0.588402	gain	902	control	0.942639	EUR Rare	Duplication
PhMm_Aggr_CardvascMuscle_all	SSRT	0-0.5	0.409508	0.170612	-0.720851	1.06207	loss	902	control	0.942639	EUR Rare	Deletion
PhMm_Aggr_DigestHepato_all	SSRT	0-0.5	0.905567	0.112215	-0.537769	0.762198	gain	700	control	0.942639	EUR Rare	Duplication
PhMm_Aggr_DigestHepato_all	SSRT	0-0.5	0.905567	-0.507611	-1.65548	0.640253	loss	700	control	0.942639	EUR Rare	Deletion
PhMm_Aggr_EndoExocrRepr_all	SSRT	0-0.5	0.942639	0.171598	-0.357111	0.700307	gain	930	control	0.942639	EUR Rare	Duplication
PhMm_Aggr_EndoExocrRepr_all	SSRT	0-0.5	0.942639	-0.440661	-1.39017	0.508843	loss	930	control	0.942639	EUR Rare	Deletion
PhMm_Aggr_HematoImmune_all	SSRT	0-0.5	0.940749	0.151641	-0.212007	0.51529	gain	1079	control	0.942639	EUR Rare	Duplication
PhMm_Aggr_HematoImmune_all	SSRT	0-0.5	0.940749	-0.385828	-1.16653	0.394869	loss	1079	control	0.942639	EUR Rare	Deletion
PhMm_Aggr_Sensory_all	SSRT	0-0.5	0.459915	0.35523	-0.403493	1.11395	gain	670	control	0.942639	EUR Rare	Duplication
PhMm_Aggr_Sensory_all	SSRT	0-0.5	0.459915	0.303265	-0.886852	1.49338	loss	670	control	0.942639	EUR Rare	Deletion
PhMm_Aggr_SkeCranioLimbs_all	SSRT	0-0.5	0.614586	-0.0212066	-0.634235	0.591822	gain	755	control	0.942639	EUR Rare	Duplication
PhMm_Aggr_SkeCranioLimbs_all	SSRT	0-0.5	0.614586	-0.0653988	-1.18656	1.05576	loss	755	control	0.942639	EUR Rare	Deletion
PhMm_Aggr_CardvascMuscle_all	Hyperactivity	44566	0.945539	0.483617	-1.13022	2.09746	gain	279	control	0.945539	EUR Common	Duplication
PhMm_Aggr_CardvascMuscle_all	Hyperactivity	44566	0.945539	0.171483	-1.71584	2.0588	loss	279	control	0.945539	EUR Common	Deletion
BspanHM_lg2rpkm3.21	Hyperactivity	0-0.5	0.494812	-0.111696	-0.719595	0.496204	gain	205	positive	0.947138	EAS Rare	Duplication
BspanHM_lg2rpkm3.21	Hyperactivity	0-0.5	0.494812	1.31155	-0.363773	2.98688	loss	205	positive	0.947138	EAS Rare	Deletion
FMR1_Targets_Ascano	Hyperactivity	0-0.5	0.860106	0.130422	-1.46133	1.72218	gain	205	positive	0.947138	EAS Rare	Duplication
FMR1_Targets_Ascano	Hyperactivity	0-0.5	0.860106	-0.613246	-4.82297	3.59648	loss	205	positive	0.947138	EAS Rare	Deletion
FMR1_Targets_Darnell	Hyperactivity	0-0.5	0.21626	1.06577	-0.498323	2.62987	gain	205	positive	0.947138	EAS Rare	Duplication
FMR1_Targets_Darnell	Hyperactivity	0-0.5	0.21626	-1.00091	-4.25536	2.25354	loss	205	positive	0.947138	EAS Rare	Deletion
Neurof_GoNervSysDev	Hyperactivity	0-0.5	0.682254	0.20668	-0.783663	1.19702	gain	205	positive	0.947138	EAS Rare	Duplication
Neurof_GoNervSysDev	Hyperactivity	0-0.5	0.682254	0.789839	-0.58622	2.1659	loss	205	positive	0.947138	EAS Rare	Deletion
Neurof_GoNervSysDev_CNS	Hyperactivity	0-0.5	0.758687	-0.461573	-2.48583	1.56268	gain	205	positive	0.947138	EAS Rare	Duplication
Neurof_GoNervSysDev_CNS	Hyperactivity	0-0.5	0.758687	-0.679586	-3.90062	2.54144	loss	205	positive	0.947138	EAS Rare	Deletion
Neurof_GoNervTransm	Hyperactivity	0-0.5	0.511366	-0.387415	-2.02695	1.25212	gain	205	positive	0.947138	EAS Rare	Duplication
Neurof_GoNervTransm	Hyperactivity	0-0.5	0.511366	1.3108	-0.578392	3.19999	loss	205	positive	0.947138	EAS Rare	Deletion
Neurof_GoNeuronBody	Hyperactivity	0-0.5	0.278233	0.402479	-2.59018	3.39514	gain	205	positive	0.947138	EAS Rare	Duplication
Neurof_GoNeuronBody	Hyperactivity	0-0.5	0.278233	5.93607	-0.955646	12.8278	loss	205	positive	0.947138	EAS Rare	Deletion
Neurof_GoNeuronProj	Hyperactivity	0-0.5	0.120794	0.86707	-0.206461	1.9406	gain	205	positive	0.947138	EAS Rare	Duplication
Neurof_GoNeuronProj	Hyperactivity	0-0.5	0.120794	0.0853516	-2.55207	2.72278	loss	205	positive	0.947138	EAS Rare	Deletion
Neurof_GoSynaptic	Hyperactivity	0-0.5	0.57028	-0.563695	-2.24838	1.12099	gain	205	positive	0.947138	EAS Rare	Duplication
Neurof_GoSynaptic	Hyperactivity	0-0.5	0.57028	1.1568	-0.946854	3.26046	loss	205	positive	0.947138	EAS Rare	Deletion
Neurof_KeggSynaptic	Hyperactivity	0-0.5	0.303872	0.479338	-2.1952	3.15387	gain	205	positive	0.947138	EAS Rare	Duplication
Neurof_KeggSynaptic	Hyperactivity	0-0.5	0.303872	-2.99873	-7.33513	1.33766	loss	205	positive	0.947138	EAS Rare	Deletion
Neurof_PathwaysAxonG	Hyperactivity	0-0.5	0.211908	1.68282	-0.659271	4.02491	gain	205	positive	0.947138	EAS Rare	Duplication
Neurof_PathwaysAxonG	Hyperactivity	0-0.5	0.211908	-1.41764	-5.24926	2.41398	loss	205	positive	0.947138	EAS Rare	Deletion
Neurof_UnionInclusive	Hyperactivity	0-0.5	0.613649	0.252178	-0.479258	0.983613	gain	205	positive	0.947138	EAS Rare	Duplication
Neurof_UnionInclusive	Hyperactivity	0-0.5	0.613649	0.486397	-0.727849	1.70064	loss	205	positive	0.947138	EAS Rare	Deletion
Neurof_UnionStringent	Hyperactivity	0-0.5	0.883185	0.207696	-0.856583	1.27197	gain	205	positive	0.947138	EAS Rare	Duplication
Neurof_UnionStringent	Hyperactivity	0-0.5	0.883185	0.462275	-1.1742	2.09875	loss	205	positive	0.947138	EAS Rare	Deletion
PhHs_MindFun_ADX	Hyperactivity	0-0.5	0.579875	1.13905	-2.18578	4.46389	gain	205	positive	0.947138	EAS Rare	Duplication
PhHs_MindFun_ADX	Hyperactivity	0-0.5	0.579875	2.75682	-3.72324	9.23687	loss	205	positive	0.947138	EAS Rare	Deletion
PhHs_MindFun_All	Hyperactivity	0-0.5	0.89995	-0.0830706	-1.8811	1.71495	gain	205	positive	0.947138	EAS Rare	Duplication
PhHs_MindFun_All	Hyperactivity	0-0.5	0.89995	-0.220001	-3.33952	2.89952	loss	205	positive	0.947138	EAS Rare	Deletion
PhHs_NervSys_ADX	Hyperactivity	0-0.5	0.523109	0.637627	-0.753822	2.02908	gain	205	positive	0.947138	EAS Rare	Duplication
PhHs_NervSys_ADX	Hyperactivity	0-0.5	0.523109	0.727576	-2.15306	3.60821	loss	205	positive	0.947138	EAS Rare	Deletion
PhHs_NervSys_All	Hyperactivity	0-0.5	0.733134	0.235914	-0.598006	1.06983	gain	205	positive	0.947138	EAS Rare	Duplication
PhHs_NervSys_All	Hyperactivity	0-0.5	0.733134	0.222143	-1.67524	2.11952	loss	205	positive	0.947138	EAS Rare	Deletion
PhMm_NervSystem_all	Hyperactivity	0-0.5	0.925295	0.0724787	-0.823571	0.968529	gain	205	positive	0.947138	EAS Rare	Duplication
PhMm_NervSystem_all	Hyperactivity	0-0.5	0.925295	0.0133587	-2.00254	2.02925	loss	205	positive	0.947138	EAS Rare	Deletion
PhMm_NeuroBehav_all	Hyperactivity	0-0.5	0.788789	0.188622	-0.672651	1.04989	gain	205	positive	0.947138	EAS Rare	Duplication
PhMm_NeuroBehav_all	Hyperactivity	0-0.5	0.788789	0.671009	-1.49376	2.83578	loss	205	positive	0.947138	EAS Rare	Deletion
PhMm_NeuroUnion_all	Hyperactivity	0-0.5	0.843991	0.131483	-0.534921	0.797886	gain	205	positive	0.947138	EAS Rare	Duplication
PhMm_NeuroUnion_all	Hyperactivity	0-0.5	0.843991	0.232349	-1.53237	1.99707	loss	205	positive	0.947138	EAS Rare	Deletion
Synapse_GrantFull	Hyperactivity	0-0.5	0.947138	0.081043	-1.1553	1.31739	gain	205	positive	0.947138	EAS Rare	Duplication
Synapse_GrantFull	Hyperactivity	0-0.5	0.947138	0.824956	-2.23825	3.88817	loss	205	positive	0.947138	EAS Rare	Deletion
PhMm_Aggr_CardvascMuscle_all	SSRT	0-0.5	0.947957	-0.0287729	-1.2143	1.15675	gain	175	control	0.947957	EAS Rare	Duplication
PhMm_Aggr_CardvascMuscle_all	SSRT	0-0.5	0.947957	0.0308098	-2.68947	2.75109	loss	175	control	0.947957	EAS Rare	Deletion
Neurof_GoNervTransm	Inattention	44566	0.499644	0.791927	-1.5994	3.18325	gain	69	positive	0.949323	EUR Common	Duplication
Neurof_GoNervTransm	Inattention	44566	0.499644	NA	NA	NA	loss	69	positive	0.949323	EUR Common	Deletion
FMR1_Targets_Ascano	OCD	0-0.5	0.648562	0.656091	-0.928178	2.24036	gain	203	positive	0.951225	EAS Rare	Duplication
FMR1_Targets_Ascano	OCD	0-0.5	0.648562	1.86489	-2.31124	6.04102	loss	203	positive	0.951225	EAS Rare	Deletion
BspanVH_lg2rpkm4.74	Inattention	44566	0.901414	-0.0754934	-0.72724	0.576253	gain	645	positive	0.951778	EUR Common	Duplication
BspanVH_lg2rpkm4.74	Inattention	44566	0.901414	0.253206	-1.30403	1.81044	loss	645	positive	0.951778	EUR Common	Deletion
Neurof_GoNeuronProj	Inattention	44566	0.725459	0.403605	-1.98712	2.79433	gain	69	positive	0.951778	EUR Common	Duplication
Neurof_GoNeuronProj	Inattention	44566	0.725459	NA	NA	NA	loss	69	positive	0.951778	EUR Common	Deletion
Neurof_GoSynaptic	Inattention	44566	0.783233	0.324718	-2.15657	2.80601	gain	64	positive	0.951778	EUR Common	Duplication
Neurof_GoSynaptic	Inattention	44566	0.783233	NA	NA	NA	loss	64	positive	0.951778	EUR Common	Deletion
Neurof_UnionStringent	Inattention	44566	0.725459	0.403605	-1.98712	2.79433	gain	69	positive	0.951778	EUR Common	Duplication
Neurof_UnionStringent	Inattention	44566	0.725459	NA	NA	NA	loss	69	positive	0.951778	EUR Common	Deletion
PhHs_MindFun_ADX	Inattention	44566	0.578918	-0.501555	-2.25621	1.2531	gain	131	positive	0.951778	EUR Common	Duplication
PhHs_MindFun_ADX	Inattention	44566	0.578918	NA	NA	NA	loss	131	positive	0.951778	EUR Common	Deletion
PhMm_NervSystem_all	Inattention	44566	0.820605	0.234839	-0.8407	1.31038	gain	418	positive	0.951778	EUR Common	Duplication
PhMm_NervSystem_all	Inattention	44566	0.820605	0.167578	-2.19839	2.53354	loss	418	positive	0.951778	EUR Common	Deletion
Synapse_GrantFull	Inattention	44566	0.608085	-0.285513	-1.39362	0.822593	gain	317	positive	0.951778	EUR Common	Duplication
Synapse_GrantFull	Inattention	44566	0.608085	NA	NA	NA	loss	317	positive	0.951778	EUR Common	Deletion
PhMm_Aggr_DigestHepato_all	OCD	0-0.5	0.694714	-0.17629	-0.808213	0.455634	gain	823	control	0.952271	EUR Rare	Duplication
PhMm_Aggr_DigestHepato_all	OCD	0-0.5	0.694714	-0.25739	-1.36757	0.852788	loss	823	control	0.952271	EUR Rare	Deletion
PhMm_Aggr_EndoExocrRepr_all	OCD	0-0.5	0.456177	0.0718338	-0.444308	0.587976	gain	1062	control	0.952271	EUR Rare	Duplication
PhMm_Aggr_EndoExocrRepr_all	OCD	0-0.5	0.456177	-0.0894123	-1.0159	0.837072	loss	1062	control	0.952271	EUR Rare	Deletion
PhMm_Aggr_HematoImmune_all	OCD	0-0.5	0.396254	-0.267604	-0.623418	0.0882101	gain	1238	control	0.952271	EUR Rare	Duplication
PhMm_Aggr_HematoImmune_all	OCD	0-0.5	0.396254	0.00885334	-0.757357	0.775064	loss	1238	control	0.952271	EUR Rare	Deletion
PhMm_Aggr_IntegAdipPigm_all	OCD	0-0.5	0.76928	-0.0252354	-0.580394	0.529923	gain	894	control	0.952271	EUR Rare	Duplication
PhMm_Aggr_IntegAdipPigm_all	OCD	0-0.5	0.76928	0.369704	-0.59247	1.33188	loss	894	control	0.952271	EUR Rare	Deletion
PhMm_Aggr_Sensory_all	OCD	0-0.5	0.816233	-0.00029629	-0.72973	0.729137	gain	755	control	0.952271	EUR Rare	Duplication
PhMm_Aggr_Sensory_all	OCD	0-0.5	0.816233	0.330559	-0.838519	1.49964	loss	755	control	0.952271	EUR Rare	Deletion
PhMm_Aggr_SkeCranioLimbs_all	OCD	0-0.5	0.793241	-0.0949948	-0.684406	0.494417	gain	870	control	0.952271	EUR Rare	Duplication
PhMm_Aggr_SkeCranioLimbs_all	OCD	0-0.5	0.793241	-0.0899894	-1.16526	0.985283	loss	870	control	0.952271	EUR Rare	Deletion
Neurof_UnionInclusive	Response time variability	0-0.5	0.780122	0.270553	-0.585888	1.12699	gain	175	positive	0.953483	EAS Rare	Duplication
Neurof_UnionInclusive	Response time variability	0-0.5	0.780122	0.496679	-0.902208	1.89557	loss	175	positive	0.953483	EAS Rare	Deletion
PhMm_Aggr_DigestHepato_all	Inattention	1-5	0.890592	0.467646	-3.27251	4.2078	gain	54	control	0.956767	EAS Common	Duplication
PhMm_Aggr_DigestHepato_all	Inattention	1-5	0.890592	NA	NA	NA	loss	54	control	0.956767	EAS Common	Deletion
PhMm_Aggr_Sensory_all	Inattention	1-5	0.956767	0.374797	-1.35671	2.1063	gain	54	control	0.956767	EAS Common	Duplication
PhMm_Aggr_Sensory_all	Inattention	1-5	0.956767	1.61774	-2.57051	5.806	loss	54	control	0.956767	EAS Common	Deletion
PhMm_Aggr_Sensory_all	Inattention	44566	0.95955	0.0927848	-0.972013	1.15758	gain	419	control	0.95955	EUR Common	Duplication
PhMm_Aggr_Sensory_all	Inattention	44566	0.95955	0.165023	-2.20215	2.53219	loss	419	control	0.95955	EUR Common	Deletion
PhMm_NeuroBehav_all	Response time variability	1-5	0.909598	0.458849	-2.47318	3.39087	gain	49	positive	0.960131	EAS Common	Duplication
PhMm_NeuroBehav_all	Response time variability	1-5	0.909598	0.536283	-3.25916	4.33172	loss	49	positive	0.960131	EAS Common	Deletion
PhMm_Aggr_EndoExocrRepr_all	Inattention	0-0.5	0.85195	-0.282624	-1.29817	0.732924	gain	205	control	0.960771	EAS Rare	Duplication
PhMm_Aggr_EndoExocrRepr_all	Inattention	0-0.5	0.85195	0.852613	-1.18249	2.88772	loss	205	control	0.960771	EAS Rare	Deletion
PhMm_Aggr_IntegAdipPigm_all	Inattention	0-0.5	0.960771	-0.0158631	-1.12938	1.09766	gain	205	control	0.960771	EAS Rare	Duplication
PhMm_Aggr_IntegAdipPigm_all	Inattention	0-0.5	0.960771	0.642858	-1.9384	3.22412	loss	205	control	0.960771	EAS Rare	Deletion
BspanHM_lg2rpkm3.21	SSRT	44566	0.0877688	-0.0520934	-1.18906	1.08488	gain	305	positive	0.960792	EUR Common	Duplication
BspanHM_lg2rpkm3.21	SSRT	44566	0.0877688	-12.9095	-24.4111	-1.40799	loss	305	positive	0.960792	EUR Common	Deletion
Neurof_GoNervTransm	SSRT	44566	0.405418	1.05602	-1.48274	3.59479	gain	62	positive	0.960792	EUR Common	Duplication
Neurof_GoNervTransm	SSRT	44566	0.405418	NA	NA	NA	loss	62	positive	0.960792	EUR Common	Deletion
Neurof_GoNeuronProj	SSRT	44566	0.32155	1.26696	-1.27175	3.80568	gain	62	positive	0.960792	EUR Common	Duplication
Neurof_GoNeuronProj	SSRT	44566	0.32155	NA	NA	NA	loss	62	positive	0.960792	EUR Common	Deletion
Neurof_GoSynaptic	SSRT	44566	0.232983	1.58966	-1.05555	4.23487	gain	57	positive	0.960792	EUR Common	Duplication
Neurof_GoSynaptic	SSRT	44566	0.232983	NA	NA	NA	loss	57	positive	0.960792	EUR Common	Deletion
Neurof_UnionStringent	SSRT	44566	0.32155	1.26696	-1.27175	3.80568	gain	62	positive	0.960792	EUR Common	Duplication
Neurof_UnionStringent	SSRT	44566	0.32155	NA	NA	NA	loss	62	positive	0.960792	EUR Common	Deletion
PhHs_MindFun_ADX	SSRT	44566	0.556248	-0.542826	-2.43109	1.34544	gain	115	positive	0.960792	EUR Common	Duplication
PhHs_MindFun_ADX	SSRT	44566	0.556248	NA	NA	NA	loss	115	positive	0.960792	EUR Common	Deletion
PhHs_MindFun_All	SSRT	44566	0.554703	-0.340513	-1.55293	0.871904	gain	288	positive	0.960792	EUR Common	Duplication
PhHs_MindFun_All	SSRT	44566	0.554703	NA	NA	NA	loss	288	positive	0.960792	EUR Common	Deletion
PhMm_NeuroBehav_all	SSRT	44566	0.427058	0.163555	-0.839496	1.16661	gain	274	positive	0.960792	EUR Common	Duplication
PhMm_NeuroBehav_all	SSRT	44566	0.427058	1.79381	-1.25817	4.84579	loss	274	positive	0.960792	EUR Common	Deletion
PhMm_NeuroUnion_all	SSRT	44566	0.479895	0.0188763	-0.842623	0.880376	gain	473	positive	0.960792	EUR Common	Duplication
PhMm_NeuroUnion_all	SSRT	44566	0.479895	0.698649	-1.23339	2.63069	loss	473	positive	0.960792	EUR Common	Deletion
Synapse_GrantFull	SSRT	44566	0.355274	0.477059	-0.6907	1.64482	gain	287	positive	0.960792	EUR Common	Duplication
Synapse_GrantFull	SSRT	44566	0.355274	NA	NA	NA	loss	287	positive	0.960792	EUR Common	Deletion
Neurof_GoSynaptic	Response time variability	1-5	0.962013	0.0223653	-6.54737	6.5921	gain	49	positive	0.962013	EAS Common	Duplication
Neurof_GoSynaptic	Response time variability	1-5	0.962013	NA	NA	NA	loss	49	positive	0.962013	EAS Common	Deletion
BspanHM_lg2rpkm3.21	Inattention	0-0.5	0.930984	-0.138976	-0.747722	0.46977	gain	205	positive	0.962474	EAS Rare	Duplication
BspanHM_lg2rpkm3.21	Inattention	0-0.5	0.930984	0.705725	-0.971932	2.38338	loss	205	positive	0.962474	EAS Rare	Deletion
FMR1_Targets_Ascano	Inattention	0-0.5	0.959074	0.0602391	-1.53282	1.6533	gain	205	positive	0.962474	EAS Rare	Duplication
FMR1_Targets_Ascano	Inattention	0-0.5	0.959074	0.246055	-3.96713	4.45924	loss	205	positive	0.962474	EAS Rare	Deletion
FMR1_Targets_Darnell	Inattention	0-0.5	0.748969	0.161194	-1.40524	1.72763	gain	205	positive	0.962474	EAS Rare	Duplication
FMR1_Targets_Darnell	Inattention	0-0.5	0.748969	-0.793855	-4.05317	2.46546	loss	205	positive	0.962474	EAS Rare	Deletion
Neurof_GoNervSysDev	Inattention	0-0.5	0.809447	-0.344997	-1.33636	0.646365	gain	205	positive	0.962474	EAS Rare	Duplication
Neurof_GoNervSysDev	Inattention	0-0.5	0.809447	0.368507	-1.00897	1.74598	loss	205	positive	0.962474	EAS Rare	Deletion
Neurof_GoNervSysDev_CNS	Inattention	0-0.5	0.929402	-0.426112	-2.45211	1.59988	gain	205	positive	0.962474	EAS Rare	Duplication
Neurof_GoNervSysDev_CNS	Inattention	0-0.5	0.929402	0.0989249	-3.12487	3.32272	loss	205	positive	0.962474	EAS Rare	Deletion
Neurof_GoNeuronBody	Inattention	0-0.5	0.533061	-1.19731	-4.19386	1.79924	gain	205	positive	0.962474	EAS Rare	Duplication
Neurof_GoNeuronBody	Inattention	0-0.5	0.533061	3.41586	-3.48481	10.3165	loss	205	positive	0.962474	EAS Rare	Deletion
Neurof_GoNeuronProj	Inattention	0-0.5	0.624388	0.141351	-0.933912	1.21661	gain	205	positive	0.962474	EAS Rare	Duplication
Neurof_GoNeuronProj	Inattention	0-0.5	0.624388	-0.655583	-3.29726	1.9861	loss	205	positive	0.962474	EAS Rare	Deletion
Neurof_GoSynaptic	Inattention	0-0.5	0.401931	-1.10459	-2.79013	0.580954	gain	205	positive	0.962474	EAS Rare	Duplication
Neurof_GoSynaptic	Inattention	0-0.5	0.401931	0.900532	-1.20419	3.00526	loss	205	positive	0.962474	EAS Rare	Deletion
Neurof_UnionInclusive	Inattention	0-0.5	0.779066	-0.254906	-0.986941	0.477128	gain	205	positive	0.962474	EAS Rare	Duplication
Neurof_UnionInclusive	Inattention	0-0.5	0.779066	0.418597	-0.796643	1.63384	loss	205	positive	0.962474	EAS Rare	Deletion
Neurof_UnionStringent	Inattention	0-0.5	0.524124	-0.518456	-1.58337	0.546461	gain	205	positive	0.962474	EAS Rare	Duplication
Neurof_UnionStringent	Inattention	0-0.5	0.524124	-0.176951	-1.81441	1.4605	loss	205	positive	0.962474	EAS Rare	Deletion
PhHs_MindFun_ADX	Inattention	0-0.5	0.755091	-0.877338	-4.20554	2.45086	gain	205	positive	0.962474	EAS Rare	Duplication
PhHs_MindFun_ADX	Inattention	0-0.5	0.755091	-1.72374	-8.21036	4.76288	loss	205	positive	0.962474	EAS Rare	Deletion
PhHs_MindFun_All	Inattention	0-0.5	0.647448	-0.696297	-2.4953	1.10271	gain	205	positive	0.962474	EAS Rare	Duplication
PhHs_MindFun_All	Inattention	0-0.5	0.647448	-0.513555	-3.63478	2.60767	loss	205	positive	0.962474	EAS Rare	Deletion
PhHs_NervSys_ADX	Inattention	0-0.5	0.253553	0.71762	-0.674826	2.11007	gain	205	positive	0.962474	EAS Rare	Duplication
PhHs_NervSys_ADX	Inattention	0-0.5	0.253553	-0.660657	-3.54335	2.22204	loss	205	positive	0.962474	EAS Rare	Deletion
PhHs_NervSys_All	Inattention	0-0.5	0.733328	0.0671754	-0.767507	0.901858	gain	205	positive	0.962474	EAS Rare	Duplication
PhHs_NervSys_All	Inattention	0-0.5	0.733328	-0.0385952	-1.93771	1.86052	loss	205	positive	0.962474	EAS Rare	Deletion
PhMm_NervSystem_all	Inattention	0-0.5	0.595033	-0.0849726	-0.98161	0.811665	gain	205	positive	0.962474	EAS Rare	Duplication
PhMm_NervSystem_all	Inattention	0-0.5	0.595033	-0.610057	-2.62727	1.40716	loss	205	positive	0.962474	EAS Rare	Deletion
PhMm_NeuroBehav_all	Inattention	0-0.5	0.351296	-0.0553692	-0.917125	0.806386	gain	205	positive	0.962474	EAS Rare	Duplication
PhMm_NeuroBehav_all	Inattention	0-0.5	0.351296	-1.18138	-3.34736	0.984603	loss	205	positive	0.962474	EAS Rare	Deletion
PhMm_NeuroUnion_all	Inattention	0-0.5	0.642666	0.0458343	-0.62112	0.712789	gain	205	positive	0.962474	EAS Rare	Duplication
PhMm_NeuroUnion_all	Inattention	0-0.5	0.642666	-0.2731	-2.03928	1.49308	loss	205	positive	0.962474	EAS Rare	Deletion
Synapse_GrantFull	Inattention	0-0.5	0.962474	0.0334669	-1.20396	1.2709	gain	205	positive	0.962474	EAS Rare	Duplication
Synapse_GrantFull	Inattention	0-0.5	0.962474	0.360008	-2.70589	3.42591	loss	205	positive	0.962474	EAS Rare	Deletion
PhHs_NervSys_ADX	SSRT	0-0.5	0.964949	0.182015	-0.396406	0.760436	gain	616	positive	0.964949	EUR Rare	Duplication
PhHs_NervSys_ADX	SSRT	0-0.5	0.964949	-0.459286	-1.58676	0.668184	loss	616	positive	0.964949	EUR Rare	Deletion
BspanVH_lg2rpkm4.74	SSRT	1-5	0.86412	0.18144	-0.784511	1.14739	gain	49	positive	0.968167	EAS Common	Duplication
BspanVH_lg2rpkm4.74	SSRT	1-5	0.86412	0.806298	-0.997889	2.61048	loss	49	positive	0.968167	EAS Common	Deletion
FMR1_Targets_Darnell	SSRT	1-5	0.968167	-0.332768	-3.73411	3.06857	gain	49	positive	0.968167	EAS Common	Duplication
FMR1_Targets_Darnell	SSRT	1-5	0.968167	0.422577	-8.14233	8.98748	loss	49	positive	0.968167	EAS Common	Deletion
Neurof_GoNervSysDev_CNS	SSRT	1-5	0.920649	-1.33067	-7.96563	5.3043	gain	49	positive	0.968167	EAS Common	Duplication
Neurof_GoNervSysDev_CNS	SSRT	1-5	0.920649	0.413185	-8.15143	8.9778	loss	49	positive	0.968167	EAS Common	Deletion
Neurof_UnionInclusive	SSRT	1-5	0.886709	0.665145	-2.04278	3.37307	gain	49	positive	0.968167	EAS Common	Duplication
Neurof_UnionInclusive	SSRT	1-5	0.886709	0.433474	-8.13061	8.99755	loss	49	positive	0.968167	EAS Common	Deletion
FMR1_Targets_Darnell	OCD	0-0.5	0.804942	0.119946	-1.43445	1.67434	gain	203	positive	0.968748	EAS Rare	Duplication
FMR1_Targets_Darnell	OCD	0-0.5	0.804942	-0.849627	-4.08599	2.38673	loss	203	positive	0.968748	EAS Rare	Deletion
Neurof_GoSynaptic	OCD	0-0.5	0.823018	0.0926852	-1.58707	1.77244	gain	203	positive	0.968748	EAS Rare	Duplication
Neurof_GoSynaptic	OCD	0-0.5	0.823018	-0.392008	-2.49458	1.71057	loss	203	positive	0.968748	EAS Rare	Deletion
Neurof_UnionStringent	OCD	0-0.5	0.80017	0.319136	-0.740767	1.37904	gain	203	positive	0.968748	EAS Rare	Duplication
Neurof_UnionStringent	OCD	0-0.5	0.80017	0.722093	-0.908073	2.35226	loss	203	positive	0.968748	EAS Rare	Deletion
PhHs_MindFun_All	OCD	0-0.5	0.836646	0.36944	-1.41479	2.15367	gain	203	positive	0.968748	EAS Rare	Duplication
PhHs_MindFun_All	OCD	0-0.5	0.836646	1.25615	-1.83951	4.35181	loss	203	positive	0.968748	EAS Rare	Deletion
PhMm_Aggr_CardvascMuscle_all	Response time variability	0-0.5	0.879207	0.681829	-0.552457	1.91612	gain	175	control	0.971573	EAS Rare	Duplication
PhMm_Aggr_CardvascMuscle_all	Response time variability	0-0.5	0.879207	0.0191276	-2.81303	2.85129	loss	175	control	0.971573	EAS Rare	Deletion
PhMm_Aggr_DigestHepato_all	Response time variability	0-0.5	0.971573	0.389365	-1.12526	1.90399	gain	175	control	0.971573	EAS Rare	Duplication
PhMm_Aggr_DigestHepato_all	Response time variability	0-0.5	0.971573	0.375534	-2.77919	3.53025	loss	175	control	0.971573	EAS Rare	Deletion
PhMm_Aggr_EndoExocrRepr_all	Response time variability	0-0.5	0.209922	1.18212	0.00306827	2.36117	gain	175	control	0.971573	EAS Rare	Duplication
PhMm_Aggr_EndoExocrRepr_all	Response time variability	0-0.5	0.209922	1.27966	-1.12592	3.68524	loss	175	control	0.971573	EAS Rare	Deletion
PhMm_Aggr_HematoImmune_all	Response time variability	0-0.5	0.65056	0.154467	-0.813218	1.12215	gain	175	control	0.971573	EAS Rare	Duplication
PhMm_Aggr_HematoImmune_all	Response time variability	0-0.5	0.65056	-0.575181	-2.87984	1.72947	loss	175	control	0.971573	EAS Rare	Deletion
PhMm_Aggr_IntegAdipPigm_all	Response time variability	0-0.5	0.769526	0.418445	-0.859147	1.69604	gain	175	control	0.971573	EAS Rare	Duplication
PhMm_Aggr_IntegAdipPigm_all	Response time variability	0-0.5	0.769526	1.15153	-1.92255	4.2256	loss	175	control	0.971573	EAS Rare	Deletion
PhMm_Aggr_Sensory_all	Response time variability	0-0.5	0.707002	0.925593	-0.546123	2.39731	gain	175	control	0.971573	EAS Rare	Duplication
PhMm_Aggr_Sensory_all	Response time variability	0-0.5	0.707002	0.80055	-2.48017	4.08127	loss	175	control	0.971573	EAS Rare	Deletion
PhMm_Aggr_SkeCranioLimbs_all	Response time variability	0-0.5	0.837443	0.793097	-0.631795	2.21799	gain	175	control	0.971573	EAS Rare	Duplication
PhMm_Aggr_SkeCranioLimbs_all	Response time variability	0-0.5	0.837443	0.772927	-2.48185	4.02771	loss	175	control	0.971573	EAS Rare	Deletion
BspanHM_lg2rpkm3.21	Inattention	1-5	0.693321	0.830925	-0.695948	2.3578	gain	54	positive	0.972015	EAS Common	Duplication
BspanHM_lg2rpkm3.21	Inattention	1-5	0.693321	0.578113	-1.41527	2.5715	loss	54	positive	0.972015	EAS Common	Deletion
FMR1_Targets_Darnell	Inattention	1-5	0.74233	-0.633063	-3.59299	2.32687	gain	54	positive	0.972015	EAS Common	Duplication
FMR1_Targets_Darnell	Inattention	1-5	0.74233	0.628133	-6.33567	7.59194	loss	54	positive	0.972015	EAS Common	Deletion
Neurof_GoNervSysDev_CNS	Inattention	1-5	0.960982	-0.353418	-5.57419	4.86735	gain	54	positive	0.972015	EAS Common	Duplication
Neurof_GoNervSysDev_CNS	Inattention	1-5	0.960982	0.634384	-6.33009	7.59886	loss	54	positive	0.972015	EAS Common	Deletion
Neurof_GoNervTransm	Inattention	1-5	0.884413	0.391393	-4.63818	5.42097	gain	54	positive	0.972015	EAS Common	Duplication
Neurof_GoNervTransm	Inattention	1-5	0.884413	NA	NA	NA	loss	54	positive	0.972015	EAS Common	Deletion
Neurof_PathwaysAxonG	Inattention	1-5	0.972015	0.870528	-3.22519	4.96625	gain	54	positive	0.972015	EAS Common	Duplication
Neurof_PathwaysAxonG	Inattention	1-5	0.972015	NA	NA	NA	loss	54	positive	0.972015	EAS Common	Deletion
PhHs_MindFun_All	Inattention	1-5	0.886062	0.238382	-1.59812	2.07489	gain	54	positive	0.972015	EAS Common	Duplication
PhHs_MindFun_All	Inattention	1-5	0.886062	4.53216	-13.7603	22.8246	loss	54	positive	0.972015	EAS Common	Deletion
PhMm_NervSystem_all	Inattention	1-5	0.834442	0.162536	-1.67915	2.00422	gain	54	positive	0.972015	EAS Common	Duplication
PhMm_NervSystem_all	Inattention	1-5	0.834442	1.74193	-2.34112	5.82497	loss	54	positive	0.972015	EAS Common	Deletion
PhMm_Aggr_CardvascMuscle_all	Hyperactivity	0-0.5	0.647095	0.082724	-0.403963	0.569411	gain	1035	control	0.972269	EUR Rare	Duplication
PhMm_Aggr_CardvascMuscle_all	Hyperactivity	0-0.5	0.647095	0.497774	-0.337208	1.33276	loss	1035	control	0.972269	EUR Rare	Deletion
PhMm_Aggr_DigestHepato_all	Hyperactivity	0-0.5	0.802317	0.111477	-0.499908	0.722862	gain	823	control	0.972269	EUR Rare	Duplication
PhMm_Aggr_DigestHepato_all	Hyperactivity	0-0.5	0.802317	-0.141163	-1.21532	0.932993	loss	823	control	0.972269	EUR Rare	Deletion
PhMm_Aggr_EndoExocrRepr_all	Hyperactivity	0-0.5	0.899156	0.0701373	-0.429195	0.56947	gain	1062	control	0.972269	EUR Rare	Duplication
PhMm_Aggr_EndoExocrRepr_all	Hyperactivity	0-0.5	0.899156	0.34811	-0.548205	1.24442	loss	1062	control	0.972269	EUR Rare	Deletion
PhMm_Aggr_HematoImmune_all	Hyperactivity	0-0.5	0.554616	0.0957734	-0.248459	0.440005	gain	1239	control	0.972269	EUR Rare	Duplication
PhMm_Aggr_HematoImmune_all	Hyperactivity	0-0.5	0.554616	0.485954	-0.255389	1.2273	loss	1239	control	0.972269	EUR Rare	Deletion
PhMm_Aggr_IntegAdipPigm_all	Hyperactivity	0-0.5	0.855679	0.123819	-0.413315	0.660953	gain	894	control	0.972269	EUR Rare	Duplication
PhMm_Aggr_IntegAdipPigm_all	Hyperactivity	0-0.5	0.855679	-0.085657	-1.01661	0.845292	loss	894	control	0.972269	EUR Rare	Deletion
PhMm_Aggr_Sensory_all	Hyperactivity	0-0.5	0.972269	0.163683	-0.541715	0.869081	gain	756	control	0.972269	EUR Rare	Duplication
PhMm_Aggr_Sensory_all	Hyperactivity	0-0.5	0.972269	0.0834102	-1.0477	1.21452	loss	756	control	0.972269	EUR Rare	Deletion
PhMm_Aggr_SkeCranioLimbs_all	Hyperactivity	0-0.5	0.759781	-0.0488777	-0.619084	0.521329	gain	870	control	0.972269	EUR Rare	Duplication
PhMm_Aggr_SkeCranioLimbs_all	Hyperactivity	0-0.5	0.759781	0.358238	-0.682058	1.39853	loss	870	control	0.972269	EUR Rare	Deletion
BspanHM_lg2rpkm3.21	ADHD	0-0.5	0.70943	-0.135663	-0.742857	0.471532	gain	205	positive	0.973815	EAS Rare	Duplication
BspanHM_lg2rpkm3.21	ADHD	0-0.5	0.70943	1.11074	-0.562642	2.78412	loss	205	positive	0.973815	EAS Rare	Deletion
FMR1_Targets_Ascano	ADHD	0-0.5	0.911789	0.0894769	-1.50012	1.67908	gain	205	positive	0.973815	EAS Rare	Duplication
FMR1_Targets_Ascano	ADHD	0-0.5	0.911789	-0.223589	-4.42762	3.98044	loss	205	positive	0.973815	EAS Rare	Deletion
FMR1_Targets_Darnell	ADHD	0-0.5	0.4125	0.674846	-0.88773	2.23742	gain	205	positive	0.973815	EAS Rare	Duplication
FMR1_Targets_Darnell	ADHD	0-0.5	0.4125	-0.947968	-4.19926	2.30332	loss	205	positive	0.973815	EAS Rare	Deletion
Neurof_GoNervSysDev	ADHD	0-0.5	0.887329	-0.0794402	-1.06859	0.909709	gain	205	positive	0.973815	EAS Rare	Duplication
Neurof_GoNervSysDev	ADHD	0-0.5	0.887329	0.66178	-0.71262	2.03618	loss	205	positive	0.973815	EAS Rare	Deletion
Neurof_GoNervSysDev_CNS	ADHD	0-0.5	0.840832	-0.503551	-2.52508	1.51798	gain	205	positive	0.973815	EAS Rare	Duplication
Neurof_GoNervSysDev_CNS	ADHD	0-0.5	0.840832	-0.266775	-3.48347	2.94992	loss	205	positive	0.973815	EAS Rare	Deletion
Neurof_GoNervTransm	ADHD	0-0.5	0.272194	-0.946827	-2.58319	0.689537	gain	205	positive	0.973815	EAS Rare	Duplication
Neurof_GoNervTransm	ADHD	0-0.5	0.272194	1.43948	-0.446051	3.32501	loss	205	positive	0.973815	EAS Rare	Deletion
Neurof_GoNeuronBody	ADHD	0-0.5	0.402795	-0.455775	-3.4451	2.53355	gain	205	positive	0.973815	EAS Rare	Duplication
Neurof_GoNeuronBody	ADHD	0-0.5	0.402795	5.09699	-1.78704	11.981	loss	205	positive	0.973815	EAS Rare	Deletion
Neurof_GoNeuronProj	ADHD	0-0.5	0.319579	0.543939	-0.5287	1.61658	gain	205	positive	0.973815	EAS Rare	Duplication
Neurof_GoNeuronProj	ADHD	0-0.5	0.319579	-0.219405	-2.85464	2.41583	loss	205	positive	0.973815	EAS Rare	Deletion
Neurof_GoSynaptic	ADHD	0-0.5	0.461682	-0.868229	-2.55023	0.813776	gain	205	positive	0.973815	EAS Rare	Duplication
Neurof_GoSynaptic	ADHD	0-0.5	0.461682	1.1395	-0.960805	3.23981	loss	205	positive	0.973815	EAS Rare	Deletion
Neurof_KeggSynaptic	ADHD	0-0.5	0.141446	-0.377159	-3.04656	2.29224	gain	205	positive	0.973815	EAS Rare	Duplication
Neurof_KeggSynaptic	ADHD	0-0.5	0.141446	-4.04905	-8.37712	0.279025	loss	205	positive	0.973815	EAS Rare	Deletion
Neurof_PathwaysAxonG	ADHD	0-0.5	0.153944	1.55208	-0.786493	3.89064	gain	205	positive	0.973815	EAS Rare	Duplication
Neurof_PathwaysAxonG	ADHD	0-0.5	0.153944	-2.06276	-5.88861	1.7631	loss	205	positive	0.973815	EAS Rare	Deletion
Neurof_UnionInclusive	ADHD	0-0.5	0.939621	-0.00160386	-0.732116	0.728909	gain	205	positive	0.973815	EAS Rare	Duplication
Neurof_UnionInclusive	ADHD	0-0.5	0.939621	0.520969	-0.691744	1.73368	loss	205	positive	0.973815	EAS Rare	Deletion
Neurof_UnionStringent	ADHD	0-0.5	0.954934	-0.154673	-1.2176	0.908253	gain	205	positive	0.973815	EAS Rare	Duplication
Neurof_UnionStringent	ADHD	0-0.5	0.954934	0.200741	-1.43365	1.83514	loss	205	positive	0.973815	EAS Rare	Deletion
PhHs_MindFun_ADX	ADHD	0-0.5	0.973815	0.174931	-3.14666	3.49652	gain	205	positive	0.973815	EAS Rare	Duplication
PhHs_MindFun_ADX	ADHD	0-0.5	0.973815	0.512882	-5.96085	6.98662	loss	205	positive	0.973815	EAS Rare	Deletion
PhHs_MindFun_All	ADHD	0-0.5	0.776163	-0.406843	-2.20222	1.38854	gain	205	positive	0.973815	EAS Rare	Duplication
PhHs_MindFun_All	ADHD	0-0.5	0.776163	-0.396452	-3.51138	2.71848	loss	205	positive	0.973815	EAS Rare	Deletion
PhHs_NervSys_ADX	ADHD	0-0.5	0.389756	0.694965	-0.694598	2.08453	gain	205	positive	0.973815	EAS Rare	Duplication
PhHs_NervSys_ADX	ADHD	0-0.5	0.389756	0.0239603	-2.85277	2.90069	loss	205	positive	0.973815	EAS Rare	Deletion
PhHs_NervSys_All	ADHD	0-0.5	0.730214	0.15508	-0.677751	0.987911	gain	205	positive	0.973815	EAS Rare	Duplication
PhHs_NervSys_All	ADHD	0-0.5	0.730214	0.122521	-1.77238	2.01742	loss	205	positive	0.973815	EAS Rare	Deletion
PhMm_NervSystem_all	ADHD	0-0.5	0.792357	-0.0297436	-0.924538	0.865051	gain	205	positive	0.973815	EAS Rare	Duplication
PhMm_NervSystem_all	ADHD	0-0.5	0.792357	-0.260403	-2.27347	1.75267	loss	205	positive	0.973815	EAS Rare	Deletion
PhMm_NeuroBehav_all	ADHD	0-0.5	0.784999	0.079545	-0.780691	0.939781	gain	205	positive	0.973815	EAS Rare	Duplication
PhMm_NeuroBehav_all	ADHD	0-0.5	0.784999	-0.199969	-2.36213	1.9622	loss	205	positive	0.973815	EAS Rare	Deletion
PhMm_NeuroUnion_all	ADHD	0-0.5	0.776323	0.0881901	-0.577326	0.753707	gain	205	positive	0.973815	EAS Rare	Duplication
PhMm_NeuroUnion_all	ADHD	0-0.5	0.776323	0.0403681	-1.722	1.80274	loss	205	positive	0.973815	EAS Rare	Deletion
Synapse_GrantFull	ADHD	0-0.5	0.96347	0.0381873	-1.19647	1.27285	gain	205	positive	0.973815	EAS Rare	Duplication
Synapse_GrantFull	ADHD	0-0.5	0.96347	0.741215	-2.31783	3.80026	loss	205	positive	0.973815	EAS Rare	Deletion
BspanHM_lg2rpkm3.21	Response time variability	44566	0.710819	0.134468	-0.966951	1.23589	gain	305	positive	0.975681	EUR Common	Duplication
BspanHM_lg2rpkm3.21	Response time variability	44566	0.710819	-4.42168	-15.5636	6.72023	loss	305	positive	0.975681	EUR Common	Deletion
BspanVH_lg2rpkm4.74	Response time variability	44566	0.599485	-0.211614	-0.881288	0.458059	gain	573	positive	0.975681	EUR Common	Duplication
BspanVH_lg2rpkm4.74	Response time variability	44566	0.599485	-0.375858	-2.00658	1.25487	loss	573	positive	0.975681	EUR Common	Deletion
FMR1_Targets_Darnell	Response time variability	44566	0.587224	0.581146	-1.23076	2.39306	gain	121	positive	0.975681	EUR Common	Duplication
FMR1_Targets_Darnell	Response time variability	44566	0.587224	1.47415	-7.26262	10.2109	loss	121	positive	0.975681	EUR Common	Deletion
Neurof_GoNervSysDev	Response time variability	44566	0.849344	-0.185697	-2.51994	2.14855	gain	74	positive	0.975681	EUR Common	Duplication
Neurof_GoNervSysDev	Response time variability	44566	0.849344	1.46512	-7.27234	10.2026	loss	74	positive	0.975681	EUR Common	Deletion
Neurof_GoNervSysDev_CNS	Response time variability	44566	0.797779	-1.75838	-9.12347	5.60671	gain	12	positive	0.975681	EUR Common	Duplication
Neurof_GoNervSysDev_CNS	Response time variability	44566	0.797779	1.46383	-7.27315	10.2008	loss	12	positive	0.975681	EUR Common	Deletion
Neurof_GoNervTransm	Response time variability	44566	0.917048	0.038787	-2.4197	2.49727	gain	62	positive	0.975681	EUR Common	Duplication
Neurof_GoNervTransm	Response time variability	44566	0.917048	NA	NA	NA	loss	62	positive	0.975681	EUR Common	Deletion
Neurof_GoNeuronProj	Response time variability	44566	0.975681	-0.0135607	-2.47207	2.44495	gain	62	positive	0.975681	EUR Common	Duplication
Neurof_GoNeuronProj	Response time variability	44566	0.975681	NA	NA	NA	loss	62	positive	0.975681	EUR Common	Deletion
Neurof_GoSynaptic	Response time variability	44566	0.878073	0.140288	-2.42146	2.70204	gain	57	positive	0.975681	EUR Common	Duplication
Neurof_GoSynaptic	Response time variability	44566	0.878073	NA	NA	NA	loss	57	positive	0.975681	EUR Common	Deletion
Neurof_UnionInclusive	Response time variability	44566	0.827649	-0.379257	-2.57668	1.81816	gain	83	positive	0.975681	EUR Common	Duplication
Neurof_UnionInclusive	Response time variability	44566	0.827649	1.4591	-7.27821	10.1964	loss	83	positive	0.975681	EUR Common	Deletion
Neurof_UnionStringent	Response time variability	44566	0.975681	-0.0135607	-2.47207	2.44495	gain	62	positive	0.975681	EUR Common	Duplication
Neurof_UnionStringent	Response time variability	44566	0.975681	NA	NA	NA	loss	62	positive	0.975681	EUR Common	Deletion
PhHs_MindFun_ADX	Response time variability	44566	0.66326	-0.479821	-2.30826	1.34861	gain	115	positive	0.975681	EUR Common	Duplication
PhHs_MindFun_ADX	Response time variability	44566	0.66326	NA	NA	NA	loss	115	positive	0.975681	EUR Common	Deletion
PhHs_MindFun_All	Response time variability	44566	0.868522	-0.167406	-1.34143	1.00662	gain	288	positive	0.975681	EUR Common	Duplication
PhHs_MindFun_All	Response time variability	44566	0.868522	NA	NA	NA	loss	288	positive	0.975681	EUR Common	Deletion
PhHs_NervSys_ADX	Response time variability	44566	0.633179	-0.753103	-2.47255	0.966342	gain	136	positive	0.975681	EUR Common	Duplication
PhHs_NervSys_ADX	Response time variability	44566	0.633179	1.41417	-7.32326	10.1516	loss	136	positive	0.975681	EUR Common	Deletion
PhHs_NervSys_All	Response time variability	44566	0.7528	-0.299857	-1.24033	0.640618	gain	406	positive	0.975681	EUR Common	Duplication
PhHs_NervSys_All	Response time variability	44566	0.7528	1.45219	-7.28479	10.1892	loss	406	positive	0.975681	EUR Common	Deletion
PhMm_NervSystem_all	Response time variability	44566	0.73089	-0.36802	-1.47396	0.737924	gain	375	positive	0.975681	EUR Common	Duplication
PhMm_NervSystem_all	Response time variability	44566	0.73089	-0.804016	-3.23423	1.6262	loss	375	positive	0.975681	EUR Common	Deletion
PhMm_NeuroBehav_all	Response time variability	44566	0.673376	-0.399544	-1.37089	0.571799	gain	274	positive	0.975681	EUR Common	Duplication
PhMm_NeuroBehav_all	Response time variability	44566	0.673376	0.202054	-2.75345	3.15755	loss	274	positive	0.975681	EUR Common	Deletion
PhMm_NeuroUnion_all	Response time variability	44566	0.355889	-0.418447	-1.25259	0.415699	gain	473	positive	0.975681	EUR Common	Duplication
PhMm_NeuroUnion_all	Response time variability	44566	0.355889	-0.401639	-2.27233	1.46905	loss	473	positive	0.975681	EUR Common	Deletion
Synapse_GrantFull	Response time variability	44566	0.617928	0.144952	-0.985871	1.27577	gain	287	positive	0.975681	EUR Common	Duplication
Synapse_GrantFull	Response time variability	44566	0.617928	NA	NA	NA	loss	287	positive	0.975681	EUR Common	Deletion
BspanVH_lg2rpkm4.74	Hyperactivity	0-0.5	0.976409	0.0917341	-5.99098	6.17445	gain	9	positive	0.976409	X-Linked	Duplication
BspanVH_lg2rpkm4.74	Hyperactivity	0-0.5	0.976409	NA	NA	NA	loss	9	positive	0.976409	X-Linked	Deletion
BspanVH_lg2rpkm4.74	ADHD	1-5	0.565567	0.278003	-0.611581	1.16759	gain	54	positive	0.976888	EAS Common	Duplication
BspanVH_lg2rpkm4.74	ADHD	1-5	0.565567	0.355403	-1.31518	2.02599	loss	54	positive	0.976888	EAS Common	Deletion
PhMm_Aggr_DigestHepato_all	ADHD	1-5	0.837683	1.21214	-2.51941	4.94369	gain	54	control	0.977297	EAS Common	Duplication
PhMm_Aggr_DigestHepato_all	ADHD	1-5	0.837683	NA	NA	NA	loss	54	control	0.977297	EAS Common	Deletion
PhMm_Aggr_EndoExocrRepr_all	ADHD	1-5	0.704386	0.258195	-1.16046	1.67685	gain	54	control	0.977297	EAS Common	Duplication
PhMm_Aggr_EndoExocrRepr_all	ADHD	1-5	0.704386	1.36433	-1.1706	3.89927	loss	54	control	0.977297	EAS Common	Deletion
PhMm_Aggr_IntegAdipPigm_all	ADHD	1-5	0.684681	-0.391944	-3.0067	2.22282	gain	54	control	0.977297	EAS Common	Duplication
PhMm_Aggr_IntegAdipPigm_all	ADHD	1-5	0.684681	1.40872	-1.97421	4.79164	loss	54	control	0.977297	EAS Common	Deletion
PhMm_Aggr_SkeCranioLimbs_all	ADHD	1-5	0.70475	-0.0096687	-1.70058	1.68124	gain	54	control	0.977297	EAS Common	Duplication
PhMm_Aggr_SkeCranioLimbs_all	ADHD	1-5	0.70475	1.34253	-1.31646	4.00151	loss	54	control	0.977297	EAS Common	Deletion
Neurof_GoNervSysDev_CNS	OCD	0-0.5	0.977719	-0.163235	-1.13133	0.80486	gain	509	positive	0.977719	EUR Rare	Duplication
Neurof_GoNervSysDev_CNS	OCD	0-0.5	0.977719	-0.0188257	-1.68196	1.64431	loss	509	positive	0.977719	EUR Rare	Deletion
Neurof_GoNervSysDev	OCD	0-0.5	0.918016	0.372047	-0.614457	1.35855	gain	203	positive	0.977875	EAS Rare	Duplication
Neurof_GoNervSysDev	OCD	0-0.5	0.918016	0.251838	-1.11798	1.62165	loss	203	positive	0.977875	EAS Rare	Deletion
Neurof_GoNervTransm	OCD	0-0.5	0.977875	0.202087	-1.42655	1.83072	gain	203	positive	0.977875	EAS Rare	Duplication
Neurof_GoNervTransm	OCD	0-0.5	0.977875	0.06739	-1.80924	1.94402	loss	203	positive	0.977875	EAS Rare	Deletion
PhHs_MindFun_ADX	OCD	0-0.5	0.961752	0.258862	-3.04222	3.55995	gain	203	positive	0.977875	EAS Rare	Duplication
PhHs_MindFun_ADX	OCD	0-0.5	0.961752	-0.574908	-7.01057	5.86076	loss	203	positive	0.977875	EAS Rare	Deletion
Neurof_PathwaysAxonG	Response time variability	0-0.5	0.954793	0.14942	-2.63319	2.93202	gain	175	positive	0.978713	EAS Rare	Duplication
Neurof_PathwaysAxonG	Response time variability	0-0.5	0.954793	-0.0907152	-4.447	4.26557	loss	175	positive	0.978713	EAS Rare	Deletion
PhHs_MindFun_All	Response time variability	0-0.5	0.889277	0.971126	-1.20119	3.14344	gain	175	positive	0.978713	EAS Rare	Duplication
PhHs_MindFun_All	Response time variability	0-0.5	0.889277	0.688515	-3.08806	4.46509	loss	175	positive	0.978713	EAS Rare	Deletion
PhHs_NervSys_All	Response time variability	0-0.5	0.892613	0.583182	-0.428601	1.59497	gain	175	positive	0.978713	EAS Rare	Duplication
PhHs_NervSys_All	Response time variability	0-0.5	0.892613	0.491313	-1.8114	2.79402	loss	175	positive	0.978713	EAS Rare	Deletion
PhMm_NeuroUnion_all	Response time variability	0-0.5	0.978713	0.411964	-0.398845	1.22277	gain	175	positive	0.978713	EAS Rare	Duplication
PhMm_NeuroUnion_all	Response time variability	0-0.5	0.978713	-0.0229781	-2.13313	2.08718	loss	175	positive	0.978713	EAS Rare	Deletion
BspanVH_lg2rpkm4.74	SSRT	44566	0.97909	-0.0469789	-0.738606	0.644648	gain	573	positive	0.97909	EUR Common	Duplication
BspanVH_lg2rpkm4.74	SSRT	44566	0.97909	-0.137841	-1.82203	1.54635	loss	573	positive	0.97909	EUR Common	Deletion
FMR1_Targets_Darnell	SSRT	44566	0.908732	-0.349714	-2.22098	1.52155	gain	121	positive	0.97909	EUR Common	Duplication
FMR1_Targets_Darnell	SSRT	44566	0.908732	-1.10718	-10.1301	7.9158	loss	121	positive	0.97909	EUR Common	Deletion
Neurof_GoNervSysDev	SSRT	44566	0.762672	0.845455	-1.56508	3.25599	gain	74	positive	0.97909	EUR Common	Duplication
Neurof_GoNervSysDev	SSRT	44566	0.762672	-1.0766	-10.0996	7.94643	loss	74	positive	0.97909	EUR Common	Deletion
Neurof_GoNervSysDev_CNS	SSRT	44566	0.736752	-2.92808	-10.534	4.6778	gain	12	positive	0.97909	EUR Common	Duplication
Neurof_GoNervSysDev_CNS	SSRT	44566	0.736752	-1.11833	-10.141	7.90429	loss	12	positive	0.97909	EUR Common	Deletion
Neurof_UnionInclusive	SSRT	44566	0.954473	0.23177	-2.03759	2.50113	gain	83	positive	0.97909	EUR Common	Duplication
Neurof_UnionInclusive	SSRT	44566	0.954473	-1.098	-10.1214	7.92536	loss	83	positive	0.97909	EUR Common	Deletion
PhHs_NervSys_ADX	SSRT	44566	0.711331	-0.686326	-2.46208	1.08943	gain	136	positive	0.97909	EUR Common	Duplication
PhHs_NervSys_ADX	SSRT	44566	0.711331	-1.15781	-10.1814	7.86576	loss	136	positive	0.97909	EUR Common	Deletion
PhHs_NervSys_All	SSRT	44566	0.973135	-0.0404175	-1.01171	0.930879	gain	406	positive	0.97909	EUR Common	Duplication
PhHs_NervSys_All	SSRT	44566	0.973135	-1.10818	-10.1315	7.91513	loss	406	positive	0.97909	EUR Common	Deletion
PhMm_NervSystem_all	SSRT	44566	0.970415	-0.109505	-1.25173	1.03272	gain	375	positive	0.97909	EUR Common	Duplication
PhMm_NervSystem_all	SSRT	44566	0.970415	-0.0433822	-2.55333	2.46657	loss	375	positive	0.97909	EUR Common	Deletion
PhMm_Aggr_CardvascMuscle_all	OCD	0-0.5	0.980178	-0.168552	-0.671624	0.33452	gain	1035	control	0.980178	EUR Rare	Duplication
PhMm_Aggr_CardvascMuscle_all	OCD	0-0.5	0.980178	0.230422	-0.632656	1.0935	loss	1035	control	0.980178	EUR Rare	Deletion
PhMm_Aggr_CardvascMuscle_all	Hyperactivity	1-5	0.14414	0.176877	-2.77996	3.13372	gain	54	control	0.98204	EAS Common	Duplication
PhMm_Aggr_CardvascMuscle_all	Hyperactivity	1-5	0.14414	-0.237284	-2.15527	1.6807	loss	54	control	0.98204	EAS Common	Deletion
PhMm_Aggr_DigestHepato_all	Hyperactivity	1-5	0.532532	1.97477	-1.76102	5.71055	gain	54	control	0.98204	EAS Common	Duplication
PhMm_Aggr_DigestHepato_all	Hyperactivity	1-5	0.532532	NA	NA	NA	loss	54	control	0.98204	EAS Common	Deletion
PhMm_Aggr_EndoExocrRepr_all	Hyperactivity	1-5	0.875068	0.63184	-0.788774	2.05245	gain	54	control	0.98204	EAS Common	Duplication
PhMm_Aggr_EndoExocrRepr_all	Hyperactivity	1-5	0.875068	0.926184	-1.61226	3.46463	loss	54	control	0.98204	EAS Common	Deletion
PhMm_Aggr_HematoImmune_all	Hyperactivity	1-5	0.346518	1.47522	-1.69144	4.64188	gain	54	control	0.98204	EAS Common	Duplication
PhMm_Aggr_HematoImmune_all	Hyperactivity	1-5	0.346518	-0.251137	-2.17967	1.6774	loss	54	control	0.98204	EAS Common	Deletion
PhMm_Aggr_IntegAdipPigm_all	Hyperactivity	1-5	0.850551	0.483611	-2.13498	3.1022	gain	54	control	0.98204	EAS Common	Duplication
PhMm_Aggr_IntegAdipPigm_all	Hyperactivity	1-5	0.850551	1.14824	-2.23965	4.53612	loss	54	control	0.98204	EAS Common	Deletion
PhMm_Aggr_Sensory_all	Hyperactivity	1-5	0.98204	0.717129	-1.01302	2.44728	gain	54	control	0.98204	EAS Common	Duplication
PhMm_Aggr_Sensory_all	Hyperactivity	1-5	0.98204	0.546864	-3.63812	4.73185	loss	54	control	0.98204	EAS Common	Deletion
PhMm_Aggr_SkeCranioLimbs_all	Hyperactivity	1-5	0.873725	0.568139	-1.12519	2.26147	gain	54	control	0.98204	EAS Common	Duplication
PhMm_Aggr_SkeCranioLimbs_all	Hyperactivity	1-5	0.873725	0.92512	-1.73767	3.58791	loss	54	control	0.98204	EAS Common	Deletion
PhMm_Aggr_Sensory_all	ADHD	1-5	0.984983	0.572519	-1.15523	2.30027	gain	54	control	0.984983	EAS Common	Duplication
PhMm_Aggr_Sensory_all	ADHD	1-5	0.984983	1.20291	-2.97628	5.3821	loss	54	control	0.984983	EAS Common	Deletion
BspanHM_lg2rpkm3.21	ADHD	1-5	0.697969	1.1151	-0.407948	2.63814	gain	54	positive	0.988488	EAS Common	Duplication
BspanHM_lg2rpkm3.21	ADHD	1-5	0.697969	0.547646	-1.44074	2.53603	loss	54	positive	0.988488	EAS Common	Deletion
FMR1_Targets_Darnell	ADHD	1-5	0.761463	-0.486708	-3.44029	2.46688	gain	54	positive	0.988488	EAS Common	Duplication
FMR1_Targets_Darnell	ADHD	1-5	0.761463	0.570835	-6.37805	7.51972	loss	54	positive	0.988488	EAS Common	Deletion
Neurof_GoNervSysDev_CNS	ADHD	1-5	0.973773	-0.15708	-5.36655	5.05239	gain	54	positive	0.988488	EAS Common	Duplication
Neurof_GoNervSysDev_CNS	ADHD	1-5	0.973773	0.577417	-6.37198	7.52682	loss	54	positive	0.988488	EAS Common	Deletion
Neurof_GoNervTransm	ADHD	1-5	0.86737	0.487332	-4.53129	5.50596	gain	54	positive	0.988488	EAS Common	Duplication
Neurof_GoNervTransm	ADHD	1-5	0.86737	NA	NA	NA	loss	54	positive	0.988488	EAS Common	Deletion
Neurof_PathwaysAxonG	ADHD	1-5	0.78635	1.4709	-2.61543	5.55723	gain	54	positive	0.988488	EAS Common	Duplication
Neurof_PathwaysAxonG	ADHD	1-5	0.78635	NA	NA	NA	loss	54	positive	0.988488	EAS Common	Deletion
PhHs_MindFun_All	ADHD	1-5	0.972507	0.313299	-1.51935	2.14594	gain	54	positive	0.988488	EAS Common	Duplication
PhHs_MindFun_All	ADHD	1-5	0.972507	-0.368132	-18.6221	17.8859	loss	54	positive	0.988488	EAS Common	Deletion
PhMm_NervSystem_all	ADHD	1-5	0.988488	0.672839	-1.16481	2.51048	gain	54	positive	0.988488	EAS Common	Duplication
PhMm_NervSystem_all	ADHD	1-5	0.988488	1.12498	-2.9491	5.19906	loss	54	positive	0.988488	EAS Common	Deletion
PhMm_NeuroUnion_all	ADHD	1-5	0.76389	0.339743	-1.21651	1.896	gain	54	positive	0.988488	EAS Common	Duplication
PhMm_NeuroUnion_all	ADHD	1-5	0.76389	1.33413	-1.29837	3.96663	loss	54	positive	0.988488	EAS Common	Deletion
BspanHM_lg2rpkm3.21	OCD	1-5	0.467538	0.647166	-0.867344	2.16168	gain	54	positive	0.991077	EAS Common	Duplication
BspanHM_lg2rpkm3.21	OCD	1-5	0.467538	-0.720592	-2.69761	1.25643	loss	54	positive	0.991077	EAS Common	Deletion
BspanVH_lg2rpkm4.74	OCD	1-5	0.941054	0.0865214	-0.797451	0.970494	gain	54	positive	0.991077	EAS Common	Duplication
BspanVH_lg2rpkm4.74	OCD	1-5	0.941054	-0.821547	-2.48191	0.838815	loss	54	positive	0.991077	EAS Common	Deletion
FMR1_Targets_Darnell	OCD	1-5	0.942918	-0.20519	-3.14036	2.72998	gain	54	positive	0.991077	EAS Common	Duplication
FMR1_Targets_Darnell	OCD	1-5	0.942918	-2.00113	-8.9121	4.90984	loss	54	positive	0.991077	EAS Common	Deletion
Neurof_GoNervSysDev	OCD	1-5	0.945593	-0.172395	-2.84402	2.49923	gain	54	positive	0.991077	EAS Common	Duplication
Neurof_GoNervSysDev	OCD	1-5	0.945593	-2.00013	-8.91103	4.91077	loss	54	positive	0.991077	EAS Common	Deletion
Neurof_GoNervSysDev_CNS	OCD	1-5	0.399822	-3.44991	-8.62336	1.72355	gain	54	positive	0.991077	EAS Common	Duplication
Neurof_GoNervSysDev_CNS	OCD	1-5	0.399822	-2.05085	-8.95766	4.85596	loss	54	positive	0.991077	EAS Common	Deletion
Neurof_GoNervTransm	OCD	1-5	0.887804	0.422968	-4.56473	5.41067	gain	54	positive	0.991077	EAS Common	Duplication
Neurof_GoNervTransm	OCD	1-5	0.887804	NA	NA	NA	loss	54	positive	0.991077	EAS Common	Deletion
Neurof_GoNeuronProj	OCD	1-5	0.417178	1.02362	-2.10312	4.15037	gain	54	positive	0.991077	EAS Common	Duplication
Neurof_GoNeuronProj	OCD	1-5	0.417178	NA	NA	NA	loss	54	positive	0.991077	EAS Common	Deletion
Neurof_GoSynaptic	OCD	1-5	0.597923	1.25602	-3.95095	6.463	gain	54	positive	0.991077	EAS Common	Duplication
Neurof_GoSynaptic	OCD	1-5	0.597923	NA	NA	NA	loss	54	positive	0.991077	EAS Common	Deletion
Neurof_PathwaysAxonG	OCD	1-5	0.468074	1.25812	-2.80324	5.31947	gain	54	positive	0.991077	EAS Common	Duplication
Neurof_PathwaysAxonG	OCD	1-5	0.468074	NA	NA	NA	loss	54	positive	0.991077	EAS Common	Deletion
Neurof_UnionInclusive	OCD	1-5	0.947756	-0.0404604	-2.41567	2.33475	gain	54	positive	0.991077	EAS Common	Duplication
Neurof_UnionInclusive	OCD	1-5	0.947756	-1.99798	-8.90889	4.91294	loss	54	positive	0.991077	EAS Common	Deletion
Neurof_UnionStringent	OCD	1-5	0.417178	1.02362	-2.10312	4.15037	gain	54	positive	0.991077	EAS Common	Duplication
Neurof_UnionStringent	OCD	1-5	0.417178	NA	NA	NA	loss	54	positive	0.991077	EAS Common	Deletion
PhHs_MindFun_ADX	OCD	1-5	0.818392	0.932114	-2.65696	4.52119	gain	54	positive	0.991077	EAS Common	Duplication
PhHs_MindFun_ADX	OCD	1-5	0.818392	-3.55034	-21.6898	14.5891	loss	54	positive	0.991077	EAS Common	Deletion
PhHs_MindFun_All	OCD	1-5	0.6513	-0.753469	-2.58329	1.07635	gain	54	positive	0.991077	EAS Common	Duplication
PhHs_MindFun_All	OCD	1-5	0.6513	-3.55311	-21.6899	14.5837	loss	54	positive	0.991077	EAS Common	Deletion
PhHs_NervSys_ADX	OCD	1-5	0.991077	0.0780708	-1.88835	2.0445	gain	54	positive	0.991077	EAS Common	Duplication
PhHs_NervSys_ADX	OCD	1-5	0.991077	-0.87386	-2.90451	1.15678	loss	54	positive	0.991077	EAS Common	Deletion
PhHs_NervSys_All	OCD	1-5	0.796471	-0.388032	-1.7191	0.943033	gain	54	positive	0.991077	EAS Common	Duplication
PhHs_NervSys_All	OCD	1-5	0.796471	-0.864724	-2.89356	1.16411	loss	54	positive	0.991077	EAS Common	Deletion
PhMm_NervSystem_all	OCD	1-5	0.938559	0.20887	-1.61831	2.03605	gain	54	positive	0.991077	EAS Common	Duplication
PhMm_NervSystem_all	OCD	1-5	0.938559	-1.07796	-5.12887	2.97295	loss	54	positive	0.991077	EAS Common	Deletion
PhMm_NeuroBehav_all	OCD	1-5	0.426307	1.22497	-1.03885	3.48879	gain	54	positive	0.991077	EAS Common	Duplication
PhMm_NeuroBehav_all	OCD	1-5	0.426307	-1.57171	-4.93138	1.78797	loss	54	positive	0.991077	EAS Common	Deletion
PhMm_NeuroUnion_all	OCD	1-5	0.560795	0.508712	-1.03812	2.05554	gain	54	positive	0.991077	EAS Common	Duplication
PhMm_NeuroUnion_all	OCD	1-5	0.560795	-1.38405	-4.00028	1.23218	loss	54	positive	0.991077	EAS Common	Deletion
Synapse_GrantFull	OCD	1-5	0.835769	-0.203066	-2.42395	2.01781	gain	54	positive	0.991077	EAS Common	Duplication
Synapse_GrantFull	OCD	1-5	0.835769	NA	NA	NA	loss	54	positive	0.991077	EAS Common	Deletion
BspanHM_lg2rpkm3.21	Inattention	44566	0.992755	-0.00585888	-1.07606	1.06434	gain	339	positive	0.992755	EUR Common	Duplication
BspanHM_lg2rpkm3.21	Inattention	44566	0.992755	0.542439	-9.36292	10.4478	loss	339	positive	0.992755	EUR Common	Deletion
BspanHM_lg2rpkm3.21	Hyperactivity	1-5	0.760115	1.15561	-0.369528	2.68075	gain	54	positive	0.994556	EAS Common	Duplication
BspanHM_lg2rpkm3.21	Hyperactivity	1-5	0.760115	0.427679	-1.56344	2.4188	loss	54	positive	0.994556	EAS Common	Deletion
BspanVH_lg2rpkm4.74	Hyperactivity	1-5	0.587779	0.519882	-0.370681	1.41044	gain	54	positive	0.994556	EAS Common	Duplication
BspanVH_lg2rpkm4.74	Hyperactivity	1-5	0.587779	0.0583842	-1.61404	1.73081	loss	54	positive	0.994556	EAS Common	Deletion
FMR1_Targets_Darnell	Hyperactivity	1-5	0.877931	-0.144798	-3.10259	2.81299	gain	54	positive	0.994556	EAS Common	Duplication
FMR1_Targets_Darnell	Hyperactivity	1-5	0.877931	0.560192	-6.39858	7.51896	loss	54	positive	0.994556	EAS Common	Deletion
Neurof_GoNervSysDev_CNS	Hyperactivity	1-5	0.994556	0.173311	-5.04339	5.39001	gain	54	positive	0.994556	EAS Common	Duplication
Neurof_GoNervSysDev_CNS	Hyperactivity	1-5	0.994556	0.565561	-6.39348	7.5246	loss	54	positive	0.994556	EAS Common	Deletion
Neurof_GoNervTransm	Hyperactivity	1-5	0.982532	0.151252	-4.87439	5.1769	gain	54	positive	0.994556	EAS Common	Duplication
Neurof_GoNervTransm	Hyperactivity	1-5	0.982532	NA	NA	NA	loss	54	positive	0.994556	EAS Common	Deletion
Neurof_PathwaysAxonG	Hyperactivity	1-5	0.538428	2.15207	-1.93906	6.2432	gain	54	positive	0.994556	EAS Common	Duplication
Neurof_PathwaysAxonG	Hyperactivity	1-5	0.538428	NA	NA	NA	loss	54	positive	0.994556	EAS Common	Deletion
PhHs_MindFun_ADX	Hyperactivity	1-5	0.523827	-1.44397	-5.05696	2.16902	gain	54	positive	0.994556	EAS Common	Duplication
PhHs_MindFun_ADX	Hyperactivity	1-5	0.523827	-4.17424	-22.4488	14.1003	loss	54	positive	0.994556	EAS Common	Deletion
PhHs_MindFun_All	Hyperactivity	1-5	0.883561	0.366217	-1.46881	2.20124	gain	54	positive	0.994556	EAS Common	Duplication
PhHs_MindFun_All	Hyperactivity	1-5	0.883561	-4.17297	-22.4507	14.1047	loss	54	positive	0.994556	EAS Common	Deletion
PhMm_NervSystem_all	Hyperactivity	1-5	0.88695	1.06494	-0.774895	2.90477	gain	54	positive	0.994556	EAS Common	Duplication
PhMm_NervSystem_all	Hyperactivity	1-5	0.88695	0.328951	-3.74998	4.40789	loss	54	positive	0.994556	EAS Common	Deletion
PhMm_NeuroBehav_all	Hyperactivity	1-5	0.642618	-0.429651	-2.71072	1.85142	gain	54	positive	0.994556	EAS Common	Duplication
PhMm_NeuroBehav_all	Hyperactivity	1-5	0.642618	1.12242	-2.2646	4.50945	loss	54	positive	0.994556	EAS Common	Deletion
PhMm_NeuroUnion_all	Hyperactivity	1-5	0.893614	0.761754	-0.796584	2.32009	gain	54	positive	0.994556	EAS Common	Duplication
PhMm_NeuroUnion_all	Hyperactivity	1-5	0.893614	0.845999	-1.79003	3.48202	loss	54	positive	0.994556	EAS Common	Deletion
BspanHM_lg2rpkm3.21	ADHD	44566	0.840313	-0.144817	-1.22476	0.935128	gain	339	positive	0.999785	EUR Common	Duplication
BspanHM_lg2rpkm3.21	ADHD	44566	0.840313	1.89065	-8.1049	11.8862	loss	339	positive	0.999785	EUR Common	Deletion
BspanVH_lg2rpkm4.74	ADHD	44566	0.889011	0.151783	-0.505901	0.809467	gain	645	positive	0.999785	EUR Common	Duplication
BspanVH_lg2rpkm4.74	ADHD	44566	0.889011	0.229534	-1.34188	1.80095	loss	645	positive	0.999785	EUR Common	Deletion
Neurof_GoNervTransm	ADHD	44566	0.635227	0.6346	-1.77858	3.04778	gain	69	positive	0.999785	EUR Common	Duplication
Neurof_GoNervTransm	ADHD	44566	0.635227	NA	NA	NA	loss	69	positive	0.999785	EUR Common	Deletion
Neurof_GoNeuronProj	ADHD	44566	0.963756	-0.00467949	-2.41724	2.40788	gain	69	positive	0.999785	EUR Common	Duplication
Neurof_GoNeuronProj	ADHD	44566	0.963756	NA	NA	NA	loss	69	positive	0.999785	EUR Common	Deletion
Neurof_GoSynaptic	ADHD	44566	0.999785	0.0509761	-2.45297	2.55492	gain	64	positive	0.999785	EUR Common	Duplication
Neurof_GoSynaptic	ADHD	44566	0.999785	NA	NA	NA	loss	64	positive	0.999785	EUR Common	Deletion
Neurof_UnionStringent	ADHD	44566	0.963756	-0.00467949	-2.41724	2.40788	gain	69	positive	0.999785	EUR Common	Duplication
Neurof_UnionStringent	ADHD	44566	0.963756	NA	NA	NA	loss	69	positive	0.999785	EUR Common	Deletion
PhHs_MindFun_All	ADHD	44566	0.792291	-0.0723644	-1.21376	1.06903	gain	326	positive	0.999785	EUR Common	Duplication
PhHs_MindFun_All	ADHD	44566	0.792291	NA	NA	NA	loss	326	positive	0.999785	EUR Common	Deletion
PhMm_NervSystem_all	ADHD	44566	0.867492	-0.0868435	-1.1722	0.998517	gain	418	positive	0.999785	EUR Common	Duplication
PhMm_NervSystem_all	ADHD	44566	0.867492	0.340013	-2.04756	2.72758	loss	418	positive	0.999785	EUR Common	Deletion
Synapse_GrantFull	ADHD	44566	0.719332	0.258648	-0.859572	1.37687	gain	317	positive	0.999785	EUR Common	Duplication
Synapse_GrantFull	ADHD	44566	0.719332	NA	NA	NA	loss	317	positive	0.999785	EUR Common	Deletion
FMR1_Targets_Ascano	ADHD	1-5	NA	NA	NA	NA	gain	54	positive	NA	EAS Common	Duplication
FMR1_Targets_Ascano	ADHD	1-5	NA	NA	NA	NA	loss	54	positive	NA	EAS Common	Deletion
Neurof_GoNeuronBody	ADHD	1-5	NA	NA	NA	NA	gain	54	positive	NA	EAS Common	Duplication
Neurof_GoNeuronBody	ADHD	1-5	NA	NA	NA	NA	loss	54	positive	NA	EAS Common	Deletion
Neurof_KeggSynaptic	ADHD	1-5	NA	NA	NA	NA	gain	54	positive	NA	EAS Common	Duplication
Neurof_KeggSynaptic	ADHD	1-5	NA	NA	NA	NA	loss	54	positive	NA	EAS Common	Deletion
FMR1_Targets_Ascano	Inattention	1-5	NA	NA	NA	NA	gain	54	positive	NA	EAS Common	Duplication
FMR1_Targets_Ascano	Inattention	1-5	NA	NA	NA	NA	loss	54	positive	NA	EAS Common	Deletion
Neurof_GoNeuronBody	Inattention	1-5	NA	NA	NA	NA	gain	54	positive	NA	EAS Common	Duplication
Neurof_GoNeuronBody	Inattention	1-5	NA	NA	NA	NA	loss	54	positive	NA	EAS Common	Deletion
Neurof_KeggSynaptic	Inattention	1-5	NA	NA	NA	NA	gain	54	positive	NA	EAS Common	Duplication
Neurof_KeggSynaptic	Inattention	1-5	NA	NA	NA	NA	loss	54	positive	NA	EAS Common	Deletion
FMR1_Targets_Ascano	Hyperactivity	1-5	NA	NA	NA	NA	gain	54	positive	NA	EAS Common	Duplication
FMR1_Targets_Ascano	Hyperactivity	1-5	NA	NA	NA	NA	loss	54	positive	NA	EAS Common	Deletion
Neurof_GoNeuronBody	Hyperactivity	1-5	NA	NA	NA	NA	gain	54	positive	NA	EAS Common	Duplication
Neurof_GoNeuronBody	Hyperactivity	1-5	NA	NA	NA	NA	loss	54	positive	NA	EAS Common	Deletion
Neurof_KeggSynaptic	Hyperactivity	1-5	NA	NA	NA	NA	gain	54	positive	NA	EAS Common	Duplication
Neurof_KeggSynaptic	Hyperactivity	1-5	NA	NA	NA	NA	loss	54	positive	NA	EAS Common	Deletion
FMR1_Targets_Ascano	OCD	1-5	NA	NA	NA	NA	gain	54	positive	NA	EAS Common	Duplication
FMR1_Targets_Ascano	OCD	1-5	NA	NA	NA	NA	loss	54	positive	NA	EAS Common	Deletion
Neurof_GoNeuronBody	OCD	1-5	NA	NA	NA	NA	gain	54	positive	NA	EAS Common	Duplication
Neurof_GoNeuronBody	OCD	1-5	NA	NA	NA	NA	loss	54	positive	NA	EAS Common	Deletion
Neurof_KeggSynaptic	OCD	1-5	NA	NA	NA	NA	gain	54	positive	NA	EAS Common	Duplication
Neurof_KeggSynaptic	OCD	1-5	NA	NA	NA	NA	loss	54	positive	NA	EAS Common	Deletion
FMR1_Targets_Ascano	SSRT	1-5	NA	NA	NA	NA	gain	49	positive	NA	EAS Common	Duplication
FMR1_Targets_Ascano	SSRT	1-5	NA	NA	NA	NA	loss	49	positive	NA	EAS Common	Deletion
Neurof_GoNeuronBody	SSRT	1-5	NA	NA	NA	NA	gain	49	positive	NA	EAS Common	Duplication
Neurof_GoNeuronBody	SSRT	1-5	NA	NA	NA	NA	loss	49	positive	NA	EAS Common	Deletion
Neurof_KeggSynaptic	SSRT	1-5	NA	NA	NA	NA	gain	49	positive	NA	EAS Common	Duplication
Neurof_KeggSynaptic	SSRT	1-5	NA	NA	NA	NA	loss	49	positive	NA	EAS Common	Deletion
FMR1_Targets_Ascano	Response time variability	1-5	NA	NA	NA	NA	gain	49	positive	NA	EAS Common	Duplication
FMR1_Targets_Ascano	Response time variability	1-5	NA	NA	NA	NA	loss	49	positive	NA	EAS Common	Deletion
Neurof_GoNeuronBody	Response time variability	1-5	NA	NA	NA	NA	gain	49	positive	NA	EAS Common	Duplication
Neurof_GoNeuronBody	Response time variability	1-5	NA	NA	NA	NA	loss	49	positive	NA	EAS Common	Deletion
Neurof_KeggSynaptic	Response time variability	1-5	NA	NA	NA	NA	gain	49	positive	NA	EAS Common	Duplication
Neurof_KeggSynaptic	Response time variability	1-5	NA	NA	NA	NA	loss	49	positive	NA	EAS Common	Deletion

## Sheet: Loci test CNVs
gene_symbol	entrez_id	chr	cytoband	genesets	gain	loss	gain.low	loss.low	gain.up	loss.up	pvalue	loss.samples	gain.samples	BHFDR	result	samples
BBOX1	8424	chr11	11p14.2	BspanVH_lg2rpkm4.74	29.955	12.2644	15.8996	-7.83468	44.0103	32.3635	7.92e-05	OSC8004	OSC0715;OSC3506	0.0212967	EUR Rare ADHD	OSC8004;OSC0715;OSC3506
ALG10;SYT10	84920;341359	chr12	12p11.1	PhMm_NervSystem_all;PhMm_NeuroUnion_all;PhMm_NeuroBehav_all;PhMm_NeuroUnion_all	6.6556	NA	0.622269	NA	12.6889	NA	0.030573		OSC0392;OSC0408;OSC1896;OSC2861;OSC3150;OSC4605;OSC4643;OSC4751;OSC5801;OSC5812;OSC8020	0.71202	EUR Rare ADHD	OSC0392;OSC0408;OSC1896;OSC2861;OSC3150;OSC4605;OSC4643;OSC4751;OSC5801;OSC5812;OSC8020
ADCYAP1	116	chr18	18p11.32	PhMm_NervSystem_all;PhMm_NeuroBehav_all;PhMm_NeuroUnion_all	-8.61868	22.5158	-22.6904	2.61915	5.45302	42.4124	0.0415073	OSC1683	OSC2735;OSC3207	0.71202	EUR Rare ADHD	OSC1683;OSC2735;OSC3207
LEPR	3953	chr1	1p31.3	PhMm_NervSystem_all;PhMm_NeuroBehav_all;PhMm_NeuroUnion_all	-11.6662	NA	-23.1879	NA	-0.144414	NA	0.0471		OSC1892;OSC3070;OSC6318	0.71202	EUR Rare ADHD	OSC1892;OSC3070;OSC6318
ZNF74	7625	chr22	22q11.21	BspanVH_lg2rpkm4.74	5.27144	21.0658	-0.260081	1.16608	10.803	40.9655	0.0202627	OSC1479	OSC0286;OSC0518;OSC1254;OSC1647;OSC1842;OSC3041;OSC3772;OSC3945;OSC3994;OSC6161;OSC6851;OSC7420;OSC8756	0.71202	EUR Rare ADHD	OSC1479;OSC0286;OSC0518;OSC1254;OSC1647;OSC1842;OSC3041;OSC3772;OSC3945;OSC3994;OSC6161;OSC6851;OSC7420;OSC8756
DGCR6	8214	chr22	22q11.21	BspanVH_lg2rpkm4.74	5.45647	21.0704	-2.07704	1.16805	12.99	40.9728	0.0423692	OSC1479	OSC0286;OSC1254;OSC2929;OSC3041;OSC3772;OSC6161;OSC8756	0.71202	EUR Rare ADHD	OSC1479;OSC0286;OSC1254;OSC2929;OSC3041;OSC3772;OSC6161;OSC8756
BCR	613	chr22	22q11.23	BspanVH_lg2rpkm4.74	-10.6713	12.5592	-22.1607	-1.51775	0.818128	26.6361	0.0412414	OSC0016;OSC1339	OSC0269;OSC1272;OSC3021	0.71202	EUR Rare ADHD	OSC0016;OSC1339;OSC0269;OSC1272;OSC3021
LARGE1	9215	chr22	22q12.3	BspanVH_lg2rpkm4.74;PhMm_NervSystem_all;PhMm_NeuroBehav_all;PhMm_NeuroUnion_all	3.00724	-25.2193	-5.15643	-45.1215	11.1709	-5.31719	0.0352043	OSC3133	OSC1480;OSC1611;OSC6878;OSC7005;OSC7318;OSC8168	0.71202	EUR Rare ADHD	OSC3133;OSC1480;OSC1611;OSC6878;OSC7005;OSC7318;OSC8168
SEMA5B	54437	chr3	3q21.1	PhMm_NervSystem_all;PhMm_NeuroBehav_all;PhMm_NeuroUnion_all	16.1471	NA	4.64606	NA	27.6482	NA	0.0059173		OSC1340;OSC4381;OSC6079	0.397938	EUR Rare ADHD	OSC1340;OSC4381;OSC6079
ARHGAP10	79658	chr4	4q31.23	PhMm_NeuroBehav_all;PhMm_NeuroUnion_all	12.1016	-10.818	-1.96616	-22.3053	26.1693	0.669364	0.0438826	OSC2510;OSC3196;OSC3928	OSC3122;OSC4437	0.71202	EUR Rare ADHD	OSC2510;OSC3196;OSC3928;OSC3122;OSC4437
GRM6	2916	chr5	5q35.3	Neurof_KeggSynaptic;PhMm_NervSystem_all;PhMm_NeuroUnion_all	8.11795	25.4823	-5.95419	5.43412	22.1901	45.5305	0.0236541	OSC7204	OSC3254;OSC3751	0.71202	EUR Rare ADHD	OSC7204;OSC3254;OSC3751
PROP1	5626	chr5	5q35.3	PhMm_NervSystem_all;PhMm_NeuroBehav_all;PhMm_NeuroUnion_all	-11.0574	-4.0514	-19.9563	-24.1131	-2.15843	16.0103	0.0475862	OSC8060	OSC0674;OSC1767;OSC2423;OSC2596;OSC3360	0.71202	EUR Rare ADHD	OSC8060;OSC0674;OSC1767;OSC2423;OSC2596;OSC3360
AHR	196	chr7	7p21.1	PhMm_NeuroBehav_all;PhMm_NeuroUnion_all	13.093	NA	1.60249	NA	24.5836	NA	0.0254967		OSC1437;OSC2947;OSC4520	0.71202	EUR Rare ADHD	OSC1437;OSC2947;OSC4520
MCPH1	79648	chr8	8p23.1	PhMm_NervSystem_all;PhMm_NeuroBehav_all;PhMm_NeuroUnion_all	9.50448	-13.2326	-2.05813	-27.3051	21.0671	0.839956	0.0499281	OSC0856;OSC4565	OSC1735;OSC6131;OSC7753	0.71202	EUR Rare ADHD	OSC0856;OSC4565;OSC1735;OSC6131;OSC7753
CSMD1	64478	chr8	8p23.2	PhMm_NeuroBehav_all;PhMm_NeuroUnion_all	-7.78111	24.1686	-19.2775	10.1009	3.71526	38.2363	0.00142702	OSC1062;OSC3809	OSC2963;OSC4019;OSC8864	0.191934	EUR Rare ADHD	OSC1062;OSC3809;OSC2963;OSC4019;OSC8864
COPS5	10987	chr8	8q13.2	BspanVH_lg2rpkm4.74	-16.791	NA	-28.3327	NA	-5.24936	NA	0.00434427		OSC3021;OSC3483;OSC7426	0.389536	EUR Rare ADHD	OSC3021;OSC3483;OSC7426
BBOX1	8424	chr11	11p14.2	BspanVH_lg2rpkm4.74	24.7803	15.1247	10.8463	-4.80083	38.7143	35.0503	0.000757783	OSC8004	OSC0715;OSC3506	0.203844	EUR Rare Inattention	OSC8004;OSC0715;OSC3506
ALG10;SYT10	84920;341359	chr12	12p11.1	PhMm_NeuroUnion_all;PhMm_NeuroBehav_all;PhMm_NeuroUnion_all	6.68122	NA	0.702499	NA	12.6599	NA	0.0284706		OSC0392;OSC0408;OSC1896;OSC2861;OSC3150;OSC4605;OSC4643;OSC4751;OSC5801;OSC5812;OSC8020	0.655272	EUR Rare Inattention	OSC0392;OSC0408;OSC1896;OSC2861;OSC3150;OSC4605;OSC4643;OSC4751;OSC5801;OSC5812;OSC8020
DGCR6	8214	chr22	22q11.21	BspanVH_lg2rpkm4.74	6.46194	25.379	-1.00149	5.66173	13.9254	45.0962	0.00981984	OSC1479	OSC0286;OSC1254;OSC2929;OSC3041;OSC3772;OSC6161;OSC8756	0.390971	EUR Rare Inattention	OSC1479;OSC0286;OSC1254;OSC2929;OSC3041;OSC3772;OSC6161;OSC8756
ZNF74	7625	chr22	22q11.21	BspanVH_lg2rpkm4.74	4.38862	25.3743	-1.09239	5.65633	9.86962	45.0923	0.0120996	OSC1479	OSC0286;OSC0518;OSC1254;OSC1647;OSC1842;OSC3041;OSC3772;OSC3945;OSC3994;OSC6161;OSC6851;OSC7420;OSC8756	0.390971	EUR Rare Inattention	OSC1479;OSC0286;OSC0518;OSC1254;OSC1647;OSC1842;OSC3041;OSC3772;OSC3945;OSC3994;OSC6161;OSC6851;OSC7420;OSC8756
ARVCF;COMT;GP1BB;SEPTIN5;PRODH;RANBP1;SLC25A1;TBX1;CLDN5;HIRA;CLTCL1;DGCR2;ZDHHC8;DGCR8;GNB1L;MRPL40;RTN4R;LOC102724788	421;1312;2812;5413;5625;5902;6576;6899;7122;7290;8218;9993;29801;54487;54584;64976;65078;102724788	chr22	22q11.21	BspanVH_lg2rpkm4.74;PhMm_NeuroBehav_all;PhMm_NeuroUnion_all;BspanVH_lg2rpkm4.74;Neurof_KeggSynaptic;PhMm_NeuroBehav_all;PhMm_NeuroUnion_all;BspanVH_lg2rpkm4.74;PhMm_NeuroBehav_all;PhMm_NeuroUnion_all;BspanVH_lg2rpkm4.74;PhMm_NeuroUnion_all;PhMm_NeuroUnion_all;Neurof_KeggSynaptic	5.26241	25.3763	-1.71819	5.65782	12.243	45.0948	0.0139187	OSC1479;OSC2642	OSC0286;OSC1254;OSC2929;OSC3041;OSC3772;OSC6161;OSC8756;OSC0518;OSC1647;OSC1842;OSC3945;OSC3994;OSC6851;OSC7420;OSC3591	0.390971	EUR Rare Inattention	OSC1479;OSC0286;OSC1254;OSC2929;OSC3041;OSC3772;OSC6161;OSC8756;OSC0518;OSC1647;OSC1842;OSC3945;OSC3994;OSC6851;OSC7420;OSC2642;OSC3591
DGCR6L	85359	chr22	22q11.21	BspanVH_lg2rpkm4.74	5.58815	25.376	-1.87568	5.65749	13.052	45.0946	0.0141281	OSC1479	OSC0286;OSC0518;OSC1254;OSC3041;OSC3772;OSC6161;OSC8756	0.390971	EUR Rare Inattention	OSC1479;OSC0286;OSC0518;OSC1254;OSC3041;OSC3772;OSC6161;OSC8756
NRXN1	9378	chr2	2p16.3	BspanVH_lg2rpkm4.74;PhMm_NeuroBehav_all;PhMm_NeuroUnion_all	NA	-8.02368	NA	-15.477	NA	-0.570342	0.0348233	OSC0502;OSC1002;OSC1156;OSC3141;OSC3743;OSC4104;OSC4274		0.655272	EUR Rare Inattention	OSC0502;OSC1002;OSC1156;OSC3141;OSC3743;OSC4104;OSC4274
PRKCE	5581	chr2	2p21	BspanVH_lg2rpkm4.74	8.45775	NA	0.378759	NA	16.5367	NA	0.0401404		OSC0961;OSC0975;OSC1017;OSC1228;OSC4007;OSC6859	0.67486	EUR Rare Inattention	OSC0961;OSC0975;OSC1017;OSC1228;OSC4007;OSC6859
IMP4	92856	chr2	2q21.1	BspanVH_lg2rpkm4.74	-1.54629	-18.4308	-15.4915	-32.4262	12.3989	-4.43551	0.0348693	OSC1109;OSC6167	OSC2407;OSC3923	0.655272	EUR Rare Inattention	OSC1109;OSC6167;OSC2407;OSC3923
SEMA5B	54437	chr3	3q21.1	PhMm_NeuroBehav_all;PhMm_NeuroUnion_all	14.5639	NA	3.16544	NA	25.9623	NA	0.0122517		OSC1340;OSC4381;OSC6079	0.390971	EUR Rare Inattention	OSC1340;OSC4381;OSC6079
ARHGAP10	79658	chr4	4q31.23	PhMm_NeuroBehav_all;PhMm_NeuroUnion_all	6.31228	-14.0208	-7.62783	-25.404	20.2524	-2.63772	0.0365393	OSC2510;OSC3196;OSC3928	OSC3122;OSC4437	0.655272	EUR Rare Inattention	OSC2510;OSC3196;OSC3928;OSC3122;OSC4437
TPPP	11076	chr5	5p15.33	BspanVH_lg2rpkm4.74	9.09342	NA	0.227038	NA	17.9598	NA	0.0443684		OSC0869;OSC0880;OSC3767;OSC6747;OSC8813	0.702065	EUR Rare Inattention	OSC0869;OSC0880;OSC3767;OSC6747;OSC8813
GRM6	2916	chr5	5q35.3	Neurof_KeggSynaptic;PhMm_NeuroUnion_all	7.36138	29.2007	-6.58117	9.33708	21.3039	49.0642	0.0091992	OSC7204	OSC3254;OSC3751	0.390971	EUR Rare Inattention	OSC7204;OSC3254;OSC3751
PROP1	5626	chr5	5q35.3	PhMm_NeuroBehav_all;PhMm_NeuroUnion_all	-12.8772	-5.20885	-21.6938	-25.085	-4.06057	14.6673	0.0145342	OSC8060	OSC0674;OSC1767;OSC2423;OSC2596;OSC3360	0.390971	EUR Rare Inattention	OSC8060;OSC0674;OSC1767;OSC2423;OSC2596;OSC3360
AHR	196	chr7	7p21.1	PhMm_NeuroBehav_all;PhMm_NeuroUnion_all	14.2879	NA	2.90232	NA	25.6735	NA	0.013889		OSC1437;OSC2947;OSC4520	0.390971	EUR Rare Inattention	OSC1437;OSC2947;OSC4520
CSMD1	64478	chr8	8p23.2	PhMm_NeuroBehav_all;PhMm_NeuroUnion_all	-3.39295	20.381	-14.7901	6.4347	8.0042	34.3273	0.0139231	OSC1062;OSC3809	OSC2963;OSC4019;OSC8864	0.390971	EUR Rare Inattention	OSC1062;OSC3809;OSC2963;OSC4019;OSC8864
COPS5	10987	chr8	8q13.2	BspanVH_lg2rpkm4.74	-12.2206	NA	-23.6618	NA	-0.779374	NA	0.0362657		OSC3021;OSC3483;OSC7426	0.655272	EUR Rare Inattention	OSC3021;OSC3483;OSC7426
PNPLA4	8228	chrX	Xp22.31	NA	-9.37894	23.851	-23.8263	9.41822	5.06841	38.2838	0.00233301	OSC0185;OSC1397	OSC0499;OSC4405	0.00466603	EUR X ADHD	OSC0185;OSC1397;OSC0499;OSC4405
STS	412	chrX	Xp22.31	NA	NA	12.8889	NA	1.04054	NA	24.7372	0.0329226	OSC0185;OSC1397;OSC3312		0.0329226	EUR X ADHD	OSC0185;OSC1397;OSC3312
PNPLA4	8228	chrX	Xp22.31	NA	-13.0344	22.6697	-27.2551	8.4633	1.18624	36.876	0.00148721	OSC0185;OSC1397	OSC0499;OSC4405	0.00297442	EUR X Inattention	OSC0185;OSC1397;OSC0499;OSC4405
STS	412	chrX	Xp22.31	NA	NA	11.688	NA	0.0222142	NA	23.3538	0.0494655	OSC0185;OSC1397;OSC3312		0.0494655	EUR X Inattention	OSC0185;OSC1397;OSC3312
PNPLA4	8228	chrX	Xp22.31	NA	-4.01279	21.4868	-18.5612	6.95305	10.5356	36.0206	0.0129299	OSC0185;OSC1397	OSC0499;OSC4405	0.0258598	EUR X Hyperactivity	OSC0185;OSC1397;OSC0499;OSC4405
STS	412	chrX	Xp22.31	NA	NA	12.1881	NA	0.263132	NA	24.1131	0.0450604	OSC0185;OSC1397;OSC3312		0.0450604	EUR X Hyperactivity	OSC0185;OSC1397;OSC3312
CYFIP1	23191	chr15	15q11.2	NA	8.0305	NA	2.80863	NA	13.2524	NA	0.00255382	NA	OSC5180;OSC5223;OSC5257;OSC5283;OSC5292;OSC5442;OSC5517;OSC5565;OSC5577;OSC5629;OSC5662;OSC5728	0.00255382	EAS Common ADHD	NA;OSC5180;OSC5223;OSC5257;OSC5283;OSC5292;OSC5442;OSC5517;OSC5565;OSC5577;OSC5629;OSC5662;OSC5728
CYFIP1	23191	chr15	15q11.2	Neurof_GoNeuronProj;Neurof_GoSynaptic;Neurof_UnionStringent	7.61927	NA	2.38834	NA	12.8502	NA	0.00427072	NA	OSC5180;OSC5223;OSC5257;OSC5283;OSC5292;OSC5442;OSC5517;OSC5565;OSC5577;OSC5629;OSC5662;OSC5728	0.0128122	EAS Common Hyperactivity	NA;OSC5180;OSC5223;OSC5257;OSC5283;OSC5292;OSC5442;OSC5517;OSC5565;OSC5577;OSC5629;OSC5662;OSC5728

## Sheet: Frequency Investigation
measure	freq	p	coefficient	coefficient.low	coefficient.up	global
swan_mf_tscores	0-0.1	0.391255	0.0320899	-0.0644525	0.128632	gene_count_gain
swan_mf_tscores	0-0.1	0.391255	0.0947489	-0.0606033	0.250101	gene_count_loss
swan_ia_mf_tscores	0-0.1	0.160379	0.0295298	-0.0661519	0.125211	gene_count_gain
swan_ia_mf_tscores	0-0.1	0.160379	0.141858	-0.0121089	0.295826	gene_count_loss
swan_hi_mf_tscores	0-0.1	0.756882	0.0314848	-0.0656679	0.128637	gene_count_gain
swan_hi_mf_tscores	0-0.1	0.756882	0.0305142	-0.12582	0.186849	gene_count_loss
tocs_mf_tscores	0-0.1	0.650683	-0.0432218	-0.143512	0.0570687	gene_count_gain
tocs_mf_tscores	0-0.1	0.650683	0.0324066	-0.128972	0.193785	gene_count_loss
itssrt_mf_tscores	0-0.1	0.55773	0.0240291	-0.0852316	0.13329	gene_count_gain
itssrt_mf_tscores	0-0.1	0.55773	-0.0836397	-0.247574	0.0802943	gene_count_loss
crtsdt_mf_tscores	0-0.1	0.333313	-0.0475837	-0.153358	0.058191	gene_count_gain
crtsdt_mf_tscores	0-0.1	0.333313	-0.0948404	-0.253544	0.063863	gene_count_loss
swan_mf_tscores	0.1-0.5	0.24506	0.0527859	-0.0753147	0.180886	gene_count_gain
swan_mf_tscores	0.1-0.5	0.24506	0.336166	-0.110601	0.782932	gene_count_loss
swan_ia_mf_tscores	0.1-0.5	0.155933	0.0707566	-0.0562119	0.197725	gene_count_gain
swan_ia_mf_tscores	0.1-0.5	0.155933	0.360455	-0.0823636	0.803273	gene_count_loss
swan_hi_mf_tscores	0.1-0.5	0.513234	0.0225788	-0.106333	0.151491	gene_count_gain
swan_hi_mf_tscores	0.1-0.5	0.513234	0.253439	-0.196158	0.703036	gene_count_loss
tocs_mf_tscores	0.1-0.5	0.583539	-0.0113931	-0.144469	0.121683	gene_count_gain
tocs_mf_tscores	0.1-0.5	0.583539	0.24222	-0.221901	0.706341	gene_count_loss
itssrt_mf_tscores	0.1-0.5	0.44137	0.0647075	-0.0672446	0.19666	gene_count_gain
itssrt_mf_tscores	0.1-0.5	0.44137	-0.207792	-0.692922	0.277337	gene_count_loss
crtsdt_mf_tscores	0.1-0.5	0.338838	0.0505485	-0.0772	0.178297	gene_count_gain
crtsdt_mf_tscores	0.1-0.5	0.338838	-0.298755	-0.76843	0.17092	gene_count_loss
swan_mf_tscores	0.5-1	0.1303	0.252646	-0.0469337	0.552226	gene_count_gain
swan_mf_tscores	0.5-1	0.1303	-0.299829	-0.809606	0.209948	gene_count_loss
swan_ia_mf_tscores	0.5-1	0.12251	0.286924	-0.0100298	0.583878	gene_count_gain
swan_ia_mf_tscores	0.5-1	0.12251	-0.199846	-0.705154	0.305462	gene_count_loss
swan_hi_mf_tscores	0.5-1	0.199137	0.163274	-0.138187	0.464735	gene_count_gain
swan_hi_mf_tscores	0.5-1	0.199137	-0.378261	-0.891238	0.134717	gene_count_loss
tocs_mf_tscores	0.5-1	0.778841	-0.0580516	-0.369352	0.253249	gene_count_gain
tocs_mf_tscores	0.5-1	0.778841	-0.16394	-0.693782	0.365901	gene_count_loss
itssrt_mf_tscores	0.5-1	0.0317663	-0.188549	-0.50542	0.128322	gene_count_gain
itssrt_mf_tscores	0.5-1	0.0317663	0.657425	0.106418	1.20843	gene_count_loss
crtsdt_mf_tscores	0.5-1	0.291593	-0.23154	-0.538473	0.0753925	gene_count_gain
crtsdt_mf_tscores	0.5-1	0.291593	0.138602	-0.395124	0.672328	gene_count_loss
swan_mf_tscores	2022-05-01	0.927312	0.0620627	-0.272196	0.396322	gene_count_gain
swan_mf_tscores	2022-05-01	0.927312	0.0516517	-0.663657	0.766961	gene_count_loss
swan_ia_mf_tscores	2022-05-01	0.976449	-0.0333954	-0.364731	0.29794	gene_count_gain
swan_ia_mf_tscores	2022-05-01	0.976449	0.0324514	-0.676601	0.741504	gene_count_loss
swan_hi_mf_tscores	2022-05-01	0.698797	0.140468	-0.195847	0.476783	gene_count_gain
swan_hi_mf_tscores	2022-05-01	0.698797	0.0838152	-0.635893	0.803523	gene_count_loss
tocs_mf_tscores	2022-05-01	0.157577	0.3218	-0.0252846	0.668884	gene_count_gain
tocs_mf_tscores	2022-05-01	0.157577	0.248201	-0.494561	0.990963	gene_count_loss
itssrt_mf_tscores	2022-05-01	0.981902	0.0196189	-0.33441	0.373647	gene_count_gain
itssrt_mf_tscores	2022-05-01	0.981902	-0.0613944	-0.834896	0.712107	gene_count_loss
crtsdt_mf_tscores	2022-05-01	0.329092	-0.078663	-0.421355	0.264029	gene_count_gain
crtsdt_mf_tscores	2022-05-01	0.329092	-0.545352	-1.29408	0.203381	gene_count_loss

## Sheet: Gene-sets
Supplementary Table S4: Summary of Gene Sets
GeneSet ID (Suppl DataSets)	Figure Label	GeneSet FullName	GeneSet Group	#Genes in Set	GeneSet Definition
Neurof_PathwaysAxonG	Axon Guid. Pathw.	Axon guidance pathways	NeuroFunctionPheno	580	union of these pathway-based gene-sets: {REACT: NCAM signaling for neurite out-growth, REACT: Axon guidance, NCI:NETRIN_PATHWAY, NCI:REELINPATHWAY, KEGG:04360 Axon guidance}
Neurof_KeggSynaptic	Synapt. Pathw. KEGG	KEGG synaptic pathways	NeuroFunctionPheno	405	union of thse KEGG pathway-based gene-sets: {KEGG:04725 Cholinergic synapse, KEGG:04724 Glutamatergic synapse, KEGG:04728 Dopaminergic synapse, KEGG:04727 GABAergic synapse, KEGG:04726 Serotonergic synapse, KEGG:04721 Synaptic vesicle cycle, KEGG:04723 Retrograde endocannabinoid signaling, KEGG:04720 Long-term potentiation, KEGG:04730 Long-term depression}
Neurof_GoNeuronBody	Neuron Body GO	GO neuron body	NeuroFunctionPheno	391	GO:0043025 neuronal cell body
Neurof_GoSynaptic	Synaptic GO	GO synapsis	NeuroFunctionPheno	786	union of these GO-based gene-sets: {GO:0045202 synapse, GO:0050808 synapse organization}
Neurof_GoNeuronProj	Neuron Proj. GO	GO neuron projection	NeuroFunctionPheno	1642	union of these GO-based gene-sets: {GO:0043005 neuron projection, GO:0031175 neuron projection developmen}
Neurof_GoNervTransm	Nerv. Transm. GO	GO neurotransmission	NeuroFunctionPheno	749	union of these GO-based gene-sets: {GO:0019226 transmission of nerve impulse, GO:0007268 synaptic transmission}
Neurof_GoNervSysDev_CNS	CNS Dev. GO	GO central nervous system development	NeuroFunctionPheno	878	GO:0007417 central nervous system development
Neurof_GoNervSysDev	Nerv. Sys. Dev. GO	GO nervous system development	NeuroFunctionPheno	2287	GO:0007399 nervous system development
Neurof_UnionInclusive	Neurof. Incl.	Neurofunction union inclusive	NeuroFunctionPheno	3308	union of these previously defined gene-sets: {Neurof_KeggSynaptic, Neurof_GoNervTransm, Neurof_GoNeuronProj, Neurof_GoNeuronBody, Neurof_GoSynaptic, Neurof_GoNervSysDev, Neurof_PathwaysAxonG}
Neurof_UnionStringent	Neurof. Str.	Neurofunction union stringent	NeuroFunctionPheno	1831	set of genes found in at least two of these previously defined gene-sets {Neurof_KeggSynaptic, Neurof_GoNervTransm, union of {Neurof_GoNeuronProj, Neurof_GoNeuronBody, Neurof_GoSynaptic}, Neurof_GoNervSysDev, Neurof_PathwaysAxonG}
FMR1_Targets_Darnell	FMR1 Targ. Darnell	FMR1 targets Darnell et al	NeuroFunctionPheno	840	Human homologs of mouse Fmr1 (fragile X mental retardation 1)gene targets as defined in: FMRP stalls ribosomal translocation on mRNAs linked to synaptic function and autism - Darnell et al - Cell. Jul 22, 2011; 146(2): 247–261.
FMR1_Targets_Ascano	FMR1 Targ. Ascano	FMR1 targets Ascano et al	NeuroFunctionPheno	927	Predicted human FMR1 (fragile X mental retardation 1) gene targets as defined in: FMR1 targets distinct mRNA sequence elements to regulate protein expression - Manuel Ascano Jr et al - Nature 2012 December 20; 492(7429): 382–386
BayesGrant_fullset	Synapse_GrantFull	Post-synaptic density components (Bayes et al, full list)	NeuroFunctionPheno	1407	Members of the human post-synaptic density as defined in: Characterization of the proteome, diseases and evolution of the human postsynaptic density. Bayés et al. Nat Neurosci. 2011
PhHs_NervSys_All	Nerv. Sys. Phen. Any	Human nervous system phenotype, any inheritance	NeuroFunctionPheno	2418	HP:0000707 Abnormality of the nervous system
PhHs_NervSys_ADX	Nerv. Sys. Phen. ADX	Human nervous system phenotype, AD or X-linked	NeuroFunctionPheno	1248	HP:0000707 Abnormality of the nervous system, X-linked or autosomal dominant subset
PhHs_MindFun_All	Mind Phen. Any	Human higher mental function abnormality, any inheritance	NeuroFunctionPheno	792	HP:0011446 Abnormality of higher mental function
PhHs_MindFun_ADX	Mind Phen. ADX	Human higher mental function abnromality, AD or X-linked	NeuroFunctionPheno	333	HP:0011446 Abnormality of higher mental function, X-linked or autosomal dominant subset
PhMm_NeuroBehav_all	Neurol. Behav.	Neurological abnormality or abnormal behavior	MousePhenotype	2289	MP:0005386 behavior/neurological phenotype
PhMm_NervSystem_all	Nerv. Sys.	Nervous system abnormality	MousePhenotype	2496	MP:0003631 nervous system phenotype
PhMm_NeuroUnion_all	Neuro Union	Neurological abnormality or abnormal behavior or nervous system abnormality	MousePhenotype	3411	union of these MPO-based gene-sets: {MP:0005386 behavior/neurological phenotype, MP:0003631 nervous system phenotype}
PhMm_Aggr_IntegAdipPigm_all	Integ. Adip. Pigm.	Adipose or integument or pigmentation abnormality	MousePhenotype	1752	union of these MPO-based gene-sets: {MP:0005375 adipose tissue phenotype, MP:0010771 integument phenotype, MP:0001186 pigmentation phenotype)
PhMm_Aggr_EndoExocrRepr_all	Endocr. Exocr. Repr.	Endo- or exocrine or reproductive system abnormality	MousePhenotype	2164	union of these MPO-based gene-sets: {MP:0005379 endocrine/exocrine gland phenotype, MP:0005389 reproductive system phenotype}
PhMm_Aggr_HematoImmune_all	Hemat. Immune	Hematological or immune abnormality	MousePhenotype	2774	union of these MPO-based gene-sets: {MP:0005397 hematopoietic system phenotype, MP:0005387 immune system phenotype}
PhMm_Aggr_DigestHepato_all	Digest. Hepat.	Digestive or hepatobiliary abnormality	MousePhenotype	1570	union of these MPO-based gene-sets: {MP:0005381 digestive/alimentary phenotype, MP:0005370 liver/biliary system phenotype}
PhMm_Aggr_CardvascMuscle_all	Cardiov. Muscle	Cardiovascular or muscle abnormality	MousePhenotype	2417	union of these MPO-based gene-sets: {MP:0005385 cardiovascular system phenotype, MP:0005369 muscle phenotype}
PhMm_Aggr_Sensory_all	Sensory	Sensory system abnormality	MousePhenotype	1410	union of these MPO-based gene-sets: {MP:0005377 hearing/vestibular/ear phenotype, MP:0005394 taste/olfaction phenotype, MP:0005391 vision/eye phenotype}
PhMm_Aggr_SkeCranioLimbs_all	Skel. Cran. Limbs	Skeletal or limb or cranium abnormality	MousePhenotype	1789	union of these MPO-based gene-sets: {MP:0005382 craniofacial phenotype, MP:0005371 limbs/digits/tail phenotype, MP:0005390 skeleton phenotype}
BspanVH_lg2rpkm4.74	BrainSpan Exp Very High	Brain very high expr	BrainExpression (BrainSpan)	4600	Genes with at least 5 BrainSpan data points log2 (rpkm) >= 4.74
BspanHM_lg2rpkm3.21	Brain exp. High/med	Brain high/medium expr	BrainExpression (BrainSpan)	4605	Genes with at least 5 BrainSpan data points log2 (rpkm) >= 3.21, but not in BspanVH_lg2rpkm4.74
BspanML_lg2rpkm0.93	Brain exp. Med/low	Brain medium/low expr	BrainExpression (BrainSpan)	4596	Genes with at least 5 BrainSpan data points log2 (rpkm) >= 0.93, but not in BspanVH_lg2rpkm4.74 or BspanHM_lg2rpkm3.21
BspanLA_lg2rpkm.MIN	Brain exp. Low/absent	Brain low/absent expr	BrainExpression (BrainSpan)	4601	Genes with at least 5 BrainSpan data points log2 (rpkm) >= MIN, but not in BspanVH_lg2rpkm4.74 or BspanHM_lg2rpkm3.21 or BspanML_lg2rpkm0.93
ExprNov_BrainFeAd_sp	Brain Novartis	Brain specific expression	BrainExpression (Novatis)	1285	Specific expression in human adult or fetal brain (Novartis Tissue Atlas)
Ilmn_BM.log2fpkm	Brain BodyMap	Brain specific expression	BrainExpression (Illumina Body Map)	1821	From Illumina Body Map 2.0, this is a list of genes having log2 fold changes >= 1 when comparing brain expression to the average of the other tissues under Rlog(x+1) scale
ProteinExpression	ProteinExpression	Protein Co-expression module (Uddin et al)	Protein Co-expression Network (Blue Module)	2484	Indexing effects of copy number variation on genes involved in developmental delay. Uddin et al – Sci Rep 2016
